# Supplementary material for: Using Bioconductor Package BiGGR for Metabolic Flux Estimation Based on Gene Expression Changes in Brain
Source: PLoS One. 2015 Mar 25;10(3):e0119016. doi: 10.1371/journal.pone.0119016 (PMC4373785; doi:10.1371/journal.pone.0119016)
Supplement: S1 Table — (XLSX) [file pone.0119016.s002.xlsx]

## Sheet: Reactions
Supplementary Table 1: List of reactions included in this model after extraction from the Recon1 knowledgebase for human metabolism
No	Reaction name	Description	Equations
1	R_GLCt1r	glucose transport (uniport)	M_glc_DASH_D_e <-> M_glc_DASH_D_c
2	R_HEX1	hexokinase (D-glucose:ATP)	M_atp_c + M_glc_DASH_D_c -> M_adp_c + M_g6p_c + M_h_c
3	R_PGI	glucose-6-phosphate isomerase	M_g6p_c <-> M_f6p_c
4	R_PFK	phosphofructokinase	M_atp_c + M_f6p_c -> M_adp_c + M_fdp_c + M_h_c
5	R_FBA	fructose-bisphosphate aldolase	M_fdp_c <-> M_dhap_c + M_g3p_c
6	R_TPI	triose-phosphate isomerase	M_dhap_c <-> M_g3p_c
7	R_GAPD	glyceraldehyde-3-phosphate dehydrogenase	M_g3p_c + M_nad_c + M_pi_c <-> M_13dpg_c + M_h_c + M_nadh_c
8	R_PGK	phosphoglycerate kinase	M_3pg_c + M_atp_c <-> M_13dpg_c + M_adp_c
9	R_PGM	phosphoglycerate mutase	M_2pg_c <-> M_3pg_c
10	R_ENO	enolase	M_2pg_c <-> M_h2o_c + M_pep_c
11	R_PYK	pyruvate kinase	M_adp_c + M_h_c + M_pep_c -> M_atp_c + M_pyr_c
12	R_PYRt2r	pyruvate reversible transport via proton symport	M_h_e + M_pyr_e <-> M_h_c + M_pyr_c
13	R_PYRt2m	pyruvate mitochondrial transport via proton symport	M_h_c + M_pyr_c <-> M_h_m + M_pyr_m
14	R_L_LACt2r	L-lactate reversible transport via proton symport	M_h_e + M_lac_DASH_L_e <-> M_h_c + M_lac_DASH_L_c
15	R_LDH_L	L-lactate dehydrogenase	M_lac_DASH_L_c + M_nad_c <-> M_h_c + M_nadh_c + M_pyr_c
16	R_G6PDH2r	glucose 6-phosphate dehydrogenase	M_g6p_c + M_nadp_c <-> M_6pgl_c + M_h_c + M_nadph_c
17	R_PGL	6-phosphogluconolactonase	M_6pgl_c + M_h2o_c -> M_6pgc_c + M_h_c
18	R_GND	phosphogluconate dehydrogenase	M_6pgc_c + M_nadp_c -> M_co2_c + M_nadph_c + M_ru5p_DASH_D_c
19	R_RPE	ribulose 5-phosphate 3-epimerase	M_ru5p_DASH_D_c <-> M_xu5p_DASH_D_c
20	R_RPI	ribose-5-phosphate isomerase	M_r5p_c <-> M_ru5p_DASH_D_c
21	R_TKT1	transketolase	M_r5p_c + M_xu5p_DASH_D_c <-> M_g3p_c + M_s7p_c
22	R_TKT2	transketolase	M_e4p_c + M_xu5p_DASH_D_c <-> M_f6p_c + M_g3p_c
23	R_TALA	transaldolase	M_g3p_c + M_s7p_c <-> M_e4p_c + M_f6p_c
24	R_PDHm	pyruvate dehydrogenase	M_coa_m + M_nad_m + M_pyr_m -> M_accoa_m + M_co2_m + M_nadh_m
25	R_CSm	citrate synthase	M_accoa_m + M_h2o_m + M_oaa_m -> M_cit_m + M_coa_m + M_h_m
26	R_ACONTm	aconitate hydratase	M_cit_m <-> M_icit_m
27	R_ICDHxm	isocitrate dehydrogenase (NAD+)	M_icit_m + M_nad_m -> M_akg_m + M_co2_m + M_nadh_m
28	R_AKGDm	2-oxoglutarate dehydrogenase	M_akg_m + M_coa_m + M_nad_m -> M_co2_m + M_nadh_m + M_succoa_m
29	R_SUCOAS1m	succinate-CoA ligase (GDP-forming)	M_coa_m + M_gtp_m + M_succ_m <-> M_gdp_m + M_pi_m + M_succoa_m
30	R_SUCD1m	succinate dehydrogenase	M_fad_m + M_succ_m <-> M_fadh2_m + M_fum_m
31	R_FUMm	fumarase, mitochondrial	M_fum_m + M_h2o_m <-> M_mal_DASH_L_m
32	R_MDHm	malate dehydrogenase, mitochondrial	M_mal_DASH_L_m + M_nad_m <-> M_h_m + M_nadh_m + M_oaa_m
33	R_CITtam	citrate transport, mitochondrial	M_cit_c + M_mal_DASH_L_m <-> M_cit_m + M_mal_DASH_L_c
34	R_ICDHyrm	isocitrate dehydrogenase (NADP+)	M_icit_m + M_nadp_m <-> M_akg_m + M_co2_m + M_nadph_m
35	R_ICDHy	isocitrate dehydrogenase (NADP)	M_icit_c + M_nadp_c -> M_akg_c + M_co2_c + M_nadph_c
36	R_ACONT	aconitase	M_cit_c <-> M_icit_c
37	R_ME1m	malic enzyme (NAD), mitochondrial	M_mal_DASH_L_m + M_nad_m -> M_co2_m + M_nadh_m + M_pyr_m
38	R_ME2m	malic enzyme (NADP), mitochondrial	M_mal_DASH_L_m + M_nadp_m -> M_co2_m + M_nadph_m + M_pyr_m
39	R_CO2t	CO2 transporter via diffusion	M_co2_e <-> M_co2_c
40	R_CO2tm	CO2 transport (diffusion), mitochondrial	M_co2_c <-> M_co2_m
41	R_ASPTAm	aspartate transaminase	M_akg_m + M_asp_DASH_L_m <-> M_glu_DASH_L_m + M_oaa_m
42	R_ASPTA	aspartate transaminase	M_akg_c + M_asp_DASH_L_c <-> M_glu_DASH_L_c + M_oaa_c
43	R_MDH	malate dehydrogenase	M_mal_DASH_L_c + M_nad_c <-> M_h_c + M_nadh_c + M_oaa_c
44	R_ASPGLUm	aspartate-glutamate mitochondrial shuttle	M_asp_DASH_L_m + M_glu_DASH_L_c + M_h_c <-> M_asp_DASH_L_c + M_glu_DASH_L_m + M_h_m
45	R_AKGMALtm	alpha-ketoglutarate/malate transporter	M_akg_m + M_mal_DASH_L_c <-> M_akg_c + M_mal_DASH_L_m
46	R_G3PD1	glycerol-3-phosphate dehydrogenase (NAD)	M_glyc3p_c + M_nad_c <-> M_dhap_c + M_h_c + M_nadh_c
47	R_G3PD2m	glycerol-3-phosphate dehydrogenase (FAD), mitochondrial	M_fad_m + M_glyc3p_c -> M_dhap_c + M_fadh2_m
48	R_NDPK1m	nucleoside-diphosphate kinase (ATP:GDP), mitochondrial	M_atp_m + M_gdp_m <-> M_adp_m + M_gtp_m
49	R_GLNS	glutamine synthetase	M_atp_c + M_glu_DASH_L_c + M_nh4_c -> M_adp_c + M_gln_DASH_L_c + M_h_c + M_pi_c
50	R_GLNtm	L-glutamine transport via electroneutral transporter	M_gln_DASH_L_c -> M_gln_DASH_L_m
51	R_GLUNm	glutaminase (mitochondrial)	M_gln_DASH_L_m + M_h2o_m -> M_glu_DASH_L_m + M_nh4_m
52	R_GLUDym	glutamate dehydrogenase (NADP), mitochondrial	M_glu_DASH_L_m + M_h2o_m + M_nadp_m <-> M_akg_m + M_h_m + M_nadph_m + M_nh4_m
53	R_GLUt2m	L-glutamate reversible transport via proton symport, mitochondrial	M_glu_DASH_L_c + M_h_c <-> M_glu_DASH_L_m + M_h_m
54	R_GLUDC	glutamate Decarboxylase	M_glu_DASH_L_c + M_h_c -> M_4abut_c + M_co2_c
55	R_4ABUTtm	4-aminobutanoate mitochondrial transport via diffusion	M_4abut_c <-> M_4abut_m
56	R_ABTArm	4-aminobutyrate transaminase, reversible (mitochondrial)	M_4abut_m + M_akg_m <-> M_glu_DASH_L_m + M_sucsal_m
57	R_SSALxm	succinate-semialdehyde dehydrogenase (NAD) reversible (mitochondrial)	M_h2o_m + M_nad_m + M_sucsal_m -> 2 * M_h_m + M_nadh_m + M_succ_m
58	R_ALATA_L	L-alanine transaminase	M_akg_c + M_ala_DASH_L_c <-> M_glu_DASH_L_c + M_pyr_c
59	R_ALAt2r	L-alanine reversible transport via proton symport	M_ala_DASH_L_e + M_h_e <-> M_ala_DASH_L_c + M_h_c
60	R_H2Ot	H2O transport via diffusion	M_h2o_e <-> M_h2o_c
61	R_H2Otm	H2O transport, mitochondrial	M_h2o_c <-> M_h2o_m
62	R_ATPtm	ADP/ATP transporter, mitochondrial	M_adp_c + M_atp_m -> M_adp_m + M_atp_c
63	R_PIt2m	phosphate transporter, mitochondrial	M_h_c + M_pi_c <-> M_h_m + M_pi_m
64	R_O2t	O2 transport (diffusion)	M_o2_e <-> M_o2_c
65	R_O2tm	O2 transport (diffusion)	M_o2_c <-> M_o2_m
66	R_NADH2_u10m	NADH dehydrogenase, mitochondrial	5 * M_h_m + M_nadh_m + M_q10_m -> 4 * M_h_c + M_nad_m + M_q10h2_m
67	R_CYOR_u10m	ubiquinol-6 cytochrome c reductase, Complex III	2 * M_ficytC_m + 2 * M_h_m + M_q10h2_m -> 2 * M_focytC_m + 4 * M_h_c + M_q10_m
68	R_CYOOm3	cytochrome c oxidase, mitochondrial Complex IV	4 * M_focytC_m + 7.92 * M_h_m + M_o2_m -> 4 * M_ficytC_m + 4 * M_h_c + 1.96 * M_h2o_m + 0.02 * M_o2s_m
69	R_ATPS4m	ATP synthase (four protons for one ATP)	M_adp_m + 4 * M_h_c + M_pi_m -> M_atp_m + 3 * M_h_m + M_h2o_m
70	R_ETF	electron transfer flavoprotein	M_etfox_m + M_fadh2_m -> M_etfrd_m + M_fad_m
71	R_ETFQO	electron transfer flavoprotein-ubiquinone oxidoreductase	M_etfrd_m + M_q10_m -> M_etfox_m + M_q10h2_m
