# Supplementary material for: Using Bioconductor Package BiGGR for Metabolic Flux Estimation Based on Gene Expression Changes in Brain
Source: PLoS One. 2015 Mar 25;10(3):e0119016. doi: 10.1371/journal.pone.0119016 (PMC4373785; doi:10.1371/journal.pone.0119016)
Supplement: S2 Table — (XLSX) [file pone.0119016.s003.xlsx]

## Sheet: Metabolites
Supplementary Table 2: List of metabolites included in this model, extracted from the Recon 1 knowledgebase
No	Metabolite name	Description	Compartment
1	M_glc_DASH_D_e	D-Glucose	Extracellular space
2	M_glc_DASH_D_c	D-Glucose	Cytosol
3	M_atp_c	ATP	Cytosol
4	M_adp_c	ADP	Cytosol
5	M_g6p_c	D-Glucose 6-phosphate	Cytosol
6	M_h_c	H+	Cytosol
7	M_f6p_c	D-Fructose 6-phosphate	Cytosol
8	M_fdp_c	D-Fructose 1,6-bisphosphate	Cytosol
9	M_dhap_c	Dihydroxyacetone phosphate	Cytosol
10	M_g3p_c	Glyceraldehyde 3-phosphate	Cytosol
11	M_nad_c	Nicotinamide adenine dinucleotide	Cytosol
12	M_pi_c	Phosphate	Cytosol
13	M_13dpg_c	_3-Phospho-D-glyceroyl phosphate	Cytosol
14	M_nadh_c	Nicotinamide adenine dinucleotide - reduced	Cytosol
15	M_3pg_c	_3-Phospho-D-glycerate	Cytosol
16	M_2pg_c	D-Glycerate 2-phosphate	Cytosol
17	M_h2o_c	H2O	Cytosol
18	M_pep_c	Phosphoenolpyruvate	Cytosol
19	M_pyr_c	Pyruvate	Cytosol
20	M_h_e	H+	Extracellular space
21	M_pyr_e	Pyruvate	Extracellular space
22	M_h_m	H+	Mitochondria
23	M_pyr_m	Pyruvate	Mitochondria
24	M_lac_DASH_L_e	L-Lactate	Extracellular space
25	M_lac_DASH_L_c	L-Lactate	Cytosol
26	M_nadp_c	Nicotinamide adenine dinucleotide phosphate	Cytosol
27	M_6pgl_c	_6-phospho-D-glucono-1,5-lactone	Cytosol
28	M_nadph_c	Nicotinamide adenine dinucleotide phosphate - reduced	Cytosol
29	M_6pgc_c	_6-Phospho-D-gluconate	Cytosol
30	M_co2_c	CO2	Cytosol
31	M_ru5p_DASH_D_c	D-Ribulose 5-phosphate	Cytosol
32	M_xu5p_DASH_D_c	D-Xylulose 5-phosphate	Cytosol
33	M_r5p_c	alpha-D-Ribose 5-phosphate	Cytosol
34	M_s7p_c	Sedoheptulose 7-phosphate	Cytosol
35	M_e4p_c	D-Erythrose 4-phosphate	Cytosol
36	M_coa_m	Coenzyme A	Mitochondria
37	M_nad_m	Nicotinamide adenine dinucleotide	Mitochondria
38	M_accoa_m	Acetyl-CoA	Mitochondria
39	M_co2_m	CO2	Mitochondria
40	M_nadh_m	Nicotinamide adenine dinucleotide - reduced	Mitochondria
41	M_h2o_m	H2O	Mitochondria
42	M_oaa_m	Oxaloacetate	Mitochondria
43	M_cit_m	Citrate	Mitochondria
44	M_icit_m	Isocitrate	Mitochondria
45	M_akg_m	_2-Oxoglutarate	Mitochondria
46	M_succoa_m	Succinyl-CoA	Mitochondria
47	M_gtp_m	GTP	Mitochondria
48	M_succ_m	Succinate	Mitochondria
49	M_gdp_m	GDP	Mitochondria
50	M_pi_m	Phosphate	Mitochondria
51	M_fad_m	Flavin adenine dinucleotide oxidized	Mitochondria
52	M_fadh2_m	Flavin adenine dinucleotide reduced	Mitochondria
53	M_fum_m	Fumarate	Mitochondria
54	M_mal_DASH_L_m	L-Malate	Mitochondria
55	M_cit_c	Citrate	Cytosol
56	M_mal_DASH_L_c	L-Malate	Cytosol
57	M_nadp_m	Nicotinamide adenine dinucleotide phosphate	Mitochondria
58	M_nadph_m	Nicotinamide adenine dinucleotide phosphate - reduced	Mitochondria
59	M_icit_c	Isocitrate	Cytosol
60	M_akg_c	_2-Oxoglutarate	Cytosol
61	M_co2_e	CO2	Extracellular space
62	M_asp_DASH_L_m	L-Aspartate	Mitochondria
63	M_glu_DASH_L_m	L-Glutamate	Mitochondria
64	M_asp_DASH_L_c	L-Aspartate	Cytosol
65	M_glu_DASH_L_c	L-Glutamate	Cytosol
66	M_oaa_c	Oxaloacetate	Cytosol
67	M_glyc3p_c	Glycerol 3-phosphate	Cytosol
68	M_atp_m	ATP	Mitochondria
69	M_adp_m	ADP	Mitochondria
70	M_gln_DASH_L_c	L-Glutamine	Cytosol
71	M_nh4_c	Ammonium	Cytosol
72	M_gln_DASH_L_m	L-Glutamine	Mitochondria
73	M_nh4_m	Ammonium	Mitochondria
74	M_4abut_c	_4-Aminobutanoate	Cytosol
75	M_4abut_m	_4-Aminobutanoate	Mitochondria
76	M_sucsal_m	Succinic semialdehyde	Mitochondria
77	M_ala_DASH_L_c	L-Alanine	Cytosol
78	M_ala_DASH_L_e	L-Alanine	Extracellular space
79	M_h2o_e	H2O	Extracellular space
80	M_o2_e	O2	Extracellular space
81	M_o2_c	O2	Cytosol
82	M_o2_m	O2	Mitochondria
83	M_q10_m	Ubiquinone-10	Mitochondria
84	M_q10h2_m	Ubiquinol-10	Mitochondria
85	M_ficytC_m	Ferricytochrome c	Mitochondria
86	M_focytC_m	Ferrocytochrome C	Mitochondria
87	M_o2s_m	Superoxide anion	Mitochondria
88	M_etfox_m	Electron transfer flavoprotein oxidized	Mitochondria
89	M_etfrd_m	Electron transfer flavoprotein reduced	Mitochondria
