# Supplementary material for: Using Bioconductor Package BiGGR for Metabolic Flux Estimation Based on Gene Expression Changes in Brain
Source: PLoS One. 2015 Mar 25;10(3):e0119016. doi: 10.1371/journal.pone.0119016 (PMC4373785; doi:10.1371/journal.pone.0119016)
Supplement: S3 Table — (XLSX) [file pone.0119016.s004.xlsx]

## Sheet: Cost function vs ensemble mean
Supplementary Table 3: Flux distributions for all reactions calculated using the FBA method and estimation by sampling with MCMC. Fluxes are in units of mmol/min for the whole brain.
	FBA	Ensemble simulation
Reaction_name		Mean	Standard deviation
R_GLCt1r	0.2842	0.3106	0.0553
R_HEX1	0.2842	0.3106	0.0553
R_PGI	0.26459	0.2892	0.0515
R_PFK	0.277663	0.3034	0.0541
R_FBA	0.277663	0.3034	0.0541
R_TPI	0.277663	0.3034	0.0541
R_GAPD	0.561863	0.614	0.1094
R_PGK	-0.561863	-0.614	0.1094
R_PGM	-0.561863	-0.614	0.1094
R_ENO	0.561863	0.614	0.1094
R_PYK	0.561863	0.614	0.1094
R_PYRt2r	-0.00336	-0.0033	0.0037
R_PYRt2m	0.545623	0.6017	0.1131
R_L_LACt2r	-0.01288	-0.009	0.0316
R_LDH_L	-0.01288	-0.009	0.0316
R_G6PDH2r	0.0196098	0.0214	0.0038
R_PGL	0.0196098	0.0214	0.0038
R_GND	0.0196098	0.0214	0.0038
R_RPE	0.0130732	0.0143	0.0025
R_RPI	-0.0065366	-0.0071	0.0013
R_TKT1	0.0065366	0.0071	0.0013
R_TKT2	0.0065366	0.0071	0.0013
R_TALA	0.0065366	0.0071	0.0013
R_PDHm	0.545623	0.6017	0.1131
R_CSm	0.545623	0.6017	0.1131
R_ACONTm	0.545623	0.3093	0.1868
R_ICDHxm	0.545623	0.3093	0.1868
R_AKGDm	0.454679	0.5023	0.0962
R_SUCOAS1m	-0.454679	-0.5023	0.0962
R_SUCD1m	0.545623	0.6017	0.1131
R_FUMm	0.545623	0.6017	0.1131
R_MDHm	1.09461	1.2068	0.226
R_CITtam	0	-0.2924	0.1859
R_ICDHyrm	0	0	0
R_ICDHy	0	0.2924	0.1859
R_ACONT	0	0.2924	0.1859
R_ME1m	0	0	0
R_ME2m	0	0	0
R_CO2t	-1.65648	-1.8266	0.3428
R_CO2tm	-1.54593	-1.4134	0.3209
R_ASPTAm	-0.548983	-0.6051	0.113
R_ASPTA	0.548983	0.6051	0.113
R_MDH	-0.548983	-0.6051	0.113
R_ASPGLUm	0.548983	0.6051	0.113
R_AKGMALtm	0.548983	0.3126	0.1869
R_G3PD1	0	0	0
R_G3PD2m	0	0	0
R_NDPK1m	-0.454679	-0.5023	0.0962
R_GLNS	0	0	0
R_GLNtm	0	0	0
R_GLUNm	0	0	0
R_GLUDym	0	0	0
R_GLUt2m	-0.090944	-0.0994	0.0177
R_GLUDC	0.090944	0.0994	0.0177
R_4ABUTtm	0.090944	0.0994	0.0177
R_ABTArm	0.090944	0.0994	0.0177
R_SSALxm	0.090944	0.0994	0.0177
R_ALATA_L	0	0	0
R_ALAt2r	0	0	0
R_H2Ot	-10.0487	-9.9885	1.9795
R_H2Otm	-9.50648	-9.3959	1.8841
R_ATPtm	7.93179	7.9462	1.5702
R_PIt2m	7.93179	7.9462	1.5702
R_O2t	1.63855	1.6606	0.324
R_O2tm	1.63855	1.6606	0.324
R_NADH2_u10m	2.73148	2.7196	0.5402
R_CYOR_u10m	3.2771	3.3213	0.6481
R_CYOOm3	1.63855	1.6606	0.324
R_ATPS4m	7.47711	7.4439	1.4792
R_ETF	0.545623	0.6017	0.1131
R_ETFQO	0.545623	0.6017	0.1131
