# Supplementary material for: Using Bioconductor Package BiGGR for Metabolic Flux Estimation Based on Gene Expression Changes in Brain
Source: PLoS One. 2015 Mar 25;10(3):e0119016. doi: 10.1371/journal.pone.0119016 (PMC4373785; doi:10.1371/journal.pone.0119016)
Supplement: S4 Table — (XLSX) [file pone.0119016.s005.xlsx]

## Sheet: Flux distribution
Supplementary Table 4: Flux distribution in normal humans and during AD. Units are in mmol/min for the whole brain. The results for the Lewis model are the means of the ensemble.
	This Study					Lewis et al, 2010
						GABAergic cells		Glutamatergic cells		Cholinergic cells
Reaction_name	Normal Brain	*Alzheimer's Disease	Gene expression fold change		Reaction_name	Normal	AKGD reduced	Normal	AKGD reduced	Normal	AKGD reduced
R_GLCt1r	0.2842	0.200554	0.970963		R_GLCt1r	0.404068	0.404054	0.397656	0.395198	0.39487	0.401387
R_HEX1	0.2842	0.200554	0.873081		R_HEX1	0.404068	0.404054	0.397656	0.395198	0.39487	0.401387
R_PGI	0.26459	0.1585	0.255629		R_PGI	0.391692	0.39158	0.376782	0.375032	0.373436	0.382618
R_PFK	0.277663	0.186536	0.861134		R_PFK	0.399896	0.399854	0.390656	0.388476	0.387674	0.395278
R_FBA	0.277663	0.186536	0.758871		R_FBA	0.399896	0.399854	0.390656	0.388476	0.387674	0.395278
R_TPI	0.277663	0.186536	0.633072		R_TPI	0.399896	0.399854	0.390656	0.388476	0.387674	0.395278
R_GAPD	0.561863	0.38709	0.427913		R_GAPD	0.80395	0.803908	0.788298	0.783675	0.782684	0.796665
R_PGK	-0.561863	-0.38709	0.620455		R_PGK	0.091406	0.06209	0.238616	-0.549884	0.109861	-0.499865
R_PGM	-0.561863	-0.38709	0.774972		R_PGM	-0.71778	-0.713972	-0.68782	-0.670102	-0.683368	-0.685785
R_ENO	0.561863	0.38709	0.721645		R_ENO	0.71778	0.713972	0.68782	0.670102	0.683368	0.685703
R_PYK	0.561863	0.38709	0.962443		R_PYK	0.721	0.717192	0.7644	0.672997	0.804188	0.870161
R_PYRt2r	-0.00336	-0.0438635	1.01045		R_PYRt2r	0.00544466	0.00490287	0.000684051	-0.00802879	0.00136255	0.000302581
R_PYRt2m	0.545623	0.290672	0.889912		R_PYRt2m	0.255864	0.25333	0.02114	0.017159	0.24857	0.39235
R_L_LACt2r	-0.01288	-0.052554	1.00459		R_L_DASH_LACt2r	0.0039662	0.0043036	-0.0113597	-0.0831319	-0.0164956	-0.00291769
R_LDH_L	-0.01288	-0.052554	0.611474		R_LDH_L	-0.537978	-0.540953	-0.78288	-0.737615	-0.59234	-0.514836
R_G6PDH2r	0.0196098	0.0420537	1.19113		R_G6PDH2r	0.012362	0.01239	0.0209034	0.0201618	0.0215348	0.0183193
R_PGL	0.0196098	0.0420537	1.08075		R_PGL	0.012362	0.01239	0.0209034	0.0201618	0.0215348	0.018326
R_GND	0.0196098	0.0420537	0.987013		R_GND	0.012362	0.01239	0.0209034	0.0201618	0.0215348	0.0183193
R_RPE	0.0130732	0.0280358	0.950659		R_RPE	0.008246	0.00826	0.0139356	0.0134412	0.014357	0.0122222
R_RPI	-0.0065366	-0.0140179	0.8263		R_RPI	-0.00413	-0.00413	-0.0069678	-0.006722	-0.0071778	-0.0061111
R_TKT1	0.0065366	0.0140179	0.852248		R_TKT1	0.00413	0.00413	0.0069678	0.006722	0.0071778	0.0061111
R_TKT2	0.0065366	0.0140179	0.852248		R_TKT2	0.00413	0.00413	0.0069678	0.006722	0.0071778	0.0061111
R_TALA	0.0065366	0.0140179	0.284654		R_TALA	0.00413	0.00413	0.0069678	0.006722	0.0071778	0.006118
R_PDHm	0.545623	0.290672	0.629635		R_PDHm	0.79758	0.79856	0.818468	0.578902	0.884492	1.16981
R_CSm	0.545623	0.290672	0.729739		R_CSm	0.83888	0.8344	0.845768	0.55878	0.945778	0.89588
R_ACONTm	0.545623	0.264389	0.706997		R_ACONTm	0.83888	0.8344	0.845768	0.55878	0.84994	0.55932
R_ICDHxm	0.545623	0.264389	0.454552		R_ICDHxm	1.74382	1.61801	1.91647	0.466319	1.68128	0.595499
R_AKGDm	0.454679	0.110579	0.78019		R_AKGDm	0.321329	0.110971	0.78527	0.329512	0.749392	0.28854
R_SUCOAS1m	-0.454679	-0.110579	0.846542		R_SUCOASm	0.110191	0.291452	-0.458542	-0.334309	-0.7854	-1.22136
R_SUCD1m	0.545623	0.290672	0.702747		R_SUCD1m	0.8442	0.84084	0.966644	0.482873	1.05406	1.02305
R_FUMm	0.545623	0.290672	0.633039		R_FUMm	0.8442	0.84084	0.966644	0.482873	1.05406	1.02305
R_MDHm	1.09461	0.625208	0.345276		R_MDHm	1.19392	1.19098	1.02724	0.640621	1.25157	1.13928
R_CITtam	0	-0.0262836	0.894458		R_ICDHyrm	-0.905044	-0.783538	-1.07072	0.0924609	-0.831432	-0.0360436
R_ICDHyrm	0	0	0.718098		R_CITtam	0	0	0	0	-0.0959029	-0.336419
R_ICDHy	0	0.0262836	0.906488
R_ACONT	0	0.0262836	0.811954
R_ME1m	0	0	NA
R_ME2m	0	0	0.728968		R_ME2m	0.003164	0.0033866	0.045962	0.002506	0.092596	0.27644
R_CO2t	-1.65648	-0.914071	NA		R_CO2t	-2.583	-2.5788	-2.5396	-1.43448	-2.527	-1.92522
R_CO2tm	-1.54593	-0.66564	NA		R_CO2tm	-2.05632	-1.84576	-2.42984	-1.40697	-2.37076	-1.71527
R_ASPTAm	-0.548983	-0.334536	0.557726		R_ASPTAm	-0.358537	-0.359817	-0.201744	-0.177138	-0.338474	-0.255145
R_ASPTA	0.548983	0.334536	0.207576		R_ASPTA	0.356012	0.356789	0.183102	0.163148	0.315175	0.240397
R_MDH	-0.548983	-0.334536	1.07744		R_MDH	-0.352877	-0.353485	-0.106596	-0.160253	-0.290192	-0.392671
R_ASPGLUm	0.548983	0.334536	0.75672		R_ASPGLUm	0.356012	0.356789	0.183102	0.163148	0.315175	0.240628
R_AKGMALtm	0.548983	0.308252	0.481822		R_AKGMALtm	0.270225	0.267372	0.0830886	0.0500414	0.216325	0.129801
R_G3PD1	0	0	0.888657
R_G3PD2m	0	0	0.910836
R_NDPK1m	-0.454679	-0.110579	1.52818		R_NDPK1m	18.97	-22.4476	19.2528	0.305721	54.292	-1.6093
R_GLNS	0	0	0.880491		R_GLNS	0.572311	0.57226	0.743357	0.452031	0.482432	0.627788
R_GLNtm	0	0	NA		R_GLNtm	0.553807	0.554079	0.741046	0.444912	0.477085	0.619911
R_GLUNm	0	0	0.833893		R_GLUNm	0.553807	0.554079	0.741046	0.444912	0.477085	0.619911
R_GLUDym	0	0	0.704317		R_GLUDxm	-0.0762562	-0.0809817	-0.157521	-0.326639	-0.200816	-0.369836
R_GLUt2m	-0.090944	-0.180093	0.825654		R_GLUt2m	-1.15682	-1.36598	-0.84294	-0.565447	-0.580632	-0.738424
R_GLUDC ***	0.090944	0.180093	0.96097		R_GLUDC	0.50316	0.70868	0	0	0	0
R_4ABUTtm	0.090944	0.180093	NA		R_4ABUTtm	0.50398	0.70952	0.00167482	0.00240043	0.00166964	0.0021252
R_ABTArm	0.090944	0.180093	0.957475		R_ABTArm	0.50398	0.70952	0.00167482	0.00240043	0.00166964	0.00212541
R_SSALxm	0.090944	0.180093	1.02978		R_SSALxm	0.50398	0.70952	0.00167482	0.00240043	0.00166964	0.00212541
R_ALATA_L	0	0	0.895003		R_ALATA_L	0	0	0	0	0	0
R_ALAt2r	0	0	0.931376
R_H2Ot	-10.0487	-5.31552	NA		R_H2Ot	-2.5704	-2.5606	-2.7328	-2.01533	-2.8518	-2.70224
R_H2Otm	-9.50648	-4.97049	NA		R_H2Otm	-7.65856	-7.55748	-8.24754	-6.18562	-8.5267	-8.34729
R_ATPtm	7.93179	4.11612	0.523489		R_ATPtm	2.8101	2.75947	3.00108	2.10726	2.88204	2.91591
R_PIt2m	7.93179	4.11612	0.327812		R_PIt2m	5.51725	5.418	6.09784	4.42209	5.77402	5.62612
R_O2t	1.63855	0.880807	NA		R_O2t	3.0464	3.0352	3.087	1.93734	3.1052	2.76198
R_O2tm	1.63855	0.880807	NA		R_O2tm	2.97822	2.96226	3.04514	1.84679	3.06768	2.72335
R_NADH2_u10m	2.73148	1.47094	0.798335		R_NADH2_DASH_u10m	3.74178	3.74318	3.96928	2.52044	4.12034	3.70701
R_CYOR_u10m	3.2771	1.76161	0.713444		R_CYOR_DASH_u10m	4.63596	4.63414	4.9826	3.06641	5.22088	4.78608
R_CYOOm3	1.63855	0.880807	0.792456		R_CYOOm2	2.3051	2.30412	2.47716	1.52492	2.59602	2.37952
R_ATPS4m	7.47711	4.00554	0.653824		R_ATPS4m	9.7104	9.786	10.5588	7.00703	11.0838	10.6676
R_ETF	0.545623	0.290672	0.551596		R_ETF	0.89376	0.8904	1.01324	0.545977	1.10054	1.07967
R_ETFQO	0.545623	0.290672	0.594122		R_ETFQO	0.89376	0.8904	1.01324	0.545977	1.10054	1.07967
* Predictions from gene expression data taken from hippocampal neurons
** Reactions in green shades indicates different reactions in both models
