# Supplementary material for: Using Bioconductor Package BiGGR for Metabolic Flux Estimation Based on Gene Expression Changes in Brain
Source: PLoS One. 2015 Mar 25;10(3):e0119016. doi: 10.1371/journal.pone.0119016 (PMC4373785; doi:10.1371/journal.pone.0119016)
Supplement: S5 Table — (XLSX) [file pone.0119016.s006.xlsx]

## Sheet: GLUT
Supplementary Table 5: Comparison flux results between large (Lewis et al., 2010) and present small model. For all metabolites shared by both models results of all reactions connected to that particular metabolite are compared.
Glutamatergic model Lewis.
Values in umol/g wet weight/min												Values in mmol/min
	Astrocytes					Neurons				Total				Present model	Normalized Present Model	Lewis model	Normalized Lewis model
No	Metabolites	Reaction_name	Average sampling	Reaction_equations		Metabolites	Reaction_name	Average sampling	Reaction_equations	Astrocytes + Neurons		Metabolites	Reaction_name	Present_model	Present model/glucose uptake	Lewis_model	Lewis_model/glucose uptake
1	M_13dpg_cA	R_ACYP	0.116411	M_13dpg_cA + M_h2o_cA -> M_3pg_cA + M_h_cA + M_pi_cA		M_13dpg_cN	R_ACYP	0.244757	M_h2o_cN + M_13dpg_cN -> M_h_cN + M_pi_cN + M_3pg_cN	0.361168		M_13dpg_c	R_ACYP	NA	NA	0.505635	1.27172
2	M_13dpg_cA	R_DPGM	0.124123	M_13dpg_cA <-> M_23dpg_cA + M_h_cA		M_13dpg_cN	R_DPGM	0.248269	M_13dpg_cN <-> M_h_cN + M_23dpg_cN	0.372392		M_13dpg_c	R_DPGM	NA	NA	0.521349	1.31124
3	M_13dpg_cA	R_GAPD	0.08237	M_g3p_cA + M_nad_cA + M_pi_cA <-> M_13dpg_cA + M_h_cA + M_nadh_cA		M_13dpg_cN	R_GAPD	0.4807	M_pi_cN + M_nad_cN + M_g3p_cN <-> M_h_cN + M_13dpg_cN + M_nadh_cN	0.56307		M_13dpg_c	R_GAPD	0.5619	1.97713	0.788298	1.98264
4	M_13dpg_cA	R_PGK	0.15816	M_3pg_cA + M_atp_cA <-> M_13dpg_cA + M_adp_cA		M_13dpg_cN	R_PGK	0.01228	M_atp_cN + M_3pg_cN <-> M_adp_cN + M_13dpg_cN	0.17044		M_13dpg_c	R_PGK	-0.5619	-1.97713	0.238616	0.600141
5	M_2pg_cA	R_ENO	0.0106	M_2pg_cA <-> M_h2o_cA + M_pep_cA		M_2pg_cN	R_ENO	0.4807	M_2pg_cN <-> M_h2o_cN + M_pep_cN	0.4913		M_2pg_c	R_ENO	0.5619	1.97713	0.68782	1.72993
6	M_2pg_cA	R_PGM	-0.0106	M_2pg_cA <-> M_3pg_cA		M_2pg_cN	R_PGM	-0.4807	M_2pg_cN <-> M_3pg_cN	-0.4913		M_2pg_c	R_PGM	-0.5619	-1.97713	-0.68782	-1.72993
7	M_3pg_cA	R_ACYP	0.116411	M_13dpg_cA + M_h2o_cA -> M_3pg_cA + M_h_cA + M_pi_cA		M_3pg_cN	R_ACYP	0.244757	M_h2o_cN + M_13dpg_cN -> M_h_cN + M_pi_cN + M_3pg_cN	0.361168		M_3pg_c	R_ACYP	NA	NA	0.505635	1.27172
8	M_3pg_cA	R_DPGase	0.124123	M_23dpg_cA + M_h2o_cA -> M_3pg_cA + M_pi_cA		M_3pg_cN	R_DPGase	0.248269	M_h2o_cN + M_23dpg_cN -> M_pi_cN + M_3pg_cN	0.372392		M_3pg_c	R_DPGase	NA	NA	0.521349	1.31124
9	M_3pg_cA	R_PGCD	0.07177	M_3pg_cA + M_nad_cA -> M_3php_cA + M_h_cA + M_nadh_cA						0.07177		M_3pg_c	R_PGCD	NA	NA	0.100478	0.252711
10	M_3pg_cA	R_PGK	0.15816	M_3pg_cA + M_atp_cA <-> M_13dpg_cA + M_adp_cA		M_3pg_cN	R_PGK	0.01228	M_atp_cN + M_3pg_cN <-> M_adp_cN + M_13dpg_cN	0.17044		M_3pg_c	R_PGK	-0.5619	-1.97713	0.238616	0.600141
11	M_3pg_cA	R_PGM	-0.0106	M_2pg_cA <-> M_3pg_cA		M_3pg_cN	R_PGM	-0.4807	M_2pg_cN <-> M_3pg_cN	-0.4913		M_3pg_c	R_PGM	-0.5619	-1.97713	-0.68782	-1.72993
12	M_4abut_cA	R_4ABUTtm	0.0005551	M_4abut_cA <-> M_4abut_mA		M_4abut_cN	R_4ABUTtm	0.0006412	M_4abut_cN <-> M_4abut_mN	0.0011963		M_4abut_c	R_4ABUTtm	0.0909	0.319845	0.00167482	0.00421232
13						M_4abut_cN	R_ABUTt2r	0.0006412	M_4abut_I + M_h_I <-> M_h_cN + M_4abut_cN	0.0006412		M_4abut_c	R_ABUTt2r	NA	NA	0.00089768	0.00225775
14	M_4abut_cA	R_ABUTt2r	0.0011962	M_4abut_e + M_h_e <-> M_4abut_cA + M_h_cA						0.0011962		M_4abut_c	R_ABUTt2r	NA	NA	0.00167468	0.00421197
15	M_4abut_cA	R_ABUTt2r_Int	-0.0006412	M_4abut_I + M_h_I <-> M_4abut_cA + M_h_cA						-0.0006412		M_4abut_c	R_ABUTt2r_Int	NA	NA	-0.00089768	-0.00225775
16	M_4abut_mA	R_4ABUTtm	0.0005551	M_4abut_cA <-> M_4abut_mA		M_4abut_mN	R_4ABUTtm	0.0006412	M_4abut_cN <-> M_4abut_mN	0.0011963		M_4abut_m	R_4ABUTtm	0.0909	0.319845	0.00167482	0.00421232
17	M_4abut_mA	R_ABTArm	0.0005551	M_4abut_mA + M_akg_mA <-> M_glu_DASH_L_mA + M_sucsal_mA		M_4abut_mN	R_ABTArm	0.0006412	M_akg_mN + M_4abut_mN <-> M_glu_DASH_L_mN + M_sucsal_mN	0.0011963		M_4abut_m	R_ABTArm	0.0909	0.319845	0.00167482	0.00421232
18	M_6pgc_cA	R_GND	0.005711	M_6pgc_cA + M_nadp_cA -> M_co2_cA + M_nadph_cA + M_ru5p_DASH_D_cA		M_6pgc_cN	R_GND	0.00922	M_nadp_cN + M_6pgc_cN -> M_nadph_cN + M_co2_cN + M_ru5p_DASH_D_cN	0.014931		M_6pgc_c	R_GND	0.0196	0.0689655	0.0209034	0.0525739
19	M_6pgc_cA	R_PGL	0.005711	M_6pgl_cA + M_h2o_cA -> M_6pgc_cA + M_h_cA		M_6pgc_cN	R_PGL	0.00922	M_h2o_cN + M_6pgl_cN -> M_h_cN + M_6pgc_cN	0.014931		M_6pgc_c	R_PGL	0.0196	0.0689655	0.0209034	0.0525739
20	M_6pgl_cA	R_G6PDH2r	0.005711	M_g6p_cA + M_nadp_cA <-> M_6pgl_cA + M_h_cA + M_nadph_cA		M_6pgl_cN	R_G6PDH2r	0.00922	M_nadp_cN + M_g6p_cN <-> M_h_cN + M_nadph_cN + M_6pgl_cN	0.014931		M_6pgl_c	R_G6PDH2r	0.0196	0.0689655	0.0209034	0.0525739
21	M_6pgl_cA	R_PGL	0.005711	M_6pgl_cA + M_h2o_cA -> M_6pgc_cA + M_h_cA		M_6pgl_cN	R_PGL	0.00922	M_h2o_cN + M_6pgl_cN -> M_h_cN + M_6pgc_cN	0.014931		M_6pgl_c	R_PGL	0.0196	0.0689655	0.0209034	0.0525739
22	M_accoa_mA	R_4HBZCOAFm	0.0007295	M_coa_mA + M_coucoa_mA + M_h2o_mA + M_nad_mA -> M_4hbzcoa_mA + M_accoa_mA + M_h_mA + M_nadh_mA		M_accoa_mN	R_4HBZCOAFm	0.0005567	M_h2o_mN + M_coa_mN + M_nad_mN + M_coucoa_mN -> M_h_mN + M_nadh_mN + M_4hbzcoa_mN + M_accoa_mN	0.0012862		M_accoa_m	R_4HBZCOAFm	NA	NA	0.00180068	0.00452887
23	M_accoa_mA	R_ACACT10m	0.001395	M_2maacoa_mA + M_coa_mA <-> M_accoa_mA + M_ppcoa_mA		M_accoa_mN	R_ACACT10m	0.001342	M_coa_mN + M_2maacoa_mN <-> M_accoa_mN + M_ppcoa_mN	0.002737		M_accoa_m	R_ACACT10m	NA	NA	0.0038318	0.00963732
24	M_accoa_mA	R_ACACT1rm	-0.00696	2*M_accoa_mA <-> M_aacoa_mA + M_coa_mA		M_accoa_mN	R_ACACT1rm	-0.01855	2*M_accoa_mN <-> M_coa_mN + M_aacoa_mN	-0.02551		M_accoa_m	R_ACACT1rm	NA	NA	-0.035714	-0.0898239
25	M_accoa_mA	R_ACSm	0.00105	M_ac_mA + M_atp_mA + M_coa_mA -> M_accoa_mA + M_amp_mA + M_ppi_mA		M_accoa_mN	R_ACSm	0.0005336	M_coa_mN + M_atp_mN + M_ac_mN -> M_accoa_mN + M_amp_mN + M_ppi_mN	0.0015836		M_accoa_m	R_ACSm	NA	NA	0.00221704	0.00557606
26						M_accoa_mN	R_ASPNATm	0.01363	M_asp_DASH_L_mN + M_accoa_mN -> M_h_mN + M_coa_mN + M_Nacasp_mN	0.01363		M_accoa_m	R_ASPNATm	NA	NA	0.019082	0.047993
27	M_accoa_mA	R_CSm	0.19292	M_accoa_mA + M_h2o_mA + M_oaa_mA -> M_cit_mA + M_coa_mA + M_h_mA		M_accoa_mN	R_CSm	0.4112	M_h2o_mN + M_accoa_mN + M_oaa_mN -> M_h_mN + M_coa_mN + M_cit_mN	0.60412		M_accoa_m	R_CSm	0.5456	1.91977	0.845768	2.12718
28	M_accoa_mA	R_GLYATm	0.007921	M_accoa_mA + M_gly_mA <-> M_2aobut_mA + M_coa_mA		M_accoa_mN	R_GLYATm	0.0199114	M_accoa_mN + M_gly_mN <-> M_coa_mN + M_2aobut_mN	0.0278324		M_accoa_m	R_GLYATm	NA	NA	0.0389654	0.0980014
29	M_accoa_mA	R_HMGCOASim	0.111591	M_aacoa_mA + M_accoa_mA + M_h2o_mA -> M_coa_mA + M_h_mA + M_hmgcoa_mA		M_accoa_mN	R_HMGCOASim	0.225001	M_h2o_mN + M_accoa_mN + M_aacoa_mN -> M_h_mN + M_coa_mN + M_hmgcoa_mN	0.336592		M_accoa_m	R_HMGCOASim	NA	NA	0.471229	1.18518
30	M_accoa_mA	R_HMGLm	0.114122	M_hmgcoa_mA -> M_acac_mA + M_accoa_mA		M_accoa_mN	R_HMGLm	0.226811	M_hmgcoa_mN -> M_accoa_mN + M_acac_mN	0.340932		M_accoa_m	R_HMGLm	NA	NA	0.477305	1.20047
31	M_accoa_mA	R_PDHm	0.18122	M_coa_mA + M_nad_mA + M_pyr_mA -> M_accoa_mA + M_co2_mA + M_nadh_mA		M_accoa_mN	R_PDHm	0.4034	M_coa_mN + M_nad_mN + M_pyr_mN -> M_co2_mN + M_nadh_mN + M_accoa_mN	0.58462		M_accoa_m	R_PDHm	0.5456	1.91977	0.818468	2.05852
32	M_adp_cA	R_DM_atp_LPAREN_c_RPAREN_	0.213804	M_atp_cA + M_h2o_cA -> M_adp_cA + M_h_cA + M_pi_cA		M_adp_cN	R_DM_atp_LPAREN_c_RPAREN_	2.45584	M_atp_cN + M_h2o_cN -> M_adp_cN + M_h_cN + M_pi_cN	2.66964		M_adp_c	R_DM_atp_LPAREN_c_RPAREN_	NA	NA	3.7375	9.40015
33	M_adp_cA	R_ATPtm	0.671186	M_adp_cA + M_atp_mA -> M_atp_cA + M_adp_mA		M_adp_cN	R_ATPtm	1.47244	M_adp_cN + M_atp_mN -> M_atp_cN + M_adp_mN	2.14363		M_adp_c	R_ATPtm	7.9318	27.9092	3.00108	7.54799
34	M_adp_cA	R_GLNS	0.531	M_atp_cA + M_glu_DASH_L_cA + M_nh4_cA -> M_adp_cA + M_gln_DASH_L_cA + M_h_cA + M_pi_cA						0.531		M_adp_c	R_GLNS	0	0	0.7434	1.86972
35	M_adp_cA	R_GLUVESSEC	0.125342	M_atp_cA + M_glu_DASH_L_cA + M_h2o_cA -> M_adp_cA + M_h_cA + M_pi_cA + M_glu_DASH_L_e						0.125342		M_adp_c	R_GLUVESSEC	NA	NA	0.175479	0.441345
36						M_adp_cN	R_GLUVESSEC	0.285	M_atp_cN + M_h2o_cN + M_glu_DASH_L_cN -> M_glu_DASH_L_I + M_adp_cN + M_h_cN + M_pi_cN	0.285		M_adp_c	R_GLUVESSEC	NA	NA	0.399	1.00352
37	M_adp_cA	R_HEX1	0.04214	M_atp_cA + M_glc_DASH_D_cA -> M_adp_cA + M_g6p_cA + M_h_cA		M_adp_cN	R_HEX1	0.2419	M_atp_cN + M_glc_DASH_D_cN -> M_adp_cN + M_h_cN + M_g6p_cN	0.28404		M_adp_c	R_HEX1	0.2842	1	0.397656	1.00014
38	M_adp_cA	R_NaKt	0.121717	M_atp_cA + M_h2o_cA + 3*M_na1_cA + 2*M_k_e -> M_adp_cA + M_h_cA + 2*M_k_cA + M_pi_cA + 3*M_na1_e						0.121717		M_adp_c	R_NaKt	NA	NA	0.170404	0.428582
39						M_adp_cN	R_NaKt	0.24316	2*M_k_I + M_atp_cN + M_h2o_cN + 3*M_na1_cN -> 3*M_na1_I + M_adp_cN + M_h_cN + M_pi_cN + 2*M_k_cN	0.24316		M_adp_c	R_NaKt	NA	NA	0.340424	0.856198
40	M_adp_cA	R_PCFLOPm	6.516e-05	M_atp_cA + M_h2o_cA + M_pchol_hs_mA -> M_adp_cA + M_h_cA + M_pchol_hs_cA + M_pi_cA		M_adp_cN	R_PCFLOPm	3.819e-05	M_atp_cN + M_h2o_cN + M_pchol_hs_mN -> M_adp_cN + M_h_cN + M_pi_cN + M_pchol_hs_cN	0.00010335		M_adp_c	R_PCFLOPm	NA	NA	0.00014469	0.000363908
41	M_adp_cA	R_PEFLIP	2.008e-05	M_atp_cA + M_h2o_cA + M_pe_hs_e -> M_adp_cA + M_h_cA + M_pe_hs_cA + M_pi_cA						2.008e-05		M_adp_c	R_PEFLIP	NA	NA	2.8112e-05	7.07042e-05
42						M_adp_cN	R_PEFLIP	1.93e-05	M_pe_hs_I + M_atp_cN + M_h2o_cN -> M_adp_cN + M_h_cN + M_pi_cN + M_pe_hs_cN	1.93e-05		M_adp_c	R_PEFLIP	NA	NA	2.702e-05	6.79577e-05
43	M_adp_cA	R_PEFLIPm	3.179e-05	M_atp_cA + M_h2o_cA + M_pe_hs_cA -> M_adp_cA + M_h_cA + M_pi_cA + M_pe_hs_mA		M_adp_cN	R_PEFLIPm	1.93e-05	M_atp_cN + M_h2o_cN + M_pe_hs_cN -> M_adp_cN + M_h_cN + M_pi_cN + M_pe_hs_mN	5.109e-05		M_adp_c	R_PEFLIPm	NA	NA	7.1526e-05	0.000179894
44	M_adp_cA	R_PFK	0.04024	M_atp_cA + M_f6p_cA -> M_adp_cA + M_fdp_cA + M_h_cA		M_adp_cN	R_PFK	0.2388	M_atp_cN + M_f6p_cN -> M_adp_cN + M_h_cN + M_fdp_cN	0.27904		M_adp_c	R_PFK	0.2777	0.977129	0.390656	0.982535
45	M_adp_cA	R_PGK	0.15816	M_3pg_cA + M_atp_cA <-> M_13dpg_cA + M_adp_cA		M_adp_cN	R_PGK	0.01228	M_atp_cN + M_3pg_cN <-> M_adp_cN + M_13dpg_cN	0.17044		M_adp_c	R_PGK	-0.5619	-1.97713	0.238616	0.600141
46	M_adp_cA	R_PSFLIP	2.086e-05	M_atp_cA + M_h2o_cA + M_ps_hs_e -> M_adp_cA + M_h_cA + M_pi_cA + M_ps_hs_cA						2.086e-05		M_adp_c	R_PSFLIP	NA	NA	2.9204e-05	7.34507e-05
47						M_adp_cN	R_PSFLIP	1.889e-05	M_ps_hs_I + M_atp_cN + M_h2o_cN -> M_adp_cN + M_h_cN + M_pi_cN + M_ps_hs_cN	1.889e-05		M_adp_c	R_PSFLIP	NA	NA	2.6446e-05	6.65141e-05
48	M_adp_cA	R_PSFLIPm	3.336e-05	M_atp_cA + M_h2o_cA + M_ps_hs_cA -> M_adp_cA + M_h_cA + M_pi_cA + M_ps_hs_mA		M_adp_cN	R_PSFLIPm	1.889e-05	M_atp_cN + M_h2o_cN + M_ps_hs_cN -> M_adp_cN + M_h_cN + M_pi_cN + M_ps_hs_mN	5.225e-05		M_adp_c	R_PSFLIPm	NA	NA	7.315e-05	0.000183979
49	M_adp_cA	R_PYK	0.0106	M_adp_cA + M_h_cA + M_pep_cA -> M_atp_cA + M_pyr_cA		M_adp_cN	R_PYK	0.5354	M_adp_cN + M_h_cN + M_pep_cN -> M_atp_cN + M_pyr_cN	0.546		M_adp_c	R_PYK	0.5619	1.97713	0.7644	1.92254
50						M_adp_cN	R_NDPK1	0.054648	M_atp_cN + M_gdp_cN <-> M_adp_cN + M_gtp_cN	0.054648		M_adp_c	R_NDPK1	NA	NA	0.0765072	0.192423
51	M_adp_cA	R_CKc	-0.673754	M_atp_cA + M_creat_cA <-> M_adp_cA + M_pcreat_cA		M_adp_cN	R_CKc	-1.52398	M_atp_cN + M_creat_cN <-> M_adp_cN + M_pcreat_cN	-2.19773		M_adp_c	R_CKc	NA	NA	-3.07683	-7.7385
52	M_adp_cA	R_NaKt_Int	0.122977	M_atp_cA + M_h2o_cA + 3*M_na1_cA + 2*M_k_I -> M_adp_cA + M_h_cA + 2*M_k_cA + M_pi_cA + 3*M_na1_I						0.122977		M_adp_c	R_NaKt_Int	NA	NA	0.172168	0.433017
53	M_adp_cA	R_PEFLIP_Int	1.172e-05	M_atp_cA + M_h2o_cA + M_pe_hs_I -> M_adp_cA + M_h_cA + M_pe_hs_cA + M_pi_cA						1.172e-05		M_adp_c	R_PEFLIP_Int	NA	NA	1.6408e-05	4.12676e-05
54	M_adp_cA	R_PSFLIP_Int	1.25e-05	M_atp_cA + M_h2o_cA + M_ps_hs_I -> M_adp_cA + M_h_cA + M_pi_cA + M_ps_hs_cA						1.25e-05		M_adp_c	R_PSFLIP_Int	NA	NA	1.75e-05	4.40141e-05
55	M_adp_mA	R_ADK1m	-23.05	M_amp_mA + M_atp_mA <-> 2*M_adp_mA		M_adp_mN	R_ADK1m	15.93	M_atp_mN + M_amp_mN <-> 2*M_adp_mN	-7.12		M_adp_m	R_ADK1m	NA	NA	-9.968	-25.0704
56	M_adp_mA	R_ADK3m	23.24	M_amp_mA + M_gtp_mA <-> M_adp_mA + M_gdp_mA		M_adp_mN	R_ADK3m	-15.82	M_amp_mN + M_gtp_mN <-> M_adp_mN + M_gdp_mN	7.42		M_adp_m	R_ADK3m	NA	NA	10.388	26.1268
57	M_adp_mA	R_ATPS4m	2.365	4*M_h_cA + M_adp_mA + M_pi_mA -> M_atp_mA + 3*M_h_mA + M_h2o_mA		M_adp_mN	R_ATPS4m	5.177	4*M_h_cN + M_adp_mN + M_pi_mN -> 3*M_h_mN + M_h2o_mN + M_atp_mN	7.542		M_adp_m	R_ATPS4m	7.4771	26.3093	10.5588	26.5563
58	M_adp_mA	R_ATPtm	0.671186	M_adp_cA + M_atp_mA -> M_atp_cA + M_adp_mA		M_adp_mN	R_ATPtm	1.47244	M_adp_cN + M_atp_mN -> M_atp_cN + M_adp_mN	2.14363		M_adp_m	R_ATPtm	7.9318	27.9092	3.00108	7.54799
59	M_adp_mA	R_CK	0.673754	M_atp_mA + M_creat_mA <-> M_adp_mA + M_pcreat_mA		M_adp_mN	R_CK	1.52398	M_atp_mN + M_creat_mN <-> M_adp_mN + M_pcreat_mN	2.19773		M_adp_m	R_CK	NA	NA	3.07683	7.7385
60	M_adp_mA	R_DURIK1m	0.100575	M_atp_mA + M_duri_mA -> M_adp_mA + M_dump_mA + M_h_mA		M_adp_mN	R_DURIK1m	0.228242	M_atp_mN + M_duri_mN -> M_h_mN + M_adp_mN + M_dump_mN	0.328817		M_adp_m	R_DURIK1m	NA	NA	0.460344	1.15781
61	M_adp_mA	R_FPGS4m	0.0046499	4*M_atp_mA + M_dhf_mA + 4*M_glu_DASH_L_mA -> M_5dhf_mA + 4*M_adp_mA + 4*M_h_mA + 4*M_pi_mA		M_adp_mN	R_FPGS4m	0.0042906	4*M_glu_DASH_L_mN + 4*M_atp_mN + M_dhf_mN -> 4*M_h_mN + 4*M_adp_mN + 4*M_pi_mN + M_5dhf_mN	0.0089405		M_adp_m	R_FPGS4m	NA	NA	0.0125167	0.0314806
62	M_adp_mA	R_FPGS5m	0.0046499	M_5dhf_mA + M_atp_mA + M_glu_DASH_L_mA -> M_6dhf_mA + M_adp_mA + M_h_mA + M_pi_mA		M_adp_mN	R_FPGS5m	0.0042906	M_glu_DASH_L_mN + M_atp_mN + M_5dhf_mN -> M_h_mN + M_6dhf_mN + M_adp_mN + M_pi_mN	0.0089405		M_adp_m	R_FPGS5m	NA	NA	0.0125167	0.0314806
63	M_adp_mA	R_FPGS6m	0.002026	M_6dhf_mA + M_atp_mA + M_glu_DASH_L_mA -> M_7dhf_mA + M_adp_mA + M_h_mA + M_pi_mA		M_adp_mN	R_FPGS6m	0.001714	M_glu_DASH_L_mN + M_6dhf_mN + M_atp_mN -> M_h_mN + M_7dhf_mN + M_adp_mN + M_pi_mN	0.00374		M_adp_m	R_FPGS6m	NA	NA	0.005236	0.013169
64	M_adp_mA	R_FTHFLm	-0.0926105	M_atp_mA + M_for_mA + M_thf_mA <-> M_10fthf_mA + M_adp_mA + M_pi_mA		M_adp_mN	R_FTHFLm	-0.0448884	M_atp_mN + M_for_mN + M_thf_mN <-> M_10fthf_mN + M_adp_mN + M_pi_mN	-0.137499		M_adp_m	R_FTHFLm	NA	NA	-0.192498	-0.484151
65	M_adp_mA	R_ITCOALm	18.53	M_atp_mA + M_coa_mA + M_itacon_mA <-> M_adp_mA + M_itaccoa_mA + M_pi_mA		M_adp_mN	R_ITCOALm	15.13	M_coa_mN + M_atp_mN + M_itacon_mN <-> M_adp_mN + M_pi_mN + M_itaccoa_mN	33.66		M_adp_m	R_ITCOALm	NA	NA	47.124	118.521
66	M_adp_mA	R_MCCCrm	0.002531	M_3mb2coa_mA + M_atp_mA + M_hco3_mA <-> M_3mgcoa_mA + M_adp_mA + M_h_mA + M_pi_mA		M_adp_mN	R_MCCCrm	0.00181	M_atp_mN + M_3mb2coa_mN + M_hco3_mN <-> M_h_mN + M_adp_mN + M_pi_mN + M_3mgcoa_mN	0.004341		M_adp_m	R_MCCCrm	NA	NA	0.0060774	0.0152852
67	M_adp_mA	R_MECOALm	-17.22	M_atp_mA + M_coa_mA + M_mescon_mA <-> M_adp_mA + M_mescoa_mA + M_pi_mA		M_adp_mN	R_MECOALm	-22.72	M_coa_mN + M_atp_mN + M_mescon_mN <-> M_adp_mN + M_pi_mN + M_mescoa_mN	-39.94		M_adp_m	R_MECOALm	NA	NA	-55.916	-140.634
68	M_adp_mA	R_NDPK1m	21.95	M_atp_mA + M_gdp_mA <-> M_adp_mA + M_gtp_mA		M_adp_mN	R_NDPK1m	-8.198	M_atp_mN + M_gdp_mN <-> M_adp_mN + M_gtp_mN	13.752		M_adp_m	R_NDPK1m	-0.4547	-1.59993	19.2528	48.4225
69	M_adp_mA	R_NDPK4m	0.0157237	M_atp_mA + M_dtdp_mA <-> M_adp_mA + M_dttp_mA		M_adp_mN	R_NDPK4m	0.028251	M_atp_mN + M_dtdp_mN <-> M_adp_mN + M_dttp_mN	0.0439747		M_adp_m	R_NDPK4m	NA	NA	0.0615646	0.15484
70	M_adp_mA	R_NDPK5m	0.01254	M_atp_mA + M_dgdp_mA <-> M_adp_mA + M_dgtp_mA		M_adp_mN	R_NDPK5m	0.022526	M_atp_mN + M_dgdp_mN <-> M_adp_mN + M_dgtp_mN	0.035066		M_adp_m	R_NDPK5m	NA	NA	0.0490924	0.123472
71	M_adp_mA	R_NDPK7m	0.01254	M_atp_mA + M_dcdp_mA <-> M_adp_mA + M_dctp_mA		M_adp_mN	R_NDPK7m	0.022526	M_atp_mN + M_dcdp_mN <-> M_adp_mN + M_dctp_mN	0.035066		M_adp_m	R_NDPK7m	NA	NA	0.0490924	0.123472
72	M_adp_mA	R_NDPK8m	0.0157237	M_atp_mA + M_dadp_mA <-> M_adp_mA + M_datp_mA		M_adp_mN	R_NDPK8m	0.028251	M_atp_mN + M_dadp_mN <-> M_adp_mN + M_datp_mN	0.0439747		M_adp_m	R_NDPK8m	NA	NA	0.0615646	0.15484
73	M_adp_mA	R_PCm	0.01448	M_atp_mA + M_hco3_mA + M_pyr_mA -> M_adp_mA + M_h_mA + M_oaa_mA + M_pi_mA						0.01448		M_adp_m	R_PCm	NA	NA	0.020272	0.0509859
74	M_adp_mA	R_PPCOACm	0.24132	M_atp_mA + M_hco3_mA + M_ppcoa_mA -> M_adp_mA + M_h_mA + M_mmcoa_DASH_S_mA + M_pi_mA		M_adp_mN	R_PPCOACm	0.22085	M_ppcoa_mN + M_atp_mN + M_hco3_mN -> M_h_mN + M_adp_mN + M_pi_mN + M_mmcoa_DASH_S_mN	0.46217		M_adp_m	R_PPCOACm	NA	NA	0.647038	1.62736
75	M_adp_mA	R_SUCOASm	-0.05923	M_atp_mA + M_coa_mA + M_succ_mA <-> M_adp_mA + M_pi_mA + M_succoa_mA		M_adp_mN	R_SUCOASm	-0.2683	M_coa_mN + M_atp_mN + M_succ_mN <-> M_adp_mN + M_pi_mN + M_succoa_mN	-0.32753		M_adp_m	R_SUCOASm	NA	NA	-0.458542	-1.15327
76	M_adp_mA	R_TMDK1m	0.108228	M_atp_mA + M_thymd_mA -> M_adp_mA + M_dtmp_mA + M_h_mA		M_adp_mN	R_TMDK1m	0.221159	M_atp_mN + M_thymd_mN -> M_h_mN + M_adp_mN + M_dtmp_mN	0.329387		M_adp_m	R_TMDK1m	NA	NA	0.461141	1.15981
77	M_adp_mA	R_DTKm	0.0157237	M_atp_mA + M_dtmp_mA -> M_adp_mA + M_dtdp_mA		M_adp_mN	R_DTKm	0.028251	M_atp_mN + M_dtmp_mN -> M_adp_mN + M_dtdp_mN	0.0439747		M_adp_m	R_DTKm	NA	NA	0.0615646	0.15484
78	M_adp_mA	R_DCKm	0.01254	M_atp_mA + M_dcmp_mA -> M_adp_mA + M_dcdp_mA		M_adp_mN	R_DCKm	0.022526	M_atp_mN + M_dcmp_mN -> M_adp_mN + M_dcdp_mN	0.035066		M_adp_m	R_DCKm	NA	NA	0.0490924	0.123472
79	M_adp_mA	R_DGKm	0.01254	M_atp_mA + M_dgmp_mA -> M_adp_mA + M_dgdp_mA		M_adp_mN	R_DGKm	0.022526	M_atp_mN + M_dgmp_mN -> M_adp_mN + M_dgdp_mN	0.035066		M_adp_m	R_DGKm	NA	NA	0.0490924	0.123472
80	M_adp_mA	R_DM_atp_LPAREN_m_RPAREN_	0.190113	M_atp_mA + M_h2o_mA -> M_adp_mA + M_h_mA + M_pi_mA		M_adp_mN	R_DM_atp_LPAREN_m_RPAREN_	1.38605	M_h2o_mN + M_atp_mN -> M_h_mN + M_adp_mN + M_pi_mN	1.57616		M_adp_m	R_DM_atp_LPAREN_m_RPAREN_	NA	NA	2.20663	5.54986
81	M_akg_cA	R_2AMADPTm	-0.0001705	M_L2aadp_cA + M_akg_mA <-> M_akg_cA + M_L2aadp_mA		M_akg_cN	R_2AMADPTm	-0.0001625	M_L2aadp_cN + M_akg_mN <-> M_akg_cN + M_L2aadp_mN	-0.000333		M_akg_c	R_2AMADPTm	NA	NA	-0.0004662	-0.00117254
82	M_akg_cA	R_2OXOADPTm	0.0001705	M_2oxoadp_cA + M_akg_mA <-> M_akg_cA + M_2oxoadp_mA		M_akg_cN	R_2OXOADPTm	0.0001625	M_akg_mN + M_2oxoadp_cN <-> M_akg_cN + M_2oxoadp_mN	0.000333		M_akg_c	R_2OXOADPTm	NA	NA	0.0004662	0.00117254
83	M_akg_cA	R_AATAi	0.0001705	M_L2aadp_cA + M_akg_cA -> M_2oxoadp_cA + M_glu_DASH_L_cA		M_akg_cN	R_AATAi	0.0001625	M_L2aadp_cN + M_akg_cN -> M_2oxoadp_cN + M_glu_DASH_L_cN	0.000333		M_akg_c	R_AATAi	NA	NA	0.0004662	0.00117254
84	M_akg_cA	R_AKGMALtm	-0.05783	M_mal_DASH_L_cA + M_akg_mA <-> M_akg_cA + M_mal_DASH_L_mA		M_akg_cN	R_AKGMALtm	0.117179	M_akg_mN + M_mal_DASH_L_cN <-> M_akg_cN + M_mal_DASH_L_mN	0.059349		M_akg_c	R_AKGMALtm	0.549	1.93174	0.0830886	0.208975
85	M_akg_cA	R_ASPTA	0.01377	M_akg_cA + M_asp_DASH_L_cA <-> M_glu_DASH_L_cA + M_oaa_cA		M_akg_cN	R_ASPTA	0.117017	M_akg_cN + M_asp_DASH_L_cN <-> M_glu_DASH_L_cN + M_oaa_cN	0.130787		M_akg_c	R_ASPTA	0.549	1.93174	0.183102	0.460518
86	M_akg_cA	R_PSERT	0.07177	M_3php_cA + M_glu_DASH_L_cA -> M_akg_cA + M_pser_DASH_L_cA						0.07177		M_akg_c	R_PSERT	NA	NA	0.100478	0.252711
87	M_akg_cA	R_ALATA_L	5.842e-07	M_akg_cA + M_ala_DASH_L_cA <-> M_glu_DASH_L_cA + M_pyr_cA		M_akg_cN	R_ALATA_L	-5.842e-07	M_akg_cN + M_ala_DASH_L_cN <-> M_glu_DASH_L_cN + M_pyr_cN	0		M_akg_c	R_ALATA_L	0	0	0	0
88	M_akg_mA	R_2AMADPTm	-0.0001705	M_L2aadp_cA + M_akg_mA <-> M_akg_cA + M_L2aadp_mA		M_akg_mN	R_2AMADPTm	-0.0001625	M_L2aadp_cN + M_akg_mN <-> M_akg_cN + M_L2aadp_mN	-0.000333		M_akg_m	R_2AMADPTm	NA	NA	-0.0004662	-0.00117254
89	M_akg_mA	R_2OXOADPTm	0.0001705	M_2oxoadp_cA + M_akg_mA <-> M_akg_cA + M_2oxoadp_mA		M_akg_mN	R_2OXOADPTm	0.0001625	M_akg_mN + M_2oxoadp_cN <-> M_akg_cN + M_2oxoadp_mN	0.000333		M_akg_m	R_2OXOADPTm	NA	NA	0.0004662	0.00117254
90	M_akg_mA	R_3AIB_Tm	0.00282	M_2mop_mA + M_glu_DASH_L_mA <-> M_3aib_mA + M_akg_mA						0.00282		M_akg_m	R_3AIB_Tm	NA	NA	0.003948	0.00992958
91	M_akg_mA	R_ABTArm	0.0005551	M_4abut_mA + M_akg_mA <-> M_glu_DASH_L_mA + M_sucsal_mA		M_akg_mN	R_ABTArm	0.0006412	M_akg_mN + M_4abut_mN <-> M_glu_DASH_L_mN + M_sucsal_mN	0.0011963		M_akg_m	R_ABTArm	0.0909	0.319845	0.00167482	0.00421232
92	M_akg_mA	R_AKGDm	0.0483068	M_akg_mA + M_coa_mA + M_nad_mA -> M_co2_mA + M_nadh_mA + M_succoa_mA		M_akg_mN	R_AKGDm	0.5126	M_akg_mN + M_coa_mN + M_nad_mN -> M_co2_mN + M_nadh_mN + M_succoa_mN	0.560907		M_akg_m	R_AKGDm	0.4547	1.59993	0.78527	1.97502
93	M_akg_mA	R_AKGMALtm	-0.05783	M_mal_DASH_L_cA + M_akg_mA <-> M_akg_cA + M_mal_DASH_L_mA		M_akg_mN	R_AKGMALtm	0.117179	M_akg_mN + M_mal_DASH_L_cN <-> M_akg_cN + M_mal_DASH_L_mN	0.059349		M_akg_m	R_AKGMALtm	0.549	1.93174	0.0830886	0.208975
94	M_akg_mA	R_ASPTAm	-0.0134776	M_akg_mA + M_asp_DASH_L_mA <-> M_glu_DASH_L_mA + M_oaa_mA		M_akg_mN	R_ASPTAm	-0.130625	M_akg_mN + M_asp_DASH_L_mN <-> M_glu_DASH_L_mN + M_oaa_mN	-0.144103		M_akg_m	R_ASPTAm	-0.549	-1.93174	-0.201744	-0.507404
95	M_akg_mA	R_EHGLATm	1.716e-05	M_akg_mA + M_e4hglu_mA -> M_4h2oglt_mA + M_glu_DASH_L_mA		M_akg_mN	R_EHGLATm	1.905e-05	M_akg_mN + M_e4hglu_mN -> M_glu_DASH_L_mN + M_4h2oglt_mN	3.621e-05		M_akg_m	R_EHGLATm	NA	NA	5.0694e-05	0.0001275
96	M_akg_mA	R_GLUDxm	-0.2078	M_glu_DASH_L_mA + M_h2o_mA + M_nad_mA <-> M_akg_mA + M_h_mA + M_nadh_mA + M_nh4_mA		M_akg_mN	R_GLUDxm	0.095285	M_h2o_mN + M_nad_mN + M_glu_DASH_L_mN <-> M_h_mN + M_akg_mN + M_nadh_mN + M_nh4_mN	-0.112515		M_akg_m	R_GLUDxm	NA	NA	-0.157521	-0.39618
97	M_akg_mA	R_ICDHxm	0.454024	M_icit_mA + M_nad_mA -> M_akg_mA + M_co2_mA + M_nadh_mA		M_akg_mN	R_ICDHxm	0.914884	M_nad_mN + M_icit_mN -> M_akg_mN + M_co2_mN + M_nadh_mN	1.36891		M_akg_m	R_ICDHxm	0.5456	1.91977	1.91647	4.8201
98	M_akg_mA	R_ICDHyrm	-0.2611	M_icit_mA + M_nadp_mA <-> M_akg_mA + M_co2_mA + M_nadph_mA		M_akg_mN	R_ICDHyrm	-0.5037	M_nadp_mN + M_icit_mN <-> M_nadph_mN + M_akg_mN + M_co2_mN	-0.7648		M_akg_m	R_ICDHyrm	0	0	-1.07072	-2.69296
99	M_akg_mA	R_ILETAm	0.001395	M_akg_mA + M_ile_DASH_L_mA <-> M_3mop_mA + M_glu_DASH_L_mA		M_akg_mN	R_ILETAm	0.001342	M_akg_mN + M_ile_DASH_L_mN <-> M_glu_DASH_L_mN + M_3mop_mN	0.002737		M_akg_m	R_ILETAm	NA	NA	0.0038318	0.00963732
100	M_akg_mA	R_LEUTAm	0.002531	M_akg_mA + M_leu_DASH_L_mA <-> M_4mop_mA + M_glu_DASH_L_mA		M_akg_mN	R_LEUTAm	0.00181	M_akg_mN + M_leu_DASH_L_mN <-> M_glu_DASH_L_mN + M_4mop_mN	0.004341		M_akg_m	R_LEUTAm	NA	NA	0.0060774	0.0152852
101	M_akg_mA	R_SACCD3m	0.0001705	M_akg_mA + M_h_mA + M_lys_DASH_L_mA + M_nadph_mA -> M_h2o_mA + M_nadp_mA + M_saccrp_DASH_L_mA		M_akg_mN	R_SACCD3m	0.0001625	M_h_mN + M_nadph_mN + M_akg_mN + M_lys_DASH_L_mN -> M_h2o_mN + M_nadp_mN + M_saccrp_DASH_L_mN	0.000333		M_akg_m	R_SACCD3m	NA	NA	0.0004662	0.00117254
102	M_akg_mA	R_TYRTAm	0.0007295	M_akg_mA + M_tyr_DASH_L_mA <-> M_34hpp_mA + M_glu_DASH_L_mA		M_akg_mN	R_TYRTAm	0.0005567	M_tyr_DASH_L_mN + M_akg_mN <-> M_34hpp_mN + M_glu_DASH_L_mN	0.0012862		M_akg_m	R_TYRTAm	NA	NA	0.00180068	0.00452887
103	M_akg_mA	R_VALTAm	0.0056254	M_akg_mA + M_val_DASH_L_mA <-> M_3mob_mA + M_glu_DASH_L_mA		M_akg_mN	R_VALTAm	0.002839	M_akg_mN + M_val_DASH_L_mN <-> M_glu_DASH_L_mN + M_3mob_mN	0.0084644		M_akg_m	R_VALTAm	NA	NA	0.0118502	0.0298042
104	M_akg_mA	R_ALATA_Lm	-3.423e-05	M_akg_mA + M_ala_DASH_L_mA <-> M_glu_DASH_L_mA + M_pyr_mA		M_akg_mN	R_ALATA_Lm	-3.852e-05	M_akg_mN + M_ala_DASH_L_mN <-> M_glu_DASH_L_mN + M_pyr_mN	-7.275e-05		M_akg_m	R_ALATA_Lm	NA	NA	-0.00010185	-0.000256162
105	M_ala_DASH_L_cA	R_ALATA_L	5.842e-07	M_akg_cA + M_ala_DASH_L_cA <-> M_glu_DASH_L_cA + M_pyr_cA		M_ala_DASH_L_cN	R_ALATA_L	-5.842e-07	M_akg_cN + M_ala_DASH_L_cN <-> M_glu_DASH_L_cN + M_pyr_cN	0		M_ala_DASH_L_c	R_ALATA_L	0	0	0	0
106						M_ala_DASH_L_cN	R_ALAtN1	-5.842e-07	M_ala_DASH_L_I <-> M_ala_DASH_L_cN	-5.842e-07		M_ala_DASH_L_c	R_ALAtN1	NA	NA	-8.1788e-07	-2.05704e-06
107	M_ala_DASH_L_cA	R_ALAtN1_Int	5.842e-07	M_ala_DASH_L_I <-> M_ala_DASH_L_cA						5.842e-07		M_ala_DASH_L_c	R_ALAtN1_Int	NA	NA	8.1788e-07	2.05704e-06
108	M_asp_DASH_L_cA	R_ASPGLUm	0.01377	M_glu_DASH_L_cA + M_h_cA + M_asp_DASH_L_mA <-> M_asp_DASH_L_cA + M_glu_DASH_L_mA + M_h_mA		M_asp_DASH_L_cN	R_ASPGLUm	0.117017	M_h_cN + M_asp_DASH_L_mN + M_glu_DASH_L_cN <-> M_h_mN + M_glu_DASH_L_mN + M_asp_DASH_L_cN	0.130787		M_asp_DASH_L_c	R_ASPGLUm	0.549	1.93174	0.183102	0.460518
109	M_asp_DASH_L_cA	R_ASPTA	0.01377	M_akg_cA + M_asp_DASH_L_cA <-> M_glu_DASH_L_cA + M_oaa_cA		M_asp_DASH_L_cN	R_ASPTA	0.117017	M_akg_cN + M_asp_DASH_L_cN <-> M_glu_DASH_L_cN + M_oaa_cN	0.130787		M_asp_DASH_L_c	R_ASPTA	0.549	1.93174	0.183102	0.460518
110	M_asp_DASH_L_mA	R_ASNNm	0.0002765	M_asn_DASH_L_mA + M_h2o_mA -> M_asp_DASH_L_mA + M_nh4_mA						0.0002765		M_asp_DASH_L_m	R_ASNNm	NA	NA	0.0003871	0.000973592
111	M_asp_DASH_L_mA	R_ASPGLUm	0.01377	M_glu_DASH_L_cA + M_h_cA + M_asp_DASH_L_mA <-> M_asp_DASH_L_cA + M_glu_DASH_L_mA + M_h_mA		M_asp_DASH_L_mN	R_ASPGLUm	0.117017	M_h_cN + M_asp_DASH_L_mN + M_glu_DASH_L_cN <-> M_h_mN + M_glu_DASH_L_mN + M_asp_DASH_L_cN	0.130787		M_asp_DASH_L_m	R_ASPGLUm	0.549	1.93174	0.183102	0.460518
112						M_asp_DASH_L_mN	R_ASPNATm	0.01363	M_asp_DASH_L_mN + M_accoa_mN -> M_h_mN + M_coa_mN + M_Nacasp_mN	0.01363		M_asp_DASH_L_m	R_ASPNATm	NA	NA	0.019082	0.047993
113	M_asp_DASH_L_mA	R_ASPTAm	-0.0134776	M_akg_mA + M_asp_DASH_L_mA <-> M_glu_DASH_L_mA + M_oaa_mA		M_asp_DASH_L_mN	R_ASPTAm	-0.130625	M_akg_mN + M_asp_DASH_L_mN <-> M_glu_DASH_L_mN + M_oaa_mN	-0.144103		M_asp_DASH_L_m	R_ASPTAm	-0.549	-1.93174	-0.201744	-0.507404
114	M_asp_DASH_L_mA	R_EHGLAT2m	1.707e-05	M_e4hglu_mA + M_oaa_mA -> M_4h2oglt_mA + M_asp_DASH_L_mA		M_asp_DASH_L_mN	R_EHGLAT2m	1.947e-05	M_e4hglu_mN + M_oaa_mN -> M_asp_DASH_L_mN + M_4h2oglt_mN	3.654e-05		M_asp_DASH_L_m	R_EHGLAT2m	NA	NA	5.1156e-05	0.000128662
115	M_atp_cA	R_DM_atp_LPAREN_c_RPAREN_	0.213804	M_atp_cA + M_h2o_cA -> M_adp_cA + M_h_cA + M_pi_cA		M_atp_cN	R_DM_atp_LPAREN_c_RPAREN_	2.45584	M_atp_cN + M_h2o_cN -> M_adp_cN + M_h_cN + M_pi_cN	2.66964		M_atp_c	R_DM_atp_LPAREN_c_RPAREN_	NA	NA	3.7375	9.40015
116	M_atp_cA	R_ATPtm	0.671186	M_adp_cA + M_atp_mA -> M_atp_cA + M_adp_mA		M_atp_cN	R_ATPtm	1.47244	M_adp_cN + M_atp_mN -> M_atp_cN + M_adp_mN	2.14363		M_atp_c	R_ATPtm	7.9318	27.9092	3.00108	7.54799
117	M_atp_cA	R_GLNS	0.531	M_atp_cA + M_glu_DASH_L_cA + M_nh4_cA -> M_adp_cA + M_gln_DASH_L_cA + M_h_cA + M_pi_cA						0.531		M_atp_c	R_GLNS	0	0	0.7434	1.86972
118	M_atp_cA	R_GLUVESSEC	0.125342	M_atp_cA + M_glu_DASH_L_cA + M_h2o_cA -> M_adp_cA + M_h_cA + M_pi_cA + M_glu_DASH_L_e						0.125342		M_atp_c	R_GLUVESSEC	NA	NA	0.175479	0.441345
119						M_atp_cN	R_GLUVESSEC	0.285	M_atp_cN + M_h2o_cN + M_glu_DASH_L_cN -> M_glu_DASH_L_I + M_adp_cN + M_h_cN + M_pi_cN	0.285		M_atp_c	R_GLUVESSEC	NA	NA	0.399	1.00352
120	M_atp_cA	R_HEX1	0.04214	M_atp_cA + M_glc_DASH_D_cA -> M_adp_cA + M_g6p_cA + M_h_cA		M_atp_cN	R_HEX1	0.2419	M_atp_cN + M_glc_DASH_D_cN -> M_adp_cN + M_h_cN + M_g6p_cN	0.28404		M_atp_c	R_HEX1	0.2842	1	0.397656	1.00014
121	M_atp_cA	R_NaKt	0.121717	M_atp_cA + M_h2o_cA + 3*M_na1_cA + 2*M_k_e -> M_adp_cA + M_h_cA + 2*M_k_cA + M_pi_cA + 3*M_na1_e						0.121717		M_atp_c	R_NaKt	NA	NA	0.170404	0.428582
122						M_atp_cN	R_NaKt	0.24316	2*M_k_I + M_atp_cN + M_h2o_cN + 3*M_na1_cN -> 3*M_na1_I + M_adp_cN + M_h_cN + M_pi_cN + 2*M_k_cN	0.24316		M_atp_c	R_NaKt	NA	NA	0.340424	0.856198
123	M_atp_cA	R_PCFLOPm	6.516e-05	M_atp_cA + M_h2o_cA + M_pchol_hs_mA -> M_adp_cA + M_h_cA + M_pchol_hs_cA + M_pi_cA		M_atp_cN	R_PCFLOPm	3.819e-05	M_atp_cN + M_h2o_cN + M_pchol_hs_mN -> M_adp_cN + M_h_cN + M_pi_cN + M_pchol_hs_cN	0.00010335		M_atp_c	R_PCFLOPm	NA	NA	0.00014469	0.000363908
124	M_atp_cA	R_PEFLIP	2.008e-05	M_atp_cA + M_h2o_cA + M_pe_hs_e -> M_adp_cA + M_h_cA + M_pe_hs_cA + M_pi_cA						2.008e-05		M_atp_c	R_PEFLIP	NA	NA	2.8112e-05	7.07042e-05
125						M_atp_cN	R_PEFLIP	1.93e-05	M_pe_hs_I + M_atp_cN + M_h2o_cN -> M_adp_cN + M_h_cN + M_pi_cN + M_pe_hs_cN	1.93e-05		M_atp_c	R_PEFLIP	NA	NA	2.702e-05	6.79577e-05
126	M_atp_cA	R_PEFLIPm	3.179e-05	M_atp_cA + M_h2o_cA + M_pe_hs_cA -> M_adp_cA + M_h_cA + M_pi_cA + M_pe_hs_mA		M_atp_cN	R_PEFLIPm	1.93e-05	M_atp_cN + M_h2o_cN + M_pe_hs_cN -> M_adp_cN + M_h_cN + M_pi_cN + M_pe_hs_mN	5.109e-05		M_atp_c	R_PEFLIPm	NA	NA	7.1526e-05	0.000179894
127	M_atp_cA	R_PFK	0.04024	M_atp_cA + M_f6p_cA -> M_adp_cA + M_fdp_cA + M_h_cA		M_atp_cN	R_PFK	0.2388	M_atp_cN + M_f6p_cN -> M_adp_cN + M_h_cN + M_fdp_cN	0.27904		M_atp_c	R_PFK	0.2777	0.977129	0.390656	0.982535
128	M_atp_cA	R_PGK	0.15816	M_3pg_cA + M_atp_cA <-> M_13dpg_cA + M_adp_cA		M_atp_cN	R_PGK	0.01228	M_atp_cN + M_3pg_cN <-> M_adp_cN + M_13dpg_cN	0.17044		M_atp_c	R_PGK	-0.5619	-1.97713	0.238616	0.600141
129	M_atp_cA	R_PSFLIP	2.086e-05	M_atp_cA + M_h2o_cA + M_ps_hs_e -> M_adp_cA + M_h_cA + M_pi_cA + M_ps_hs_cA						2.086e-05		M_atp_c	R_PSFLIP	NA	NA	2.9204e-05	7.34507e-05
130						M_atp_cN	R_PSFLIP	1.889e-05	M_ps_hs_I + M_atp_cN + M_h2o_cN -> M_adp_cN + M_h_cN + M_pi_cN + M_ps_hs_cN	1.889e-05		M_atp_c	R_PSFLIP	NA	NA	2.6446e-05	6.65141e-05
131	M_atp_cA	R_PSFLIPm	3.336e-05	M_atp_cA + M_h2o_cA + M_ps_hs_cA -> M_adp_cA + M_h_cA + M_pi_cA + M_ps_hs_mA		M_atp_cN	R_PSFLIPm	1.889e-05	M_atp_cN + M_h2o_cN + M_ps_hs_cN -> M_adp_cN + M_h_cN + M_pi_cN + M_ps_hs_mN	5.225e-05		M_atp_c	R_PSFLIPm	NA	NA	7.315e-05	0.000183979
132	M_atp_cA	R_PYK	0.0106	M_adp_cA + M_h_cA + M_pep_cA -> M_atp_cA + M_pyr_cA		M_atp_cN	R_PYK	0.5354	M_adp_cN + M_h_cN + M_pep_cN -> M_atp_cN + M_pyr_cN	0.546		M_atp_c	R_PYK	0.5619	1.97713	0.7644	1.92254
133						M_atp_cN	R_NDPK1	0.054648	M_atp_cN + M_gdp_cN <-> M_adp_cN + M_gtp_cN	0.054648		M_atp_c	R_NDPK1	NA	NA	0.0765072	0.192423
134	M_atp_cA	R_CKc	-0.673754	M_atp_cA + M_creat_cA <-> M_adp_cA + M_pcreat_cA		M_atp_cN	R_CKc	-1.52398	M_atp_cN + M_creat_cN <-> M_adp_cN + M_pcreat_cN	-2.19773		M_atp_c	R_CKc	NA	NA	-3.07683	-7.7385
135	M_atp_cA	R_NaKt_Int	0.122977	M_atp_cA + M_h2o_cA + 3*M_na1_cA + 2*M_k_I -> M_adp_cA + M_h_cA + 2*M_k_cA + M_pi_cA + 3*M_na1_I						0.122977		M_atp_c	R_NaKt_Int	NA	NA	0.172168	0.433017
136	M_atp_cA	R_PEFLIP_Int	1.172e-05	M_atp_cA + M_h2o_cA + M_pe_hs_I -> M_adp_cA + M_h_cA + M_pe_hs_cA + M_pi_cA						1.172e-05		M_atp_c	R_PEFLIP_Int	NA	NA	1.6408e-05	4.12676e-05
137	M_atp_cA	R_PSFLIP_Int	1.25e-05	M_atp_cA + M_h2o_cA + M_ps_hs_I -> M_adp_cA + M_h_cA + M_pi_cA + M_ps_hs_cA						1.25e-05		M_atp_c	R_PSFLIP_Int	NA	NA	1.75e-05	4.40141e-05
138	M_atp_mA	R_ACCOALm	0.13196	M_atp_mA + M_coa_mA + M_ppa_mA -> M_amp_mA + M_ppcoa_mA + M_ppi_mA						0.13196		M_atp_m	R_ACCOALm	NA	NA	0.184744	0.464648
139	M_atp_mA	R_ACSm	0.00105	M_ac_mA + M_atp_mA + M_coa_mA -> M_accoa_mA + M_amp_mA + M_ppi_mA		M_atp_mN	R_ACSm	0.0005336	M_coa_mN + M_atp_mN + M_ac_mN -> M_accoa_mN + M_amp_mN + M_ppi_mN	0.0015836		M_atp_m	R_ACSm	NA	NA	0.00221704	0.00557606
140	M_atp_mA	R_ADK1m	-23.05	M_amp_mA + M_atp_mA <-> 2*M_adp_mA		M_atp_mN	R_ADK1m	15.93	M_atp_mN + M_amp_mN <-> 2*M_adp_mN	-7.12		M_atp_m	R_ADK1m	NA	NA	-9.968	-25.0704
141	M_atp_mA	R_ATPS4m	2.365	4*M_h_cA + M_adp_mA + M_pi_mA -> M_atp_mA + 3*M_h_mA + M_h2o_mA		M_atp_mN	R_ATPS4m	5.177	4*M_h_cN + M_adp_mN + M_pi_mN -> 3*M_h_mN + M_h2o_mN + M_atp_mN	7.542		M_atp_m	R_ATPS4m	7.4771	26.3093	10.5588	26.5563
142	M_atp_mA	R_ATPtm	0.671186	M_adp_cA + M_atp_mA -> M_atp_cA + M_adp_mA		M_atp_mN	R_ATPtm	1.47244	M_adp_cN + M_atp_mN -> M_atp_cN + M_adp_mN	2.14363		M_atp_m	R_ATPtm	7.9318	27.9092	3.00108	7.54799
143	M_atp_mA	R_BACCLm	0.054419	M_atp_mA + M_btn_mA + M_h_mA -> M_btamp_mA + M_ppi_mA		M_atp_mN	R_BACCLm	0.103566	M_h_mN + M_atp_mN + M_btn_mN -> M_ppi_mN + M_btamp_mN	0.157985		M_atp_m	R_BACCLm	NA	NA	0.22118	0.556287
144	M_atp_mA	R_CK	0.673754	M_atp_mA + M_creat_mA <-> M_adp_mA + M_pcreat_mA		M_atp_mN	R_CK	1.52398	M_atp_mN + M_creat_mN <-> M_adp_mN + M_pcreat_mN	2.19773		M_atp_m	R_CK	NA	NA	3.07683	7.7385
145	M_atp_mA	R_COUCOAFm	0.0007295	M_T4hcinnm_mA + M_atp_mA + M_coa_mA -> M_amp_mA + M_coucoa_mA + M_ppi_mA		M_atp_mN	R_COUCOAFm	0.0005567	M_coa_mN + M_atp_mN + M_T4hcinnm_mN -> M_coucoa_mN + M_amp_mN + M_ppi_mN	0.0012862		M_atp_m	R_COUCOAFm	NA	NA	0.00180068	0.00452887
146	M_atp_mA	R_DURIK1m	0.100575	M_atp_mA + M_duri_mA -> M_adp_mA + M_dump_mA + M_h_mA		M_atp_mN	R_DURIK1m	0.228242	M_atp_mN + M_duri_mN -> M_h_mN + M_adp_mN + M_dump_mN	0.328817		M_atp_m	R_DURIK1m	NA	NA	0.460344	1.15781
147	M_atp_mA	R_FPGS4m	0.0046499	4*M_atp_mA + M_dhf_mA + 4*M_glu_DASH_L_mA -> M_5dhf_mA + 4*M_adp_mA + 4*M_h_mA + 4*M_pi_mA		M_atp_mN	R_FPGS4m	0.0042906	4*M_glu_DASH_L_mN + 4*M_atp_mN + M_dhf_mN -> 4*M_h_mN + 4*M_adp_mN + 4*M_pi_mN + M_5dhf_mN	0.0089405		M_atp_m	R_FPGS4m	NA	NA	0.0125167	0.0314806
148	M_atp_mA	R_FPGS5m	0.0046499	M_5dhf_mA + M_atp_mA + M_glu_DASH_L_mA -> M_6dhf_mA + M_adp_mA + M_h_mA + M_pi_mA		M_atp_mN	R_FPGS5m	0.0042906	M_glu_DASH_L_mN + M_atp_mN + M_5dhf_mN -> M_h_mN + M_6dhf_mN + M_adp_mN + M_pi_mN	0.0089405		M_atp_m	R_FPGS5m	NA	NA	0.0125167	0.0314806
149	M_atp_mA	R_FPGS6m	0.002026	M_6dhf_mA + M_atp_mA + M_glu_DASH_L_mA -> M_7dhf_mA + M_adp_mA + M_h_mA + M_pi_mA		M_atp_mN	R_FPGS6m	0.001714	M_glu_DASH_L_mN + M_6dhf_mN + M_atp_mN -> M_h_mN + M_7dhf_mN + M_adp_mN + M_pi_mN	0.00374		M_atp_m	R_FPGS6m	NA	NA	0.005236	0.013169
150	M_atp_mA	R_FTHFLm	-0.0926105	M_atp_mA + M_for_mA + M_thf_mA <-> M_10fthf_mA + M_adp_mA + M_pi_mA		M_atp_mN	R_FTHFLm	-0.0448884	M_atp_mN + M_for_mN + M_thf_mN <-> M_10fthf_mN + M_adp_mN + M_pi_mN	-0.137499		M_atp_m	R_FTHFLm	NA	NA	-0.192498	-0.484151
151	M_atp_mA	R_ITCOALm	18.53	M_atp_mA + M_coa_mA + M_itacon_mA <-> M_adp_mA + M_itaccoa_mA + M_pi_mA		M_atp_mN	R_ITCOALm	15.13	M_coa_mN + M_atp_mN + M_itacon_mN <-> M_adp_mN + M_pi_mN + M_itaccoa_mN	33.66		M_atp_m	R_ITCOALm	NA	NA	47.124	118.521
152	M_atp_mA	R_MCCCrm	0.002531	M_3mb2coa_mA + M_atp_mA + M_hco3_mA <-> M_3mgcoa_mA + M_adp_mA + M_h_mA + M_pi_mA		M_atp_mN	R_MCCCrm	0.00181	M_atp_mN + M_3mb2coa_mN + M_hco3_mN <-> M_h_mN + M_adp_mN + M_pi_mN + M_3mgcoa_mN	0.004341		M_atp_m	R_MCCCrm	NA	NA	0.0060774	0.0152852
153	M_atp_mA	R_MECOALm	-17.22	M_atp_mA + M_coa_mA + M_mescon_mA <-> M_adp_mA + M_mescoa_mA + M_pi_mA		M_atp_mN	R_MECOALm	-22.72	M_coa_mN + M_atp_mN + M_mescon_mN <-> M_adp_mN + M_pi_mN + M_mescoa_mN	-39.94		M_atp_m	R_MECOALm	NA	NA	-55.916	-140.634
154	M_atp_mA	R_NDPK1m	21.95	M_atp_mA + M_gdp_mA <-> M_adp_mA + M_gtp_mA		M_atp_mN	R_NDPK1m	-8.198	M_atp_mN + M_gdp_mN <-> M_adp_mN + M_gtp_mN	13.752		M_atp_m	R_NDPK1m	-0.4547	-1.59993	19.2528	48.4225
155	M_atp_mA	R_NDPK4m	0.0157237	M_atp_mA + M_dtdp_mA <-> M_adp_mA + M_dttp_mA		M_atp_mN	R_NDPK4m	0.028251	M_atp_mN + M_dtdp_mN <-> M_adp_mN + M_dttp_mN	0.0439747		M_atp_m	R_NDPK4m	NA	NA	0.0615646	0.15484
156	M_atp_mA	R_NDPK5m	0.01254	M_atp_mA + M_dgdp_mA <-> M_adp_mA + M_dgtp_mA		M_atp_mN	R_NDPK5m	0.022526	M_atp_mN + M_dgdp_mN <-> M_adp_mN + M_dgtp_mN	0.035066		M_atp_m	R_NDPK5m	NA	NA	0.0490924	0.123472
157	M_atp_mA	R_NDPK7m	0.01254	M_atp_mA + M_dcdp_mA <-> M_adp_mA + M_dctp_mA		M_atp_mN	R_NDPK7m	0.022526	M_atp_mN + M_dcdp_mN <-> M_adp_mN + M_dctp_mN	0.035066		M_atp_m	R_NDPK7m	NA	NA	0.0490924	0.123472
158	M_atp_mA	R_NDPK8m	0.0157237	M_atp_mA + M_dadp_mA <-> M_adp_mA + M_datp_mA		M_atp_mN	R_NDPK8m	0.028251	M_atp_mN + M_dadp_mN <-> M_adp_mN + M_datp_mN	0.0439747		M_atp_m	R_NDPK8m	NA	NA	0.0615646	0.15484
159	M_atp_mA	R_PCm	0.01448	M_atp_mA + M_hco3_mA + M_pyr_mA -> M_adp_mA + M_h_mA + M_oaa_mA + M_pi_mA						0.01448		M_atp_m	R_PCm	NA	NA	0.020272	0.0509859
160	M_atp_mA	R_PPCOACm	0.24132	M_atp_mA + M_hco3_mA + M_ppcoa_mA -> M_adp_mA + M_h_mA + M_mmcoa_DASH_S_mA + M_pi_mA		M_atp_mN	R_PPCOACm	0.22085	M_ppcoa_mN + M_atp_mN + M_hco3_mN -> M_h_mN + M_adp_mN + M_pi_mN + M_mmcoa_DASH_S_mN	0.46217		M_atp_m	R_PPCOACm	NA	NA	0.647038	1.62736
161	M_atp_mA	R_SUCOASm	-0.05923	M_atp_mA + M_coa_mA + M_succ_mA <-> M_adp_mA + M_pi_mA + M_succoa_mA		M_atp_mN	R_SUCOASm	-0.2683	M_coa_mN + M_atp_mN + M_succ_mN <-> M_adp_mN + M_pi_mN + M_succoa_mN	-0.32753		M_atp_m	R_SUCOASm	NA	NA	-0.458542	-1.15327
162	M_atp_mA	R_TMDK1m	0.108228	M_atp_mA + M_thymd_mA -> M_adp_mA + M_dtmp_mA + M_h_mA		M_atp_mN	R_TMDK1m	0.221159	M_atp_mN + M_thymd_mN -> M_h_mN + M_adp_mN + M_dtmp_mN	0.329387		M_atp_m	R_TMDK1m	NA	NA	0.461141	1.15981
163	M_atp_mA	R_DTKm	0.0157237	M_atp_mA + M_dtmp_mA -> M_adp_mA + M_dtdp_mA		M_atp_mN	R_DTKm	0.028251	M_atp_mN + M_dtmp_mN -> M_adp_mN + M_dtdp_mN	0.0439747		M_atp_m	R_DTKm	NA	NA	0.0615646	0.15484
164	M_atp_mA	R_DCKm	0.01254	M_atp_mA + M_dcmp_mA -> M_adp_mA + M_dcdp_mA		M_atp_mN	R_DCKm	0.022526	M_atp_mN + M_dcmp_mN -> M_adp_mN + M_dcdp_mN	0.035066		M_atp_m	R_DCKm	NA	NA	0.0490924	0.123472
165	M_atp_mA	R_DGKm	0.01254	M_atp_mA + M_dgmp_mA -> M_adp_mA + M_dgdp_mA		M_atp_mN	R_DGKm	0.022526	M_atp_mN + M_dgmp_mN -> M_adp_mN + M_dgdp_mN	0.035066		M_atp_m	R_DGKm	NA	NA	0.0490924	0.123472
166	M_atp_mA	R_DM_atp_LPAREN_m_RPAREN_	0.190113	M_atp_mA + M_h2o_mA -> M_adp_mA + M_h_mA + M_pi_mA		M_atp_mN	R_DM_atp_LPAREN_m_RPAREN_	1.38605	M_h2o_mN + M_atp_mN -> M_h_mN + M_adp_mN + M_pi_mN	1.57616		M_atp_m	R_DM_atp_LPAREN_m_RPAREN_	NA	NA	2.20663	5.54986
167	M_cit_mA	R_ACONTm	0.19292	M_cit_mA <-> M_icit_mA		M_cit_mN	R_ACONTm	0.4112	M_cit_mN <-> M_icit_mN	0.60412		M_cit_m	R_ACONTm	0.5456	1.91977	0.845768	2.12718
168	M_cit_mA	R_CSm	0.19292	M_accoa_mA + M_h2o_mA + M_oaa_mA -> M_cit_mA + M_coa_mA + M_h_mA		M_cit_mN	R_CSm	0.4112	M_h2o_mN + M_accoa_mN + M_oaa_mN -> M_h_mN + M_coa_mN + M_cit_mN	0.60412		M_cit_m	R_CSm	0.5456	1.91977	0.845768	2.12718
169	M_co2_cA	R_CO2t	-1.814	M_co2_e <-> M_co2_cA						-1.814		M_co2_c	R_CO2t	-1.6565	-5.82864	-2.5396	-6.38732
170						M_co2_cN	R_CO2t	-1.479	M_co2_I <-> M_co2_cN	-1.479		M_co2_c	R_CO2t	-1.6565	-5.82864	-2.0706	-5.20775
171	M_co2_cA	R_CO2tm	-0.3236	M_co2_cA <-> M_co2_mA		M_co2_cN	R_CO2tm	-1.412	M_co2_cN <-> M_co2_mN	-1.7356		M_co2_c	R_CO2tm	-1.5459	-5.43948	-2.42984	-6.11127
172	M_co2_cA	R_CPPPGO	0.0008568	M_cpppg3_cA + 2*M_h_cA + M_o2_cA -> 2*M_co2_cA + 2*M_h2o_cA + M_pppg9_cA		M_co2_cN	R_CPPPGO	0.0006397	2*M_h_cN + M_o2_cN + M_cpppg3_cN -> 2*M_h2o_cN + 2*M_co2_cN + M_pppg9_cN	0.0014965		M_co2_c	R_CPPPGO	NA	NA	0.0020951	0.00526937
173	M_co2_cA	R_GND	0.005711	M_6pgc_cA + M_nadp_cA -> M_co2_cA + M_nadph_cA + M_ru5p_DASH_D_cA		M_co2_cN	R_GND	0.00922	M_nadp_cN + M_6pgc_cN -> M_nadph_cN + M_co2_cN + M_ru5p_DASH_D_cN	0.014931		M_co2_c	R_GND	0.0196	0.0689655	0.0209034	0.0525739
174	M_co2_cA	R_UPPDC1	0.0008568	4*M_h_cA + M_uppg3_cA -> 4*M_co2_cA + M_cpppg3_cA		M_co2_cN	R_UPPDC1	0.0006397	4*M_h_cN + M_uppg3_cN -> 4*M_co2_cN + M_cpppg3_cN	0.0014965		M_co2_c	R_UPPDC1	NA	NA	0.0020951	0.00526937
175						M_co2_cN	R_PEPCK	0.054648	M_oaa_cN + M_gtp_cN -> M_pep_cN + M_co2_cN + M_gdp_cN	0.054648		M_co2_c	R_PEPCK	NA	NA	0.0765072	0.192423
176	M_co2_cA	R_CO2t_Int	1.479	M_co2_I <-> M_co2_cA						1.479		M_co2_c	R_CO2t_Int	NA	NA	2.0706	5.20775
177	M_co2_e	R_EX_co2_LPAREN_e_RPAREN_	1.814	M_co2_e <-> M_co2_eX						1.814		M_co2_e	R_EX_co2_LPAREN_e_RPAREN_	NA	NA	2.5396	6.38732
178	M_co2_e	R_CO2t	-1.814	M_co2_e <-> M_co2_cA						-1.814		M_co2_e	R_CO2t	-1.6565	-5.82864	-2.5396	-6.38732
179	M_co2_I	R_CO2t_Int	1.479	M_co2_I <-> M_co2_cA						1.479		M_co2_I	R_CO2t_Int	NA	NA	2.0706	5.20775
180						M_co2_I	R_CO2t	-1.479	M_co2_I <-> M_co2_cN	-1.479		M_co2_I	R_CO2t	-1.6565	-5.82864	-2.0706	-5.20775
181	M_co2_mA	R_2OXOADOXm	0.0001705	M_2oxoadp_mA + M_coa_mA + M_nad_mA -> M_co2_mA + M_glutcoa_mA + M_nadh_mA		M_co2_mN	R_2OXOADOXm	0.0001625	M_2oxoadp_mN + M_coa_mN + M_nad_mN -> M_co2_mN + M_glutcoa_mN + M_nadh_mN	0.000333		M_co2_m	R_2OXOADOXm	NA	NA	0.0004662	0.00117254
182	M_co2_mA	R_AKGDm	0.0483068	M_akg_mA + M_coa_mA + M_nad_mA -> M_co2_mA + M_nadh_mA + M_succoa_mA		M_co2_mN	R_AKGDm	0.5126	M_akg_mN + M_coa_mN + M_nad_mN -> M_co2_mN + M_nadh_mN + M_succoa_mN	0.560907		M_co2_m	R_AKGDm	0.4547	1.59993	0.78527	1.97502
183	M_co2_mA	R_ALASm	0.006855	M_gly_mA + M_h_mA + M_succoa_mA -> M_5aop_mA + M_co2_mA + M_coa_mA		M_co2_mN	R_ALASm	0.005118	M_h_mN + M_gly_mN + M_succoa_mN -> M_coa_mN + M_co2_mN + M_5aop_mN	0.011973		M_co2_m	R_ALASm	NA	NA	0.0167622	0.0421585
184	M_co2_mA	R_AOBUTDsm	0.007921	M_2aobut_mA + M_h_mA -> M_aact_mA + M_co2_mA		M_co2_mN	R_AOBUTDsm	0.0199114	M_h_mN + M_2aobut_mN -> M_co2_mN + M_aact_mN	0.0278324		M_co2_m	R_AOBUTDsm	NA	NA	0.0389654	0.0980014
185	M_co2_mA	R_CO2tm	-0.3236	M_co2_cA <-> M_co2_mA		M_co2_mN	R_CO2tm	-1.412	M_co2_cN <-> M_co2_mN	-1.7356		M_co2_m	R_CO2tm	-1.5459	-5.43948	-2.42984	-6.11127
186	M_co2_mA	R_DPHMBDCm	0.0007295	M_3dpdhb_me_mA + M_h_mA -> M_2dp6mep_mA + M_co2_mA		M_co2_mN	R_DPHMBDCm	0.0005567	M_h_mN + M_3dpdhb_me_mN -> M_co2_mN + M_2dp6mep_mN	0.0012862		M_co2_m	R_DPHMBDCm	NA	NA	0.00180068	0.00452887
187	M_co2_mA	R_GCC2am	0.01302	M_gly_mA + M_h_mA + M_lpam_mA <-> M_alpam_mA + M_co2_mA		M_co2_mN	R_GCC2am	0.01149	M_h_mN + M_gly_mN + M_lpam_mN <-> M_co2_mN + M_alpam_mN	0.02451		M_co2_m	R_GCC2am	NA	NA	0.034314	0.0863028
188	M_co2_mA	R_GCCam	0.01307	M_gly_mA + M_h_mA + M_lpro_mA <-> M_alpro_mA + M_co2_mA		M_co2_mN	R_GCCam	0.01124	M_h_mN + M_gly_mN + M_lpro_mN <-> M_co2_mN + M_alpro_mN	0.02431		M_co2_m	R_GCCam	NA	NA	0.034034	0.0855986
189	M_co2_mA	R_GLUTCOADHm	0.0001705	M_fad_mA + M_glutcoa_mA + M_h_mA -> M_b2coa_mA + M_co2_mA + M_fadh2_mA		M_co2_mN	R_GLUTCOADHm	0.0001625	M_h_mN + M_glutcoa_mN + M_fad_mN -> M_co2_mN + M_b2coa_mN + M_fadh2_mN	0.000333		M_co2_m	R_GLUTCOADHm	NA	NA	0.0004662	0.00117254
190	M_co2_mA	R_HCO3Em	0.25833	M_co2_mA + M_h2o_mA <-> M_h_mA + M_hco3_mA		M_co2_mN	R_HCO3Em	0.22266	M_h2o_mN + M_co2_mN <-> M_h_mN + M_hco3_mN	0.48099		M_co2_m	R_HCO3Em	NA	NA	0.673386	1.69363
191	M_co2_mA	R_ICDHxm	0.454024	M_icit_mA + M_nad_mA -> M_akg_mA + M_co2_mA + M_nadh_mA		M_co2_mN	R_ICDHxm	0.914884	M_nad_mN + M_icit_mN -> M_akg_mN + M_co2_mN + M_nadh_mN	1.36891		M_co2_m	R_ICDHxm	0.5456	1.91977	1.91647	4.8201
192	M_co2_mA	R_ICDHyrm	-0.2611	M_icit_mA + M_nadp_mA <-> M_akg_mA + M_co2_mA + M_nadph_mA		M_co2_mN	R_ICDHyrm	-0.5037	M_nadp_mN + M_icit_mN <-> M_nadph_mN + M_akg_mN + M_co2_mN	-0.7648		M_co2_m	R_ICDHyrm	0	0	-1.07072	-2.69296
193						M_co2_mN	R_ME2m	0.03283	M_nadp_mN + M_mal_DASH_L_mN -> M_nadph_mN + M_co2_mN + M_pyr_mN	0.03283		M_co2_m	R_ME2m	0	0	0.045962	0.115599
194	M_co2_mA	R_MMCDm	0.105159	M_h_mA + M_mmcoa_DASH_S_mA -> M_co2_mA + M_ppcoa_mA		M_co2_mN	R_MMCDm	0.216669	M_h_mN + M_mmcoa_DASH_S_mN -> M_co2_mN + M_ppcoa_mN	0.321827		M_co2_m	R_MMCDm	NA	NA	0.450558	1.1332
195	M_co2_mA	R_MMSAD1m	0.0028056	M_2mop_mA + M_coa_mA + M_nad_mA -> M_co2_mA + M_nadh_mA + M_ppcoa_mA		M_co2_mN	R_MMSAD1m	0.002839	M_coa_mN + M_nad_mN + M_2mop_mN -> M_co2_mN + M_nadh_mN + M_ppcoa_mN	0.0056446		M_co2_m	R_MMSAD1m	NA	NA	0.00790244	0.0198754
196	M_co2_mA	R_OIVD1m	0.002531	M_4mop_mA + M_coa_mA + M_nad_mA -> M_co2_mA + M_ivcoa_mA + M_nadh_mA		M_co2_mN	R_OIVD1m	0.00181	M_coa_mN + M_nad_mN + M_4mop_mN -> M_co2_mN + M_nadh_mN + M_ivcoa_mN	0.004341		M_co2_m	R_OIVD1m	NA	NA	0.0060774	0.0152852
197	M_co2_mA	R_OIVD2m	0.0056254	M_3mob_mA + M_coa_mA + M_nad_mA -> M_co2_mA + M_ibcoa_mA + M_nadh_mA		M_co2_mN	R_OIVD2m	0.002839	M_coa_mN + M_nad_mN + M_3mob_mN -> M_co2_mN + M_nadh_mN + M_ibcoa_mN	0.0084644		M_co2_m	R_OIVD2m	NA	NA	0.0118502	0.0298042
198	M_co2_mA	R_OIVD3m	0.001395	M_3mop_mA + M_coa_mA + M_nad_mA -> M_2mbcoa_mA + M_co2_mA + M_nadh_mA		M_co2_mN	R_OIVD3m	0.001342	M_coa_mN + M_nad_mN + M_3mop_mN -> M_co2_mN + M_nadh_mN + M_2mbcoa_mN	0.002737		M_co2_m	R_OIVD3m	NA	NA	0.0038318	0.00963732
199	M_co2_mA	R_PDHm	0.18122	M_coa_mA + M_nad_mA + M_pyr_mA -> M_accoa_mA + M_co2_mA + M_nadh_mA		M_co2_mN	R_PDHm	0.4034	M_coa_mN + M_nad_mN + M_pyr_mN -> M_co2_mN + M_nadh_mN + M_accoa_mN	0.58462		M_co2_m	R_PDHm	0.5456	1.91977	0.818468	2.05852
200	M_co2_mA	R_PSDm_hs	3.336e-05	M_h_mA + M_ps_hs_mA -> M_co2_mA + M_pe_hs_mA		M_co2_mN	R_PSDm_hs	1.889e-05	M_h_mN + M_ps_hs_mN -> M_co2_mN + M_pe_hs_mN	5.225e-05		M_co2_m	R_PSDm_hs	NA	NA	7.315e-05	0.000183979
201	M_coa_mA	R_2OXOADOXm	0.0001705	M_2oxoadp_mA + M_coa_mA + M_nad_mA -> M_co2_mA + M_glutcoa_mA + M_nadh_mA		M_coa_mN	R_2OXOADOXm	0.0001625	M_2oxoadp_mN + M_coa_mN + M_nad_mN -> M_co2_mN + M_glutcoa_mN + M_nadh_mN	0.000333		M_coa_m	R_2OXOADOXm	NA	NA	0.0004662	0.00117254
202	M_coa_mA	R_3HBCOAHLm	0.0056254	M_3hibutcoa_mA + M_h2o_mA -> M_3hmp_mA + M_coa_mA + M_h_mA		M_coa_mN	R_3HBCOAHLm	0.002839	M_h2o_mN + M_3hibutcoa_mN -> M_h_mN + M_coa_mN + M_3hmp_mN	0.0084644		M_coa_m	R_3HBCOAHLm	NA	NA	0.0118502	0.0298042
203	M_coa_mA	R_4HBZCOAFm	0.0007295	M_coa_mA + M_coucoa_mA + M_h2o_mA + M_nad_mA -> M_4hbzcoa_mA + M_accoa_mA + M_h_mA + M_nadh_mA		M_coa_mN	R_4HBZCOAFm	0.0005567	M_h2o_mN + M_coa_mN + M_nad_mN + M_coucoa_mN -> M_h_mN + M_nadh_mN + M_4hbzcoa_mN + M_accoa_mN	0.0012862		M_coa_m	R_4HBZCOAFm	NA	NA	0.00180068	0.00452887
204	M_coa_mA	R_4HBZFm	0.0007295	M_4hbzcoa_mA + M_h2o_mA -> M_4hbz_mA + M_coa_mA + M_h_mA		M_coa_mN	R_4HBZFm	0.0005567	M_h2o_mN + M_4hbzcoa_mN -> M_h_mN + M_coa_mN + M_4hbz_mN	0.0012862		M_coa_m	R_4HBZFm	NA	NA	0.00180068	0.00452887
205	M_coa_mA	R_ACACT10m	0.001395	M_2maacoa_mA + M_coa_mA <-> M_accoa_mA + M_ppcoa_mA		M_coa_mN	R_ACACT10m	0.001342	M_coa_mN + M_2maacoa_mN <-> M_accoa_mN + M_ppcoa_mN	0.002737		M_coa_m	R_ACACT10m	NA	NA	0.0038318	0.00963732
206	M_coa_mA	R_ACACT1rm	-0.00696	2*M_accoa_mA <-> M_aacoa_mA + M_coa_mA		M_coa_mN	R_ACACT1rm	-0.01855	2*M_accoa_mN <-> M_coa_mN + M_aacoa_mN	-0.02551		M_coa_m	R_ACACT1rm	NA	NA	-0.035714	-0.0898239
207	M_coa_mA	R_ACCOALm	0.13196	M_atp_mA + M_coa_mA + M_ppa_mA -> M_amp_mA + M_ppcoa_mA + M_ppi_mA						0.13196		M_coa_m	R_ACCOALm	NA	NA	0.184744	0.464648
208	M_coa_mA	R_ACSm	0.00105	M_ac_mA + M_atp_mA + M_coa_mA -> M_accoa_mA + M_amp_mA + M_ppi_mA		M_coa_mN	R_ACSm	0.0005336	M_coa_mN + M_atp_mN + M_ac_mN -> M_accoa_mN + M_amp_mN + M_ppi_mN	0.0015836		M_coa_m	R_ACSm	NA	NA	0.00221704	0.00557606
209	M_coa_mA	R_AKGDm	0.0483068	M_akg_mA + M_coa_mA + M_nad_mA -> M_co2_mA + M_nadh_mA + M_succoa_mA		M_coa_mN	R_AKGDm	0.5126	M_akg_mN + M_coa_mN + M_nad_mN -> M_co2_mN + M_nadh_mN + M_succoa_mN	0.560907		M_coa_m	R_AKGDm	0.4547	1.59993	0.78527	1.97502
210	M_coa_mA	R_ALASm	0.006855	M_gly_mA + M_h_mA + M_succoa_mA -> M_5aop_mA + M_co2_mA + M_coa_mA		M_coa_mN	R_ALASm	0.005118	M_h_mN + M_gly_mN + M_succoa_mN -> M_coa_mN + M_co2_mN + M_5aop_mN	0.011973		M_coa_m	R_ALASm	NA	NA	0.0167622	0.0421585
211						M_coa_mN	R_ASPNATm	0.01363	M_asp_DASH_L_mN + M_accoa_mN -> M_h_mN + M_coa_mN + M_Nacasp_mN	0.01363		M_coa_m	R_ASPNATm	NA	NA	0.019082	0.047993
212	M_coa_mA	R_COUCOAFm	0.0007295	M_T4hcinnm_mA + M_atp_mA + M_coa_mA -> M_amp_mA + M_coucoa_mA + M_ppi_mA		M_coa_mN	R_COUCOAFm	0.0005567	M_coa_mN + M_atp_mN + M_T4hcinnm_mN -> M_coucoa_mN + M_amp_mN + M_ppi_mN	0.0012862		M_coa_m	R_COUCOAFm	NA	NA	0.00180068	0.00452887
213	M_coa_mA	R_CSm	0.19292	M_accoa_mA + M_h2o_mA + M_oaa_mA -> M_cit_mA + M_coa_mA + M_h_mA		M_coa_mN	R_CSm	0.4112	M_h2o_mN + M_accoa_mN + M_oaa_mN -> M_h_mN + M_coa_mN + M_cit_mN	0.60412		M_coa_m	R_CSm	0.5456	1.91977	0.845768	2.12718
214	M_coa_mA	R_GLYATm	0.007921	M_accoa_mA + M_gly_mA <-> M_2aobut_mA + M_coa_mA		M_coa_mN	R_GLYATm	0.0199114	M_accoa_mN + M_gly_mN <-> M_coa_mN + M_2aobut_mN	0.0278324		M_coa_m	R_GLYATm	NA	NA	0.0389654	0.0980014
215	M_coa_mA	R_HMGCOASim	0.111591	M_aacoa_mA + M_accoa_mA + M_h2o_mA -> M_coa_mA + M_h_mA + M_hmgcoa_mA		M_coa_mN	R_HMGCOASim	0.225001	M_h2o_mN + M_accoa_mN + M_aacoa_mN -> M_h_mN + M_coa_mN + M_hmgcoa_mN	0.336592		M_coa_m	R_HMGCOASim	NA	NA	0.471229	1.18518
216	M_coa_mA	R_ITCOAL1m	-18.53	M_coa_mA + M_gtp_mA + M_itacon_mA <-> M_gdp_mA + M_itaccoa_mA + M_pi_mA		M_coa_mN	R_ITCOAL1m	-15.13	M_coa_mN + M_gtp_mN + M_itacon_mN <-> M_gdp_mN + M_pi_mN + M_itaccoa_mN	-33.66		M_coa_m	R_ITCOAL1m	NA	NA	-47.124	-118.521
217	M_coa_mA	R_ITCOALm	18.53	M_atp_mA + M_coa_mA + M_itacon_mA <-> M_adp_mA + M_itaccoa_mA + M_pi_mA		M_coa_mN	R_ITCOALm	15.13	M_coa_mN + M_atp_mN + M_itacon_mN <-> M_adp_mN + M_pi_mN + M_itaccoa_mN	33.66		M_coa_m	R_ITCOALm	NA	NA	47.124	118.521
218	M_coa_mA	R_MECOALm	-17.22	M_atp_mA + M_coa_mA + M_mescon_mA <-> M_adp_mA + M_mescoa_mA + M_pi_mA		M_coa_mN	R_MECOALm	-22.72	M_coa_mN + M_atp_mN + M_mescon_mN <-> M_adp_mN + M_pi_mN + M_mescoa_mN	-39.94		M_coa_m	R_MECOALm	NA	NA	-55.916	-140.634
219	M_coa_mA	R_MECOAS1m	17.22	M_coa_mA + M_gtp_mA + M_mescon_mA <-> M_gdp_mA + M_mescoa_mA + M_pi_mA		M_coa_mN	R_MECOAS1m	22.72	M_coa_mN + M_gtp_mN + M_mescon_mN <-> M_gdp_mN + M_pi_mN + M_mescoa_mN	39.94		M_coa_m	R_MECOAS1m	NA	NA	55.916	140.634
220	M_coa_mA	R_MMSAD1m	0.0028056	M_2mop_mA + M_coa_mA + M_nad_mA -> M_co2_mA + M_nadh_mA + M_ppcoa_mA		M_coa_mN	R_MMSAD1m	0.002839	M_coa_mN + M_nad_mN + M_2mop_mN -> M_co2_mN + M_nadh_mN + M_ppcoa_mN	0.0056446		M_coa_m	R_MMSAD1m	NA	NA	0.00790244	0.0198754
221	M_coa_mA	R_OIVD1m	0.002531	M_4mop_mA + M_coa_mA + M_nad_mA -> M_co2_mA + M_ivcoa_mA + M_nadh_mA		M_coa_mN	R_OIVD1m	0.00181	M_coa_mN + M_nad_mN + M_4mop_mN -> M_co2_mN + M_nadh_mN + M_ivcoa_mN	0.004341		M_coa_m	R_OIVD1m	NA	NA	0.0060774	0.0152852
222	M_coa_mA	R_OIVD2m	0.0056254	M_3mob_mA + M_coa_mA + M_nad_mA -> M_co2_mA + M_ibcoa_mA + M_nadh_mA		M_coa_mN	R_OIVD2m	0.002839	M_coa_mN + M_nad_mN + M_3mob_mN -> M_co2_mN + M_nadh_mN + M_ibcoa_mN	0.0084644		M_coa_m	R_OIVD2m	NA	NA	0.0118502	0.0298042
223	M_coa_mA	R_OIVD3m	0.001395	M_3mop_mA + M_coa_mA + M_nad_mA -> M_2mbcoa_mA + M_co2_mA + M_nadh_mA		M_coa_mN	R_OIVD3m	0.001342	M_coa_mN + M_nad_mN + M_3mop_mN -> M_co2_mN + M_nadh_mN + M_2mbcoa_mN	0.002737		M_coa_m	R_OIVD3m	NA	NA	0.0038318	0.00963732
224	M_coa_mA	R_PDHm	0.18122	M_coa_mA + M_nad_mA + M_pyr_mA -> M_accoa_mA + M_co2_mA + M_nadh_mA		M_coa_mN	R_PDHm	0.4034	M_coa_mN + M_nad_mN + M_pyr_mN -> M_co2_mN + M_nadh_mN + M_accoa_mN	0.58462		M_coa_m	R_PDHm	0.5456	1.91977	0.818468	2.05852
225	M_coa_mA	R_SUCOASm	-0.05923	M_atp_mA + M_coa_mA + M_succ_mA <-> M_adp_mA + M_pi_mA + M_succoa_mA		M_coa_mN	R_SUCOASm	-0.2683	M_coa_mN + M_atp_mN + M_succ_mN <-> M_adp_mN + M_pi_mN + M_succoa_mN	-0.32753		M_coa_m	R_SUCOASm	NA	NA	-0.458542	-1.15327
226	M_dhap_cA	R_FBA	0.04024	M_fdp_cA <-> M_dhap_cA + M_g3p_cA		M_dhap_cN	R_FBA	0.2388	M_fdp_cN <-> M_dhap_cN + M_g3p_cN	0.27904		M_dhap_c	R_FBA	0.2777	0.977129	0.390656	0.982535
227	M_dhap_cA	R_TPI	0.04024	M_dhap_cA <-> M_g3p_cA		M_dhap_cN	R_TPI	0.2388	M_dhap_cN <-> M_g3p_cN	0.27904		M_dhap_c	R_TPI	0.2777	0.977129	0.390656	0.982535
228	M_e4p_cA	R_TALA	0.001904	M_g3p_cA + M_s7p_cA <-> M_e4p_cA + M_f6p_cA		M_e4p_cN	R_TALA	0.003073	M_g3p_cN + M_s7p_cN <-> M_f6p_cN + M_e4p_cN	0.004977		M_e4p_c	R_TALA	0.0065	0.0228712	0.0069678	0.0175246
229	M_e4p_cA	R_TKT2	0.001904	M_e4p_cA + M_xu5p_DASH_D_cA <-> M_f6p_cA + M_g3p_cA		M_e4p_cN	R_TKT2	0.003073	M_xu5p_DASH_D_cN + M_e4p_cN <-> M_g3p_cN + M_f6p_cN	0.004977		M_e4p_c	R_TKT2	0.0065	0.0228712	0.0069678	0.0175246
230	M_etfox_mA	R_ETF	0.19784	M_etfox_mA + M_fadh2_mA -> M_etfrd_mA + M_fad_mA		M_etfox_mN	R_ETF	0.5259	M_fadh2_mN + M_etfox_mN -> M_fad_mN + M_etfrd_mN	0.72374		M_etfox_m	R_ETF	0.5456	1.91977	1.01324	2.54838
231	M_etfox_mA	R_ETFQO	0.19784	M_etfrd_mA + M_q10_mA -> M_etfox_mA + M_q10h2_mA		M_etfox_mN	R_ETFQO	0.5259	M_q10_mN + M_etfrd_mN -> M_q10h2_mN + M_etfox_mN	0.72374		M_etfox_m	R_ETFQO	0.5456	1.91977	1.01324	2.54838
232	M_etfrd_mA	R_ETF	0.19784	M_etfox_mA + M_fadh2_mA -> M_etfrd_mA + M_fad_mA		M_etfrd_mN	R_ETF	0.5259	M_fadh2_mN + M_etfox_mN -> M_fad_mN + M_etfrd_mN	0.72374		M_etfrd_m	R_ETF	0.5456	1.91977	1.01324	2.54838
233	M_etfrd_mA	R_ETFQO	0.19784	M_etfrd_mA + M_q10_mA -> M_etfox_mA + M_q10h2_mA		M_etfrd_mN	R_ETFQO	0.5259	M_q10_mN + M_etfrd_mN -> M_q10h2_mN + M_etfox_mN	0.72374		M_etfrd_m	R_ETFQO	0.5456	1.91977	1.01324	2.54838
234	M_f6p_cA	R_PFK	0.04024	M_atp_cA + M_f6p_cA -> M_adp_cA + M_fdp_cA + M_h_cA		M_f6p_cN	R_PFK	0.2388	M_atp_cN + M_f6p_cN -> M_adp_cN + M_h_cN + M_fdp_cN	0.27904		M_f6p_c	R_PFK	0.2777	0.977129	0.390656	0.982535
235	M_f6p_cA	R_PGI	0.03643	M_g6p_cA <-> M_f6p_cA		M_f6p_cN	R_PGI	0.2327	M_g6p_cN <-> M_f6p_cN	0.26913		M_f6p_c	R_PGI	0.2646	0.931034	0.376782	0.947641
236	M_f6p_cA	R_TALA	0.001904	M_g3p_cA + M_s7p_cA <-> M_e4p_cA + M_f6p_cA		M_f6p_cN	R_TALA	0.003073	M_g3p_cN + M_s7p_cN <-> M_f6p_cN + M_e4p_cN	0.004977		M_f6p_c	R_TALA	0.0065	0.0228712	0.0069678	0.0175246
237	M_f6p_cA	R_TKT2	0.001904	M_e4p_cA + M_xu5p_DASH_D_cA <-> M_f6p_cA + M_g3p_cA		M_f6p_cN	R_TKT2	0.003073	M_xu5p_DASH_D_cN + M_e4p_cN <-> M_g3p_cN + M_f6p_cN	0.004977		M_f6p_c	R_TKT2	0.0065	0.0228712	0.0069678	0.0175246
238	M_fad_mA	R_ACOAD10m	0.001395	M_2mbcoa_mA + M_fad_mA -> M_2mb2coa_mA + M_fadh2_mA		M_fad_mN	R_ACOAD10m	0.001342	M_2mbcoa_mN + M_fad_mN -> M_2mb2coa_mN + M_fadh2_mN	0.002737		M_fad_m	R_ACOAD10m	NA	NA	0.0038318	0.00963732
239	M_fad_mA	R_ACOAD8m	0.002531	M_fad_mA + M_ivcoa_mA -> M_3mb2coa_mA + M_fadh2_mA		M_fad_mN	R_ACOAD8m	0.00181	M_fad_mN + M_ivcoa_mN -> M_fadh2_mN + M_3mb2coa_mN	0.004341		M_fad_m	R_ACOAD8m	NA	NA	0.0060774	0.0152852
240	M_fad_mA	R_ACOAD9m	0.0056254	M_fad_mA + M_ibcoa_mA -> M_2mp2coa_mA + M_fadh2_mA		M_fad_mN	R_ACOAD9m	0.002839	M_fad_mN + M_ibcoa_mN -> M_fadh2_mN + M_2mp2coa_mN	0.0084644		M_fad_m	R_ACOAD9m	NA	NA	0.0118502	0.0298042
241	M_fad_mA	R_DMGDHm	0.002922	M_dmgly_mA + M_fad_mA + M_h2o_mA -> M_fadh2_mA + M_fald_mA + M_sarcs_mA		M_fad_mN	R_DMGDHm	0.002986	M_h2o_mN + M_fad_mN + M_dmgly_mN -> M_fadh2_mN + M_fald_mN + M_sarcs_mN	0.005908		M_fad_m	R_DMGDHm	NA	NA	0.0082712	0.0208028
242	M_fad_mA	R_ETF	0.19784	M_etfox_mA + M_fadh2_mA -> M_etfrd_mA + M_fad_mA		M_fad_mN	R_ETF	0.5259	M_fadh2_mN + M_etfox_mN -> M_fad_mN + M_etfrd_mN	0.72374		M_fad_m	R_ETF	0.5456	1.91977	1.01324	2.54838
243	M_fad_mA	R_GLUTCOADHm	0.0001705	M_fad_mA + M_glutcoa_mA + M_h_mA -> M_b2coa_mA + M_co2_mA + M_fadh2_mA		M_fad_mN	R_GLUTCOADHm	0.0001625	M_h_mN + M_glutcoa_mN + M_fad_mN -> M_co2_mN + M_b2coa_mN + M_fadh2_mN	0.000333		M_fad_m	R_GLUTCOADHm	NA	NA	0.0004662	0.00117254
244	M_fad_mA	R_PROD2m	0.001141	M_fad_mA + M_pro_DASH_L_mA -> M_1pyr5c_mA + M_fadh2_mA + M_h_mA		M_fad_mN	R_PROD2m	0.001466	M_fad_mN + M_pro_DASH_L_mN -> M_h_mN + M_fadh2_mN + M_1pyr5c_mN	0.002607		M_fad_m	R_PROD2m	NA	NA	0.0036498	0.00917958
245	M_fad_mA	R_SARDHm	0.005894	M_fad_mA + M_sarcs_mA + M_thf_mA -> M_fadh2_mA + M_gly_mA + M_mlthf_mA		M_fad_mN	R_SARDHm	0.002986	M_fad_mN + M_sarcs_mN + M_thf_mN -> M_fadh2_mN + M_gly_mN + M_mlthf_mN	0.00888		M_fad_m	R_SARDHm	NA	NA	0.012432	0.0312676
246	M_fad_mA	R_SUCD1m	0.17816	M_fad_mA + M_succ_mA <-> M_fadh2_mA + M_fum_mA		M_fad_mN	R_SUCD1m	0.5123	M_fad_mN + M_succ_mN <-> M_fadh2_mN + M_fum_mN	0.69046		M_fad_m	R_SUCD1m	0.5456	1.91977	0.966644	2.4312
247	M_fadh2_mA	R_ACOAD10m	0.001395	M_2mbcoa_mA + M_fad_mA -> M_2mb2coa_mA + M_fadh2_mA		M_fadh2_mN	R_ACOAD10m	0.001342	M_2mbcoa_mN + M_fad_mN -> M_2mb2coa_mN + M_fadh2_mN	0.002737		M_fadh2_m	R_ACOAD10m	NA	NA	0.0038318	0.00963732
248	M_fadh2_mA	R_ACOAD8m	0.002531	M_fad_mA + M_ivcoa_mA -> M_3mb2coa_mA + M_fadh2_mA		M_fadh2_mN	R_ACOAD8m	0.00181	M_fad_mN + M_ivcoa_mN -> M_fadh2_mN + M_3mb2coa_mN	0.004341		M_fadh2_m	R_ACOAD8m	NA	NA	0.0060774	0.0152852
249	M_fadh2_mA	R_ACOAD9m	0.0056254	M_fad_mA + M_ibcoa_mA -> M_2mp2coa_mA + M_fadh2_mA		M_fadh2_mN	R_ACOAD9m	0.002839	M_fad_mN + M_ibcoa_mN -> M_fadh2_mN + M_2mp2coa_mN	0.0084644		M_fadh2_m	R_ACOAD9m	NA	NA	0.0118502	0.0298042
250	M_fadh2_mA	R_DMGDHm	0.002922	M_dmgly_mA + M_fad_mA + M_h2o_mA -> M_fadh2_mA + M_fald_mA + M_sarcs_mA		M_fadh2_mN	R_DMGDHm	0.002986	M_h2o_mN + M_fad_mN + M_dmgly_mN -> M_fadh2_mN + M_fald_mN + M_sarcs_mN	0.005908		M_fadh2_m	R_DMGDHm	NA	NA	0.0082712	0.0208028
251	M_fadh2_mA	R_ETF	0.19784	M_etfox_mA + M_fadh2_mA -> M_etfrd_mA + M_fad_mA		M_fadh2_mN	R_ETF	0.5259	M_fadh2_mN + M_etfox_mN -> M_fad_mN + M_etfrd_mN	0.72374		M_fadh2_m	R_ETF	0.5456	1.91977	1.01324	2.54838
252	M_fadh2_mA	R_GLUTCOADHm	0.0001705	M_fad_mA + M_glutcoa_mA + M_h_mA -> M_b2coa_mA + M_co2_mA + M_fadh2_mA		M_fadh2_mN	R_GLUTCOADHm	0.0001625	M_h_mN + M_glutcoa_mN + M_fad_mN -> M_co2_mN + M_b2coa_mN + M_fadh2_mN	0.000333		M_fadh2_m	R_GLUTCOADHm	NA	NA	0.0004662	0.00117254
253	M_fadh2_mA	R_PROD2m	0.001141	M_fad_mA + M_pro_DASH_L_mA -> M_1pyr5c_mA + M_fadh2_mA + M_h_mA		M_fadh2_mN	R_PROD2m	0.001466	M_fad_mN + M_pro_DASH_L_mN -> M_h_mN + M_fadh2_mN + M_1pyr5c_mN	0.002607		M_fadh2_m	R_PROD2m	NA	NA	0.0036498	0.00917958
254	M_fadh2_mA	R_SARDHm	0.005894	M_fad_mA + M_sarcs_mA + M_thf_mA -> M_fadh2_mA + M_gly_mA + M_mlthf_mA		M_fadh2_mN	R_SARDHm	0.002986	M_fad_mN + M_sarcs_mN + M_thf_mN -> M_fadh2_mN + M_gly_mN + M_mlthf_mN	0.00888		M_fadh2_m	R_SARDHm	NA	NA	0.012432	0.0312676
255	M_fadh2_mA	R_SUCD1m	0.17816	M_fad_mA + M_succ_mA <-> M_fadh2_mA + M_fum_mA		M_fadh2_mN	R_SUCD1m	0.5123	M_fad_mN + M_succ_mN <-> M_fadh2_mN + M_fum_mN	0.69046		M_fadh2_m	R_SUCD1m	0.5456	1.91977	0.966644	2.4312
256	M_fdp_cA	R_FBA	0.04024	M_fdp_cA <-> M_dhap_cA + M_g3p_cA		M_fdp_cN	R_FBA	0.2388	M_fdp_cN <-> M_dhap_cN + M_g3p_cN	0.27904		M_fdp_c	R_FBA	0.2777	0.977129	0.390656	0.982535
257	M_fdp_cA	R_PFK	0.04024	M_atp_cA + M_f6p_cA -> M_adp_cA + M_fdp_cA + M_h_cA		M_fdp_cN	R_PFK	0.2388	M_atp_cN + M_f6p_cN -> M_adp_cN + M_h_cN + M_fdp_cN	0.27904		M_fdp_c	R_PFK	0.2777	0.977129	0.390656	0.982535
258	M_ficytC_mA	R_CYOOm2	0.5431	4*M_focytC_mA + 8*M_h_mA + M_o2_mA -> 4*M_h_cA + 4*M_ficytC_mA + 2*M_h2o_mA		M_ficytC_mN	R_CYOOm2	1.2263	8*M_h_mN + M_o2_mN + 4*M_focytC_mN -> 4*M_h_cN + 2*M_h2o_mN + 4*M_ficytC_mN	1.7694		M_ficytC_m	R_CYOOm2	NA	NA	2.47716	6.23028
259	M_ficytC_mA	R_CYOR_DASH_u10m	1.092	2*M_ficytC_mA + 2*M_h_mA + M_q10h2_mA -> 4*M_h_cA + 2*M_focytC_mA + M_q10_mA		M_ficytC_mN	R_CYOR_DASH_u10m	2.467	2*M_h_mN + 2*M_ficytC_mN + M_q10h2_mN -> 4*M_h_cN + M_q10_mN + 2*M_focytC_mN	3.559		M_ficytC_m	R_CYOR_DASH_u10m	NA	NA	4.9826	12.5317
260	M_ficytC_mA	R_LSOProd	0.011532	M_focytC_mA + M_o2_mA -> M_ficytC_mA + M_o2s_mA		M_ficytC_mN	R_LSOProd	0.02799	M_o2_mN + M_focytC_mN -> M_ficytC_mN + M_o2s_mN	0.039522		M_ficytC_m	R_LSOProd	NA	NA	0.0553308	0.139162
261	M_focytC_mA	R_CYOOm2	0.5431	4*M_focytC_mA + 8*M_h_mA + M_o2_mA -> 4*M_h_cA + 4*M_ficytC_mA + 2*M_h2o_mA		M_focytC_mN	R_CYOOm2	1.2263	8*M_h_mN + M_o2_mN + 4*M_focytC_mN -> 4*M_h_cN + 2*M_h2o_mN + 4*M_ficytC_mN	1.7694		M_focytC_m	R_CYOOm2	NA	NA	2.47716	6.23028
262	M_focytC_mA	R_CYOR_DASH_u10m	1.092	2*M_ficytC_mA + 2*M_h_mA + M_q10h2_mA -> 4*M_h_cA + 2*M_focytC_mA + M_q10_mA		M_focytC_mN	R_CYOR_DASH_u10m	2.467	2*M_h_mN + 2*M_ficytC_mN + M_q10h2_mN -> 4*M_h_cN + M_q10_mN + 2*M_focytC_mN	3.559		M_focytC_m	R_CYOR_DASH_u10m	NA	NA	4.9826	12.5317
263	M_focytC_mA	R_LSOProd	0.011532	M_focytC_mA + M_o2_mA -> M_ficytC_mA + M_o2s_mA		M_focytC_mN	R_LSOProd	0.02799	M_o2_mN + M_focytC_mN -> M_ficytC_mN + M_o2s_mN	0.039522		M_focytC_m	R_LSOProd	NA	NA	0.0553308	0.139162
264	M_fum_mA	R_FUMSO3tm	-11.38	M_fum_cA + M_so3_mA <-> M_so3_cA + M_fum_mA		M_fum_mN	R_FUMSO3tm	-12.11	M_so3_mN + M_fum_cN <-> M_so3_cN + M_fum_mN	-23.49		M_fum_m	R_FUMSO3tm	NA	NA	-32.886	-82.7113
265	M_fum_mA	R_FUMSO4tm	9.667	M_fum_cA + M_so4_mA <-> M_so4_cA + M_fum_mA		M_fum_mN	R_FUMSO4tm	17.15	M_fum_cN + M_so4_mN <-> M_fum_mN + M_so4_cN	26.817		M_fum_m	R_FUMSO4tm	NA	NA	37.5438	94.4261
266	M_fum_mA	R_FUMTSULtm	7.846	M_fum_cA + M_tsul_mA <-> M_tsul_cA + M_fum_mA		M_fum_mN	R_FUMTSULtm	-16.5	M_tsul_mN + M_fum_cN <-> M_fum_mN + M_tsul_cN	-8.654		M_fum_m	R_FUMTSULtm	NA	NA	-12.1156	-30.4718
267	M_fum_mA	R_FUMm	0.17816	M_fum_mA + M_h2o_mA <-> M_mal_DASH_L_mA		M_fum_mN	R_FUMm	0.5123	M_h2o_mN + M_fum_mN <-> M_mal_DASH_L_mN	0.69046		M_fum_m	R_FUMm	0.5456	1.91977	0.966644	2.4312
268	M_fum_mA	R_FUMtm	-6.132	M_fum_cA + M_pi_mA <-> M_pi_cA + M_fum_mA		M_fum_mN	R_FUMtm	11.462	M_pi_mN + M_fum_cN <-> M_pi_cN + M_fum_mN	5.33		M_fum_m	R_FUMtm	NA	NA	7.462	18.7676
269	M_fum_mA	R_SUCD1m	0.17816	M_fad_mA + M_succ_mA <-> M_fadh2_mA + M_fum_mA		M_fum_mN	R_SUCD1m	0.5123	M_fad_mN + M_succ_mN <-> M_fadh2_mN + M_fum_mN	0.69046		M_fum_m	R_SUCD1m	0.5456	1.91977	0.966644	2.4312
270	M_g3p_cA	R_FBA	0.04024	M_fdp_cA <-> M_dhap_cA + M_g3p_cA		M_g3p_cN	R_FBA	0.2388	M_fdp_cN <-> M_dhap_cN + M_g3p_cN	0.27904		M_g3p_c	R_FBA	0.2777	0.977129	0.390656	0.982535
271	M_g3p_cA	R_GAPD	0.08237	M_g3p_cA + M_nad_cA + M_pi_cA <-> M_13dpg_cA + M_h_cA + M_nadh_cA		M_g3p_cN	R_GAPD	0.4807	M_pi_cN + M_nad_cN + M_g3p_cN <-> M_h_cN + M_13dpg_cN + M_nadh_cN	0.56307		M_g3p_c	R_GAPD	0.5619	1.97713	0.788298	1.98264
272	M_g3p_cA	R_TALA	0.001904	M_g3p_cA + M_s7p_cA <-> M_e4p_cA + M_f6p_cA		M_g3p_cN	R_TALA	0.003073	M_g3p_cN + M_s7p_cN <-> M_f6p_cN + M_e4p_cN	0.004977		M_g3p_c	R_TALA	0.0065	0.0228712	0.0069678	0.0175246
273	M_g3p_cA	R_TKT1	0.001904	M_r5p_cA + M_xu5p_DASH_D_cA <-> M_g3p_cA + M_s7p_cA		M_g3p_cN	R_TKT1	0.003073	M_xu5p_DASH_D_cN + M_r5p_cN <-> M_g3p_cN + M_s7p_cN	0.004977		M_g3p_c	R_TKT1	0.0065	0.0228712	0.0069678	0.0175246
274	M_g3p_cA	R_TKT2	0.001904	M_e4p_cA + M_xu5p_DASH_D_cA <-> M_f6p_cA + M_g3p_cA		M_g3p_cN	R_TKT2	0.003073	M_xu5p_DASH_D_cN + M_e4p_cN <-> M_g3p_cN + M_f6p_cN	0.004977		M_g3p_c	R_TKT2	0.0065	0.0228712	0.0069678	0.0175246
275	M_g3p_cA	R_TPI	0.04024	M_dhap_cA <-> M_g3p_cA		M_g3p_cN	R_TPI	0.2388	M_dhap_cN <-> M_g3p_cN	0.27904		M_g3p_c	R_TPI	0.2777	0.977129	0.390656	0.982535
276	M_g6p_cA	R_G6PDH2r	0.005711	M_g6p_cA + M_nadp_cA <-> M_6pgl_cA + M_h_cA + M_nadph_cA		M_g6p_cN	R_G6PDH2r	0.00922	M_nadp_cN + M_g6p_cN <-> M_h_cN + M_nadph_cN + M_6pgl_cN	0.014931		M_g6p_c	R_G6PDH2r	0.0196	0.0689655	0.0209034	0.0525739
277	M_g6p_cA	R_HEX1	0.04214	M_atp_cA + M_glc_DASH_D_cA -> M_adp_cA + M_g6p_cA + M_h_cA		M_g6p_cN	R_HEX1	0.2419	M_atp_cN + M_glc_DASH_D_cN -> M_adp_cN + M_h_cN + M_g6p_cN	0.28404		M_g6p_c	R_HEX1	0.2842	1	0.397656	1.00014
278	M_g6p_cA	R_PGI	0.03643	M_g6p_cA <-> M_f6p_cA		M_g6p_cN	R_PGI	0.2327	M_g6p_cN <-> M_f6p_cN	0.26913		M_g6p_c	R_PGI	0.2646	0.931034	0.376782	0.947641
279	M_gdp_mA	R_ADK3m	23.24	M_amp_mA + M_gtp_mA <-> M_adp_mA + M_gdp_mA		M_gdp_mN	R_ADK3m	-15.82	M_amp_mN + M_gtp_mN <-> M_adp_mN + M_gdp_mN	7.42		M_gdp_m	R_ADK3m	NA	NA	10.388	26.1268
280	M_gdp_mA	R_ITCOAL1m	-18.53	M_coa_mA + M_gtp_mA + M_itacon_mA <-> M_gdp_mA + M_itaccoa_mA + M_pi_mA		M_gdp_mN	R_ITCOAL1m	-15.13	M_coa_mN + M_gtp_mN + M_itacon_mN <-> M_gdp_mN + M_pi_mN + M_itaccoa_mN	-33.66		M_gdp_m	R_ITCOAL1m	NA	NA	-47.124	-118.521
281	M_gdp_mA	R_MECOAS1m	17.22	M_coa_mA + M_gtp_mA + M_mescon_mA <-> M_gdp_mA + M_mescoa_mA + M_pi_mA		M_gdp_mN	R_MECOAS1m	22.72	M_coa_mN + M_gtp_mN + M_mescon_mN <-> M_gdp_mN + M_pi_mN + M_mescoa_mN	39.94		M_gdp_m	R_MECOAS1m	NA	NA	55.916	140.634
282	M_gdp_mA	R_NDPK1m	21.95	M_atp_mA + M_gdp_mA <-> M_adp_mA + M_gtp_mA		M_gdp_mN	R_NDPK1m	-8.198	M_atp_mN + M_gdp_mN <-> M_adp_mN + M_gtp_mN	13.752		M_gdp_m	R_NDPK1m	-0.4547	-1.59993	19.2528	48.4225
283	M_gdp_mA	R_DAKm	0.0157237	M_gtp_mA + M_damp_mA -> M_dadp_mA + M_gdp_mA		M_gdp_mN	R_DAKm	0.028251	M_gtp_mN + M_damp_mN -> M_gdp_mN + M_dadp_mN	0.0439747		M_gdp_m	R_DAKm	NA	NA	0.0615646	0.15484
284	M_glc_DASH_D_cA	R_GLCt1r	0.04214	M_glc_DASH_D_e <-> M_glc_DASH_D_cA		M_glc_DASH_D_cN	R_GLCt1r	0.2419	M_glc_DASH_D_e <-> M_glc_DASH_D_cN	0.28404		M_glc_DASH_D_c	R_GLCt1r	0.2842	1	0.397656	1.00014
285	M_glc_DASH_D_cA	R_HEX1	0.04214	M_atp_cA + M_glc_DASH_D_cA -> M_adp_cA + M_g6p_cA + M_h_cA		M_glc_DASH_D_cN	R_HEX1	0.2419	M_atp_cN + M_glc_DASH_D_cN -> M_adp_cN + M_h_cN + M_g6p_cN	0.28404		M_glc_DASH_D_c	R_HEX1	0.2842	1	0.397656	1.00014
286	M_glc_DASH_D_e	R_EX_glc_LPAREN_e_RPAREN_	-0.284	M_glc_DASH_D_e <-> M_glc_DASH_D_eX						-0.284		M_glc_DASH_D_e	R_EX_glc_LPAREN_e_RPAREN_	NA	NA	-0.3976	-1
287	M_glc_DASH_D_e	R_GLCt1r	0.04214	M_glc_DASH_D_e <-> M_glc_DASH_D_cA		M_glc_DASH_D_e	R_GLCt1r	0.2419	M_glc_DASH_D_e <-> M_glc_DASH_D_cN	0.28404		M_glc_DASH_D_e	R_GLCt1r	0.2842	1	0.397656	1.00014
288	M_gln_DASH_L_cA	R_CYSGLUexR	103.9	M_gln_DASH_L_cA + M_cys_DASH_L_e <-> M_cys_DASH_L_cA + M_gln_DASH_L_e						103.9		M_gln_DASH_L_c	R_CYSGLUexR	NA	NA	145.46	365.845
289						M_gln_DASH_L_cN	R_CYSGLUexR	-124.8	M_cys_DASH_L_I + M_gln_DASH_L_cN <-> M_gln_DASH_L_I + M_cys_DASH_L_cN	-124.8		M_gln_DASH_L_c	R_CYSGLUexR	NA	NA	-174.72	-439.437
290	M_gln_DASH_L_cA	R_GLNS	0.531	M_atp_cA + M_glu_DASH_L_cA + M_nh4_cA -> M_adp_cA + M_gln_DASH_L_cA + M_h_cA + M_pi_cA						0.531		M_gln_DASH_L_c	R_GLNS	0	0	0.7434	1.86972
291	M_gln_DASH_L_cA	R_GLNtm	0.123118	M_gln_DASH_L_cA -> M_gln_DASH_L_mA		M_gln_DASH_L_cN	R_GLNtm	0.4062	M_gln_DASH_L_cN -> M_gln_DASH_L_mN	0.529318		M_gln_DASH_L_c	R_GLNtm	0	0	0.741046	1.8638
292	M_gln_DASH_L_cA	R_SERGLNexR	-422.2	M_gln_DASH_L_cA + M_ser_DASH_L_e <-> M_ser_DASH_L_cA + M_gln_DASH_L_e						-422.2		M_gln_DASH_L_c	R_SERGLNexR	NA	NA	-591.08	-1486.62
293	M_gln_DASH_L_cA	R_GLNtN1	-318.28	M_h_cA + M_gln_DASH_L_e + M_na1_e <-> M_gln_DASH_L_cA + M_na1_cA + M_h_e						-318.28		M_gln_DASH_L_c	R_GLNtN1	NA	NA	-445.592	-1120.7
294						M_gln_DASH_L_cN	R_SERGLNexR	-330.55	M_ser_DASH_L_I + M_gln_DASH_L_cN <-> M_gln_DASH_L_I + M_ser_DASH_L_cN	-330.55		M_gln_DASH_L_c	R_SERGLNexR	NA	NA	-462.77	-1163.91
295						M_gln_DASH_L_cN	R_GLNtN1	-454.9	M_na1_I + M_gln_DASH_L_I + M_h_cN <-> M_h_I + M_na1_cN + M_gln_DASH_L_cN	-454.9		M_gln_DASH_L_c	R_GLNtN1	NA	NA	-636.86	-1601.76
296	M_gln_DASH_L_cA	R_CYSGLUexR_Int	193.15	M_gln_DASH_L_cA + M_cys_DASH_L_I <-> M_cys_DASH_L_cA + M_gln_DASH_L_I						193.15		M_gln_DASH_L_c	R_CYSGLUexR_Int	NA	NA	270.41	680.106
297	M_gln_DASH_L_cA	R_SERGLNexR_Int	-737.7	M_gln_DASH_L_cA + M_ser_DASH_L_I <-> M_ser_DASH_L_cA + M_gln_DASH_L_I						-737.7		M_gln_DASH_L_c	R_SERGLNexR_Int	NA	NA	-1032.78	-2597.54
298	M_gln_DASH_L_cA	R_GLNtN1_Int	-544.9	M_h_cA + M_na1_I + M_gln_DASH_L_I <-> M_gln_DASH_L_cA + M_na1_cA + M_h_I						-544.9		M_gln_DASH_L_c	R_GLNtN1_Int	NA	NA	-762.86	-1918.66
299	M_gln_DASH_L_mA	R_GLNtm	0.123118	M_gln_DASH_L_cA -> M_gln_DASH_L_mA		M_gln_DASH_L_mN	R_GLNtm	0.4062	M_gln_DASH_L_cN -> M_gln_DASH_L_mN	0.529318		M_gln_DASH_L_m	R_GLNtm	0	0	0.741046	1.8638
300	M_gln_DASH_L_mA	R_GLUNm	0.123118	M_gln_DASH_L_mA + M_h2o_mA -> M_glu_DASH_L_mA + M_nh4_mA		M_gln_DASH_L_mN	R_GLUNm	0.4062	M_h2o_mN + M_gln_DASH_L_mN -> M_glu_DASH_L_mN + M_nh4_mN	0.529318		M_gln_DASH_L_m	R_GLUNm	0	0	0.741046	1.8638
301	M_glu_DASH_L_cA	R_AATAi	0.0001705	M_L2aadp_cA + M_akg_cA -> M_2oxoadp_cA + M_glu_DASH_L_cA		M_glu_DASH_L_cN	R_AATAi	0.0001625	M_L2aadp_cN + M_akg_cN -> M_2oxoadp_cN + M_glu_DASH_L_cN	0.000333		M_glu_DASH_L_c	R_AATAi	NA	NA	0.0004662	0.00117254
302	M_glu_DASH_L_cA	R_ASPGLUm	0.01377	M_glu_DASH_L_cA + M_h_cA + M_asp_DASH_L_mA <-> M_asp_DASH_L_cA + M_glu_DASH_L_mA + M_h_mA		M_glu_DASH_L_cN	R_ASPGLUm	0.117017	M_h_cN + M_asp_DASH_L_mN + M_glu_DASH_L_cN <-> M_h_mN + M_glu_DASH_L_mN + M_asp_DASH_L_cN	0.130787		M_glu_DASH_L_c	R_ASPGLUm	0.549	1.93174	0.183102	0.460518
303	M_glu_DASH_L_cA	R_ASPTA	0.01377	M_akg_cA + M_asp_DASH_L_cA <-> M_glu_DASH_L_cA + M_oaa_cA		M_glu_DASH_L_cN	R_ASPTA	0.117017	M_akg_cN + M_asp_DASH_L_cN <-> M_glu_DASH_L_cN + M_oaa_cN	0.130787		M_glu_DASH_L_c	R_ASPTA	0.549	1.93174	0.183102	0.460518
304	M_glu_DASH_L_cA	R_GLNS	0.531	M_atp_cA + M_glu_DASH_L_cA + M_nh4_cA -> M_adp_cA + M_gln_DASH_L_cA + M_h_cA + M_pi_cA						0.531		M_glu_DASH_L_c	R_GLNS	0	0	0.7434	1.86972
305	M_glu_DASH_L_cA	R_GLUVESSEC	0.125342	M_atp_cA + M_glu_DASH_L_cA + M_h2o_cA -> M_adp_cA + M_h_cA + M_pi_cA + M_glu_DASH_L_e						0.125342		M_glu_DASH_L_c	R_GLUVESSEC	NA	NA	0.175479	0.441345
306						M_glu_DASH_L_cN	R_GLUVESSEC	0.285	M_atp_cN + M_h2o_cN + M_glu_DASH_L_cN -> M_glu_DASH_L_I + M_adp_cN + M_h_cN + M_pi_cN	0.285		M_glu_DASH_L_c	R_GLUVESSEC	NA	NA	0.399	1.00352
307	M_glu_DASH_L_cA	R_GLUt2m	-0.3172	M_glu_DASH_L_cA + M_h_cA <-> M_glu_DASH_L_mA + M_h_mA		M_glu_DASH_L_cN	R_GLUt2m	-0.2849	M_h_cN + M_glu_DASH_L_cN <-> M_h_mN + M_glu_DASH_L_mN	-0.6021		M_glu_DASH_L_c	R_GLUt2m	-0.0909	-0.319845	-0.84294	-2.12007
308	M_glu_DASH_L_cA	R_GLUt6	0.125707	M_k_cA + M_glu_DASH_L_e + M_h_e + 3*M_na1_e -> M_glu_DASH_L_cA + M_h_cA + 3*M_na1_cA + M_k_e						0.125707		M_glu_DASH_L_c	R_GLUt6	NA	NA	0.17599	0.44263
309	M_glu_DASH_L_cA	R_PSERT	0.07177	M_3php_cA + M_glu_DASH_L_cA -> M_akg_cA + M_pser_DASH_L_cA						0.07177		M_glu_DASH_L_c	R_PSERT	NA	NA	0.100478	0.252711
310	M_glu_DASH_L_cA	R_ALATA_L	5.842e-07	M_akg_cA + M_ala_DASH_L_cA <-> M_glu_DASH_L_cA + M_pyr_cA		M_glu_DASH_L_cN	R_ALATA_L	-5.842e-07	M_akg_cN + M_ala_DASH_L_cN <-> M_glu_DASH_L_cN + M_pyr_cN	0		M_glu_DASH_L_c	R_ALATA_L	0	0	0	0
311	M_glu_DASH_L_cA	R_GLUt6_Int	0.285	M_k_cA + M_h_I + 3*M_na1_I + M_glu_DASH_L_I -> M_glu_DASH_L_cA + M_h_cA + 3*M_na1_cA + M_k_I						0.285		M_glu_DASH_L_c	R_GLUt6_Int	NA	NA	0.399	1.00352
312	M_glu_DASH_L_mA	R_3AIB_Tm	0.00282	M_2mop_mA + M_glu_DASH_L_mA <-> M_3aib_mA + M_akg_mA						0.00282		M_glu_DASH_L_m	R_3AIB_Tm	NA	NA	0.003948	0.00992958
313	M_glu_DASH_L_mA	R_ABTArm	0.0005551	M_4abut_mA + M_akg_mA <-> M_glu_DASH_L_mA + M_sucsal_mA		M_glu_DASH_L_mN	R_ABTArm	0.0006412	M_akg_mN + M_4abut_mN <-> M_glu_DASH_L_mN + M_sucsal_mN	0.0011963		M_glu_DASH_L_m	R_ABTArm	0.0909	0.319845	0.00167482	0.00421232
314	M_glu_DASH_L_mA	R_ASPGLUm	0.01377	M_glu_DASH_L_cA + M_h_cA + M_asp_DASH_L_mA <-> M_asp_DASH_L_cA + M_glu_DASH_L_mA + M_h_mA		M_glu_DASH_L_mN	R_ASPGLUm	0.117017	M_h_cN + M_asp_DASH_L_mN + M_glu_DASH_L_cN <-> M_h_mN + M_glu_DASH_L_mN + M_asp_DASH_L_cN	0.130787		M_glu_DASH_L_m	R_ASPGLUm	0.549	1.93174	0.183102	0.460518
315	M_glu_DASH_L_mA	R_ASPTAm	-0.0134776	M_akg_mA + M_asp_DASH_L_mA <-> M_glu_DASH_L_mA + M_oaa_mA		M_glu_DASH_L_mN	R_ASPTAm	-0.130625	M_akg_mN + M_asp_DASH_L_mN <-> M_glu_DASH_L_mN + M_oaa_mN	-0.144103		M_glu_DASH_L_m	R_ASPTAm	-0.549	-1.93174	-0.201744	-0.507404
316	M_glu_DASH_L_mA	R_EHGLATm	1.716e-05	M_akg_mA + M_e4hglu_mA -> M_4h2oglt_mA + M_glu_DASH_L_mA		M_glu_DASH_L_mN	R_EHGLATm	1.905e-05	M_akg_mN + M_e4hglu_mN -> M_glu_DASH_L_mN + M_4h2oglt_mN	3.621e-05		M_glu_DASH_L_m	R_EHGLATm	NA	NA	5.0694e-05	0.0001275
317	M_glu_DASH_L_mA	R_FPGS4m	0.0046499	4*M_atp_mA + M_dhf_mA + 4*M_glu_DASH_L_mA -> M_5dhf_mA + 4*M_adp_mA + 4*M_h_mA + 4*M_pi_mA		M_glu_DASH_L_mN	R_FPGS4m	0.0042906	4*M_glu_DASH_L_mN + 4*M_atp_mN + M_dhf_mN -> 4*M_h_mN + 4*M_adp_mN + 4*M_pi_mN + M_5dhf_mN	0.0089405		M_glu_DASH_L_m	R_FPGS4m	NA	NA	0.0125167	0.0314806
318	M_glu_DASH_L_mA	R_FPGS5m	0.0046499	M_5dhf_mA + M_atp_mA + M_glu_DASH_L_mA -> M_6dhf_mA + M_adp_mA + M_h_mA + M_pi_mA		M_glu_DASH_L_mN	R_FPGS5m	0.0042906	M_glu_DASH_L_mN + M_atp_mN + M_5dhf_mN -> M_h_mN + M_6dhf_mN + M_adp_mN + M_pi_mN	0.0089405		M_glu_DASH_L_m	R_FPGS5m	NA	NA	0.0125167	0.0314806
319	M_glu_DASH_L_mA	R_FPGS6m	0.002026	M_6dhf_mA + M_atp_mA + M_glu_DASH_L_mA -> M_7dhf_mA + M_adp_mA + M_h_mA + M_pi_mA		M_glu_DASH_L_mN	R_FPGS6m	0.001714	M_glu_DASH_L_mN + M_6dhf_mN + M_atp_mN -> M_h_mN + M_7dhf_mN + M_adp_mN + M_pi_mN	0.00374		M_glu_DASH_L_m	R_FPGS6m	NA	NA	0.005236	0.013169
320	M_glu_DASH_L_mA	R_GLUDxm	-0.2078	M_glu_DASH_L_mA + M_h2o_mA + M_nad_mA <-> M_akg_mA + M_h_mA + M_nadh_mA + M_nh4_mA		M_glu_DASH_L_mN	R_GLUDxm	0.095285	M_h2o_mN + M_nad_mN + M_glu_DASH_L_mN <-> M_h_mN + M_akg_mN + M_nadh_mN + M_nh4_mN	-0.112515		M_glu_DASH_L_m	R_GLUDxm	NA	NA	-0.157521	-0.39618
321	M_glu_DASH_L_mA	R_GLUNm	0.123118	M_gln_DASH_L_mA + M_h2o_mA -> M_glu_DASH_L_mA + M_nh4_mA		M_glu_DASH_L_mN	R_GLUNm	0.4062	M_h2o_mN + M_gln_DASH_L_mN -> M_glu_DASH_L_mN + M_nh4_mN	0.529318		M_glu_DASH_L_m	R_GLUNm	0	0	0.741046	1.8638
322	M_glu_DASH_L_mA	R_GLUt2m	-0.3172	M_glu_DASH_L_cA + M_h_cA <-> M_glu_DASH_L_mA + M_h_mA		M_glu_DASH_L_mN	R_GLUt2m	-0.2849	M_h_cN + M_glu_DASH_L_cN <-> M_h_mN + M_glu_DASH_L_mN	-0.6021		M_glu_DASH_L_m	R_GLUt2m	-0.0909	-0.319845	-0.84294	-2.12007
323	M_glu_DASH_L_mA	R_ILETAm	0.001395	M_akg_mA + M_ile_DASH_L_mA <-> M_3mop_mA + M_glu_DASH_L_mA		M_glu_DASH_L_mN	R_ILETAm	0.001342	M_akg_mN + M_ile_DASH_L_mN <-> M_glu_DASH_L_mN + M_3mop_mN	0.002737		M_glu_DASH_L_m	R_ILETAm	NA	NA	0.0038318	0.00963732
324	M_glu_DASH_L_mA	R_LEUTAm	0.002531	M_akg_mA + M_leu_DASH_L_mA <-> M_4mop_mA + M_glu_DASH_L_mA		M_glu_DASH_L_mN	R_LEUTAm	0.00181	M_akg_mN + M_leu_DASH_L_mN <-> M_glu_DASH_L_mN + M_4mop_mN	0.004341		M_glu_DASH_L_m	R_LEUTAm	NA	NA	0.0060774	0.0152852
325	M_glu_DASH_L_mA	R_P5CDm	0.0031197	M_1pyr5c_mA + 2*M_h2o_mA + M_nad_mA -> M_glu_DASH_L_mA + M_h_mA + M_nadh_mA		M_glu_DASH_L_mN	R_P5CDm	0.0033794	2*M_h2o_mN + M_nad_mN + M_1pyr5c_mN -> M_h_mN + M_nadh_mN + M_glu_DASH_L_mN	0.0064991		M_glu_DASH_L_m	R_P5CDm	NA	NA	0.00909874	0.0228842
326	M_glu_DASH_L_mA	R_SACCD4m	0.0001705	M_h2o_mA + M_nadp_mA + M_saccrp_DASH_L_mA -> M_L2aadp6sa_mA + M_glu_DASH_L_mA + M_h_mA + M_nadph_mA		M_glu_DASH_L_mN	R_SACCD4m	0.0001625	M_h2o_mN + M_nadp_mN + M_saccrp_DASH_L_mN -> M_h_mN + M_nadph_mN + M_glu_DASH_L_mN + M_L2aadp6sa_mN	0.000333		M_glu_DASH_L_m	R_SACCD4m	NA	NA	0.0004662	0.00117254
327	M_glu_DASH_L_mA	R_TYRTAm	0.0007295	M_akg_mA + M_tyr_DASH_L_mA <-> M_34hpp_mA + M_glu_DASH_L_mA		M_glu_DASH_L_mN	R_TYRTAm	0.0005567	M_tyr_DASH_L_mN + M_akg_mN <-> M_34hpp_mN + M_glu_DASH_L_mN	0.0012862		M_glu_DASH_L_m	R_TYRTAm	NA	NA	0.00180068	0.00452887
328	M_glu_DASH_L_mA	R_VALTAm	0.0056254	M_akg_mA + M_val_DASH_L_mA <-> M_3mob_mA + M_glu_DASH_L_mA		M_glu_DASH_L_mN	R_VALTAm	0.002839	M_akg_mN + M_val_DASH_L_mN <-> M_glu_DASH_L_mN + M_3mob_mN	0.0084644		M_glu_DASH_L_m	R_VALTAm	NA	NA	0.0118502	0.0298042
329	M_glu_DASH_L_mA	R_ALATA_Lm	-3.423e-05	M_akg_mA + M_ala_DASH_L_mA <-> M_glu_DASH_L_mA + M_pyr_mA		M_glu_DASH_L_mN	R_ALATA_Lm	-3.852e-05	M_akg_mN + M_ala_DASH_L_mN <-> M_glu_DASH_L_mN + M_pyr_mN	-7.275e-05		M_glu_DASH_L_m	R_ALATA_Lm	NA	NA	-0.00010185	-0.000256162
330	M_gtp_mA	R_ADK3m	23.24	M_amp_mA + M_gtp_mA <-> M_adp_mA + M_gdp_mA		M_gtp_mN	R_ADK3m	-15.82	M_amp_mN + M_gtp_mN <-> M_adp_mN + M_gdp_mN	7.42		M_gtp_m	R_ADK3m	NA	NA	10.388	26.1268
331	M_gtp_mA	R_ITCOAL1m	-18.53	M_coa_mA + M_gtp_mA + M_itacon_mA <-> M_gdp_mA + M_itaccoa_mA + M_pi_mA		M_gtp_mN	R_ITCOAL1m	-15.13	M_coa_mN + M_gtp_mN + M_itacon_mN <-> M_gdp_mN + M_pi_mN + M_itaccoa_mN	-33.66		M_gtp_m	R_ITCOAL1m	NA	NA	-47.124	-118.521
332	M_gtp_mA	R_MECOAS1m	17.22	M_coa_mA + M_gtp_mA + M_mescon_mA <-> M_gdp_mA + M_mescoa_mA + M_pi_mA		M_gtp_mN	R_MECOAS1m	22.72	M_coa_mN + M_gtp_mN + M_mescon_mN <-> M_gdp_mN + M_pi_mN + M_mescoa_mN	39.94		M_gtp_m	R_MECOAS1m	NA	NA	55.916	140.634
333	M_gtp_mA	R_NDPK1m	21.95	M_atp_mA + M_gdp_mA <-> M_adp_mA + M_gtp_mA		M_gtp_mN	R_NDPK1m	-8.198	M_atp_mN + M_gdp_mN <-> M_adp_mN + M_gtp_mN	13.752		M_gtp_m	R_NDPK1m	-0.4547	-1.59993	19.2528	48.4225
334	M_gtp_mA	R_DAKm	0.0157237	M_gtp_mA + M_damp_mA -> M_dadp_mA + M_gdp_mA		M_gtp_mN	R_DAKm	0.028251	M_gtp_mN + M_damp_mN -> M_gdp_mN + M_dadp_mN	0.0439747		M_gtp_m	R_DAKm	NA	NA	0.0615646	0.15484
335	M_h_cA	R_DM_atp_LPAREN_c_RPAREN_	0.213804	M_atp_cA + M_h2o_cA -> M_adp_cA + M_h_cA + M_pi_cA		M_h_cN	R_DM_atp_LPAREN_c_RPAREN_	2.45584	M_atp_cN + M_h2o_cN -> M_adp_cN + M_h_cN + M_pi_cN	2.66964		M_h_c	R_DM_atp_LPAREN_c_RPAREN_	NA	NA	3.7375	9.40015
336	M_h_cA	R_ABUTt2r	0.0011962	M_4abut_e + M_h_e <-> M_4abut_cA + M_h_cA						0.0011962		M_h_c	R_ABUTt2r	NA	NA	0.00167468	0.00421197
337	M_h_cA	R_ACACt2	0.009126	M_acac_e + M_h_e <-> M_acac_cA + M_h_cA						0.009126		M_h_c	R_ACACt2	NA	NA	0.0127764	0.0321338
338						M_h_cN	R_ABUTt2r	0.0006412	M_4abut_I + M_h_I <-> M_h_cN + M_4abut_cN	0.0006412		M_h_c	R_ABUTt2r	NA	NA	0.00089768	0.00225775
339						M_h_cN	R_ACACt2	0.008902	M_h_I + M_acac_I <-> M_h_cN + M_acac_cN	0.008902		M_h_c	R_ACACt2	NA	NA	0.0124628	0.0313451
340	M_h_cA	R_ACACt2m	0.000224	M_acac_cA + M_h_cA <-> M_acac_mA + M_h_mA		M_h_cN	R_ACACt2m	0.008902	M_h_cN + M_acac_cN <-> M_h_mN + M_acac_mN	0.009126		M_h_c	R_ACACt2m	NA	NA	0.0127764	0.0321338
341	M_h_cA	R_ACYP	0.116411	M_13dpg_cA + M_h2o_cA -> M_3pg_cA + M_h_cA + M_pi_cA		M_h_cN	R_ACYP	0.244757	M_h2o_cN + M_13dpg_cN -> M_h_cN + M_pi_cN + M_3pg_cN	0.361168		M_h_c	R_ACYP	NA	NA	0.505635	1.27172
342	M_h_cA	R_ACt2m	0.0008271	M_ac_cA + M_h_cA <-> M_ac_mA + M_h_mA		M_h_cN	R_ACt2m	0.0003474	M_h_cN + M_ac_cN <-> M_h_mN + M_ac_mN	0.0011745		M_h_c	R_ACt2m	NA	NA	0.0016443	0.00413556
343	M_h_cA	R_ACt2r	0.0003893	M_ac_e + M_h_e <-> M_ac_cA + M_h_cA						0.0003893		M_h_c	R_ACt2r	NA	NA	0.00054502	0.00137077
344	M_h_cA	R_ALDD2x	0.0002206	M_acald_cA + M_h2o_cA + M_nad_cA -> M_ac_cA + 2*M_h_cA + M_nadh_cA		M_h_cN	R_ALDD2x	0.0001899	M_h2o_cN + M_acald_cN + M_nad_cN -> 2*M_h_cN + M_ac_cN + M_nadh_cN	0.0004105		M_h_c	R_ALDD2x	NA	NA	0.0005747	0.00144542
345	M_h_cA	R_ALDD2y	0.0002172	M_acald_cA + M_h2o_cA + M_nadp_cA -> M_ac_cA + 2*M_h_cA + M_nadph_cA		M_h_cN	R_ALDD2y	0.0001574	M_h2o_cN + M_acald_cN + M_nadp_cN -> 2*M_h_cN + M_ac_cN + M_nadph_cN	0.0003746		M_h_c	R_ALDD2y	NA	NA	0.00052444	0.00131901
346	M_h_cA	R_ALR	0.007921	M_h2o_cA + M_mthgxl_cA + M_nadp_cA -> 2*M_h_cA + M_nadph_cA + M_pyr_cA		M_h_cN	R_ALR	0.0199114	M_h2o_cN + M_mthgxl_cN + M_nadp_cN -> 2*M_h_cN + M_nadph_cN + M_pyr_cN	0.0278324		M_h_c	R_ALR	NA	NA	0.0389654	0.0980014
347	M_h_cA	R_ASPGLUm	0.01377	M_glu_DASH_L_cA + M_h_cA + M_asp_DASH_L_mA <-> M_asp_DASH_L_cA + M_glu_DASH_L_mA + M_h_mA		M_h_cN	R_ASPGLUm	0.117017	M_h_cN + M_asp_DASH_L_mN + M_glu_DASH_L_cN <-> M_h_mN + M_glu_DASH_L_mN + M_asp_DASH_L_cN	0.130787		M_h_c	R_ASPGLUm	0.549	1.93174	0.183102	0.460518
348	M_h_cA	R_ATPS4m	2.365	4*M_h_cA + M_adp_mA + M_pi_mA -> M_atp_mA + 3*M_h_mA + M_h2o_mA		M_h_cN	R_ATPS4m	5.177	4*M_h_cN + M_adp_mN + M_pi_mN -> 3*M_h_mN + M_h2o_mN + M_atp_mN	7.542		M_h_c	R_ATPS4m	7.4771	26.3093	10.5588	26.5563
349	M_h_cA	R_BHBt	0.011711	M_bhb_e + M_h_e <-> M_bhb_cA + M_h_cA						0.011711		M_h_c	R_BHBt	NA	NA	0.0163954	0.0412359
350						M_h_cN	R_BHBt	0.007676	M_h_I + M_bhb_I <-> M_h_cN + M_bhb_cN	0.007676		M_h_c	R_BHBt	NA	NA	0.0107464	0.0270282
351	M_h_cA	R_BHBtm	0.004035	M_bhb_cA + M_h_cA <-> M_bhb_mA + M_h_mA		M_h_cN	R_BHBtm	0.007676	M_h_cN + M_bhb_cN <-> M_h_mN + M_bhb_mN	0.011711		M_h_c	R_BHBtm	NA	NA	0.0163954	0.0412359
352	M_h_cA	R_BTNt2	-338.401	M_btn_e + M_h_e <-> M_btn_cA + M_h_cA						-338.401		M_h_c	R_BTNt2	NA	NA	-473.761	-1191.55
353	M_h_cA	R_BTNt4i	338.401	M_h_cA + M_btn_e -> M_btn_cA + M_h_e						338.401		M_h_c	R_BTNt4i	NA	NA	473.761	1191.55
354						M_h_cN	R_BTNt2	-158.231	M_h_I + M_btn_I <-> M_h_cN + M_btn_cN	-158.231		M_h_c	R_BTNt2	NA	NA	-221.523	-557.151
355						M_h_cN	R_BTNt4i	158.231	M_btn_I + M_h_cN -> M_h_I + M_btn_cN	158.231		M_h_c	R_BTNt4i	NA	NA	221.523	557.151
356	M_h_cA	R_CPPPGO	0.0008568	M_cpppg3_cA + 2*M_h_cA + M_o2_cA -> 2*M_co2_cA + 2*M_h2o_cA + M_pppg9_cA		M_h_cN	R_CPPPGO	0.0006397	2*M_h_cN + M_o2_cN + M_cpppg3_cN -> 2*M_h2o_cN + 2*M_co2_cN + M_pppg9_cN	0.0014965		M_h_c	R_CPPPGO	NA	NA	0.0020951	0.00526937
357	M_h_cA	R_CYOOm2	0.5431	4*M_focytC_mA + 8*M_h_mA + M_o2_mA -> 4*M_h_cA + 4*M_ficytC_mA + 2*M_h2o_mA		M_h_cN	R_CYOOm2	1.2263	8*M_h_mN + M_o2_mN + 4*M_focytC_mN -> 4*M_h_cN + 2*M_h2o_mN + 4*M_ficytC_mN	1.7694		M_h_c	R_CYOOm2	NA	NA	2.47716	6.23028
358	M_h_cA	R_CYOR_DASH_u10m	1.092	2*M_ficytC_mA + 2*M_h_mA + M_q10h2_mA -> 4*M_h_cA + 2*M_focytC_mA + M_q10_mA		M_h_cN	R_CYOR_DASH_u10m	2.467	2*M_h_mN + 2*M_ficytC_mN + M_q10h2_mN -> 4*M_h_cN + M_q10_mN + 2*M_focytC_mN	3.559		M_h_c	R_CYOR_DASH_u10m	NA	NA	4.9826	12.5317
359	M_h_cA	R_DPGM	0.124123	M_13dpg_cA <-> M_23dpg_cA + M_h_cA		M_h_cN	R_DPGM	0.248269	M_13dpg_cN <-> M_h_cN + M_23dpg_cN	0.372392		M_h_c	R_DPGM	NA	NA	0.521349	1.31124
360	M_h_cA	R_FE2tm	0.0008568	M_fe2_cA + M_h_cA -> M_fe2_mA + M_h_mA		M_h_cN	R_FE2tm	0.0006397	M_h_cN + M_fe2_cN -> M_h_mN + M_fe2_mN	0.0014965		M_h_c	R_FE2tm	NA	NA	0.0020951	0.00526937
361	M_h_cA	R_G6PDH2r	0.005711	M_g6p_cA + M_nadp_cA <-> M_6pgl_cA + M_h_cA + M_nadph_cA		M_h_cN	R_G6PDH2r	0.00922	M_nadp_cN + M_g6p_cN <-> M_h_cN + M_nadph_cN + M_6pgl_cN	0.014931		M_h_c	R_G6PDH2r	0.0196	0.0689655	0.0209034	0.0525739
362	M_h_cA	R_GAPD	0.08237	M_g3p_cA + M_nad_cA + M_pi_cA <-> M_13dpg_cA + M_h_cA + M_nadh_cA		M_h_cN	R_GAPD	0.4807	M_pi_cN + M_nad_cN + M_g3p_cN <-> M_h_cN + M_13dpg_cN + M_nadh_cN	0.56307		M_h_c	R_GAPD	0.5619	1.97713	0.788298	1.98264
363	M_h_cA	R_GLNS	0.531	M_atp_cA + M_glu_DASH_L_cA + M_nh4_cA -> M_adp_cA + M_gln_DASH_L_cA + M_h_cA + M_pi_cA						0.531		M_h_c	R_GLNS	0	0	0.7434	1.86972
364	M_h_cA	R_GLUVESSEC	0.125342	M_atp_cA + M_glu_DASH_L_cA + M_h2o_cA -> M_adp_cA + M_h_cA + M_pi_cA + M_glu_DASH_L_e						0.125342		M_h_c	R_GLUVESSEC	NA	NA	0.175479	0.441345
365						M_h_cN	R_GLUVESSEC	0.285	M_atp_cN + M_h2o_cN + M_glu_DASH_L_cN -> M_glu_DASH_L_I + M_adp_cN + M_h_cN + M_pi_cN	0.285		M_h_c	R_GLUVESSEC	NA	NA	0.399	1.00352
366	M_h_cA	R_GLUt2m	-0.3172	M_glu_DASH_L_cA + M_h_cA <-> M_glu_DASH_L_mA + M_h_mA		M_h_cN	R_GLUt2m	-0.2849	M_h_cN + M_glu_DASH_L_cN <-> M_h_mN + M_glu_DASH_L_mN	-0.6021		M_h_c	R_GLUt2m	-0.0909	-0.319845	-0.84294	-2.12007
367	M_h_cA	R_GLUt6	0.125707	M_k_cA + M_glu_DASH_L_e + M_h_e + 3*M_na1_e -> M_glu_DASH_L_cA + M_h_cA + 3*M_na1_cA + M_k_e						0.125707		M_h_c	R_GLUt6	NA	NA	0.17599	0.44263
368	M_h_cA	R_GLYt2r	-122.2	M_gly_e + M_h_e <-> M_gly_cA + M_h_cA						-122.2		M_h_c	R_GLYt2r	NA	NA	-171.08	-430.282
369	M_h_cA	R_HEX1	0.04214	M_atp_cA + M_glc_DASH_D_cA -> M_adp_cA + M_g6p_cA + M_h_cA		M_h_cN	R_HEX1	0.2419	M_atp_cN + M_glc_DASH_D_cN -> M_adp_cN + M_h_cN + M_g6p_cN	0.28404		M_h_c	R_HEX1	0.2842	1	0.397656	1.00014
370	M_h_cA	R_Ht	-327.21	M_h_cA <-> M_h_e						-327.21		M_h_c	R_Ht	NA	NA	-458.094	-1152.15
371						M_h_cN	R_Ht	292.057	M_h_cN <-> M_h_I	292.057		M_h_c	R_Ht	NA	NA	408.88	1028.37
372	M_h_cA	R_Htm	0.45244	M_h_cA -> M_h_mA		M_h_cN	R_Htm	0.920616	M_h_cN -> M_h_mN	1.37306		M_h_c	R_Htm	NA	NA	1.92228	4.8347
373	M_h_cA	R_L_DASH_LACt2r	-0.0081141	M_h_e + M_lac_DASH_L_e <-> M_h_cA + M_lac_DASH_L_cA						-0.0081141		M_h_c	R_L_DASH_LACt2r	NA	NA	-0.0113597	-0.0285708
374						M_h_cN	R_L_DASH_LACt2r	-0.3519	M_h_I + M_lac_DASH_L_I <-> M_h_cN + M_lac_DASH_L_cN	-0.3519		M_h_c	R_L_DASH_LACt2r	NA	NA	-0.49266	-1.23908
375	M_h_cA	R_L_DASH_LACtm	0.457123	M_h_cA + M_lac_DASH_L_cA <-> M_h_mA + M_lac_DASH_L_mA		M_h_cN	R_L_DASH_LACtm	0.0666829	M_h_cN + M_lac_DASH_L_cN <-> M_h_mN + M_lac_DASH_L_mN	0.523806		M_h_c	R_L_DASH_LACtm	NA	NA	0.733328	1.84439
376	M_h_cA	R_LDH_L	-0.1406	M_lac_DASH_L_cA + M_nad_cA <-> M_h_cA + M_nadh_cA + M_pyr_cA		M_h_cN	R_LDH_L	-0.4186	M_nad_cN + M_lac_DASH_L_cN <-> M_h_cN + M_nadh_cN + M_pyr_cN	-0.5592		M_h_c	R_LDH_L	-0.0129	-0.0453906	-0.78288	-1.96901
377	M_h_cA	R_LYStm	0.0001705	M_lys_DASH_L_cA + M_h_mA <-> M_h_cA + M_lys_DASH_L_mA		M_h_cN	R_LYStm	0.0001625	M_h_mN + M_lys_DASH_L_cN <-> M_h_cN + M_lys_DASH_L_mN	0.000333		M_h_c	R_LYStm	NA	NA	0.0004662	0.00117254
378	M_h_cA	R_MDH	-0.01377	M_mal_DASH_L_cA + M_nad_cA <-> M_h_cA + M_nadh_cA + M_oaa_cA		M_h_cN	R_MDH	-0.06237	M_mal_DASH_L_cN + M_nad_cN <-> M_h_cN + M_nadh_cN + M_oaa_cN	-0.07614		M_h_c	R_MDH	-0.549	-1.93174	-0.106596	-0.268099
379	M_h_cA	R_NADH2_DASH_u10m	0.8942	5*M_h_mA + M_nadh_mA + M_q10_mA -> 4*M_h_cA + M_nad_mA + M_q10h2_mA		M_h_cN	R_NADH2_DASH_u10m	1.941	M_q10_mN + 5*M_h_mN + M_nadh_mN -> 4*M_h_cN + M_nad_mN + M_q10h2_mN	2.8352		M_h_c	R_NADH2_DASH_u10m	2.7315	9.61119	3.96928	9.9831
380	M_h_cA	R_NH4t3r	-0.0311937	M_nh4_cA + M_h_e <-> M_h_cA + M_nh4_e						-0.0311937		M_h_c	R_NH4t3r	NA	NA	-0.0436712	-0.109837
381	M_h_cA	R_NaKt	0.121717	M_atp_cA + M_h2o_cA + 3*M_na1_cA + 2*M_k_e -> M_adp_cA + M_h_cA + 2*M_k_cA + M_pi_cA + 3*M_na1_e						0.121717		M_h_c	R_NaKt	NA	NA	0.170404	0.428582
382						M_h_cN	R_NH4t3r	0.5467	M_h_I + M_nh4_cN <-> M_nh4_I + M_h_cN	0.5467		M_h_c	R_NH4t3r	NA	NA	0.76538	1.925
383						M_h_cN	R_NaKt	0.24316	2*M_k_I + M_atp_cN + M_h2o_cN + 3*M_na1_cN -> 3*M_na1_I + M_adp_cN + M_h_cN + M_pi_cN + 2*M_k_cN	0.24316		M_h_c	R_NaKt	NA	NA	0.340424	0.856198
384	M_h_cA	R_ORNt3m	20.37	M_h_cA + M_orn_mA <-> M_orn_cA + M_h_mA		M_h_cN	R_ORNt3m	18.86	M_h_cN + M_orn_mN <-> M_h_mN + M_orn_cN	39.23		M_h_c	R_ORNt3m	NA	NA	54.922	138.134
385	M_h_cA	R_ORNt4m	-20.37	M_citr_DASH_L_cA + M_h_cA + M_orn_mA <-> M_orn_cA + M_citr_DASH_L_mA + M_h_mA		M_h_cN	R_ORNt4m	-18.86	M_h_cN + M_citr_DASH_L_cN + M_orn_mN <-> M_h_mN + M_citr_DASH_L_mN + M_orn_cN	-39.23		M_h_c	R_ORNt4m	NA	NA	-54.922	-138.134
386	M_h_cA	R_PCFLOPm	6.516e-05	M_atp_cA + M_h2o_cA + M_pchol_hs_mA -> M_adp_cA + M_h_cA + M_pchol_hs_cA + M_pi_cA		M_h_cN	R_PCFLOPm	3.819e-05	M_atp_cN + M_h2o_cN + M_pchol_hs_mN -> M_adp_cN + M_h_cN + M_pi_cN + M_pchol_hs_cN	0.00010335		M_h_c	R_PCFLOPm	NA	NA	0.00014469	0.000363908
387	M_h_cA	R_PEFLIP	2.008e-05	M_atp_cA + M_h2o_cA + M_pe_hs_e -> M_adp_cA + M_h_cA + M_pe_hs_cA + M_pi_cA						2.008e-05		M_h_c	R_PEFLIP	NA	NA	2.8112e-05	7.07042e-05
388						M_h_cN	R_PEFLIP	1.93e-05	M_pe_hs_I + M_atp_cN + M_h2o_cN -> M_adp_cN + M_h_cN + M_pi_cN + M_pe_hs_cN	1.93e-05		M_h_c	R_PEFLIP	NA	NA	2.702e-05	6.79577e-05
389	M_h_cA	R_PEFLIPm	3.179e-05	M_atp_cA + M_h2o_cA + M_pe_hs_cA -> M_adp_cA + M_h_cA + M_pi_cA + M_pe_hs_mA		M_h_cN	R_PEFLIPm	1.93e-05	M_atp_cN + M_h2o_cN + M_pe_hs_cN -> M_adp_cN + M_h_cN + M_pi_cN + M_pe_hs_mN	5.109e-05		M_h_c	R_PEFLIPm	NA	NA	7.1526e-05	0.000179894
390	M_h_cA	R_PFK	0.04024	M_atp_cA + M_f6p_cA -> M_adp_cA + M_fdp_cA + M_h_cA		M_h_cN	R_PFK	0.2388	M_atp_cN + M_f6p_cN -> M_adp_cN + M_h_cN + M_fdp_cN	0.27904		M_h_c	R_PFK	0.2777	0.977129	0.390656	0.982535
391	M_h_cA	R_PGCD	0.07177	M_3pg_cA + M_nad_cA -> M_3php_cA + M_h_cA + M_nadh_cA						0.07177		M_h_c	R_PGCD	NA	NA	0.100478	0.252711
392	M_h_cA	R_PGL	0.005711	M_6pgl_cA + M_h2o_cA -> M_6pgc_cA + M_h_cA		M_h_cN	R_PGL	0.00922	M_h2o_cN + M_6pgl_cN -> M_h_cN + M_6pgc_cN	0.014931		M_h_c	R_PGL	0.0196	0.0689655	0.0209034	0.0525739
393	M_h_cA	R_PIt2m	1.4151	M_h_cA + M_pi_cA <-> M_h_mA + M_pi_mA		M_h_cN	R_PIt2m	2.9405	M_h_cN + M_pi_cN <-> M_h_mN + M_pi_mN	4.3556		M_h_c	R_PIt2m	7.9318	27.9092	6.09784	15.3366
394	M_h_cA	R_PPBNGS	0.003427	2*M_5aop_cA -> M_h_cA + 2*M_h2o_cA + M_ppbng_cA		M_h_cN	R_PPBNGS	0.002559	2*M_5aop_cN -> 2*M_h2o_cN + M_h_cN + M_ppbng_cN	0.005986		M_h_c	R_PPBNGS	NA	NA	0.0083804	0.0210775
395	M_h_cA	R_PROt2r	0.006499	M_h_e + M_pro_DASH_L_e <-> M_h_cA + M_pro_DASH_L_cA						0.006499		M_h_c	R_PROt2r	NA	NA	0.0090986	0.0228838
396	M_h_cA	R_PSFLIP	2.086e-05	M_atp_cA + M_h2o_cA + M_ps_hs_e -> M_adp_cA + M_h_cA + M_pi_cA + M_ps_hs_cA						2.086e-05		M_h_c	R_PSFLIP	NA	NA	2.9204e-05	7.34507e-05
397						M_h_cN	R_PROt2r	0.0033794	M_h_I + M_pro_DASH_L_I <-> M_h_cN + M_pro_DASH_L_cN	0.0033794		M_h_c	R_PROt2r	NA	NA	0.00473116	0.0118993
398						M_h_cN	R_PSFLIP	1.889e-05	M_ps_hs_I + M_atp_cN + M_h2o_cN -> M_adp_cN + M_h_cN + M_pi_cN + M_ps_hs_cN	1.889e-05		M_h_c	R_PSFLIP	NA	NA	2.6446e-05	6.65141e-05
399	M_h_cA	R_PSFLIPm	3.336e-05	M_atp_cA + M_h2o_cA + M_ps_hs_cA -> M_adp_cA + M_h_cA + M_pi_cA + M_ps_hs_mA		M_h_cN	R_PSFLIPm	1.889e-05	M_atp_cN + M_h2o_cN + M_ps_hs_cN -> M_adp_cN + M_h_cN + M_pi_cN + M_ps_hs_mN	5.225e-05		M_h_c	R_PSFLIPm	NA	NA	7.315e-05	0.000183979
400	M_h_cA	R_PYK	0.0106	M_adp_cA + M_h_cA + M_pep_cA -> M_atp_cA + M_pyr_cA		M_h_cN	R_PYK	0.5354	M_adp_cN + M_h_cN + M_pep_cN -> M_atp_cN + M_pyr_cN	0.546		M_h_c	R_PYK	0.5619	1.97713	0.7644	1.92254
401	M_h_cA	R_PYRt2m	-0.2887	M_h_cA + M_pyr_cA <-> M_h_mA + M_pyr_mA		M_h_cN	R_PYRt2m	0.3038	M_h_cN + M_pyr_cN <-> M_h_mN + M_pyr_mN	0.0151		M_h_c	R_PYRt2m	0.5456	1.91977	0.02114	0.053169
402	M_h_cA	R_PYRt2r	0.0004886	M_h_e + M_pyr_e <-> M_h_cA + M_pyr_cA						0.0004886		M_h_c	R_PYRt2r	-0.0034	-0.0119634	0.00068404	0.00172042
403						M_h_cN	R_PYRt2r	0.1671	M_h_I + M_pyr_I <-> M_h_cN + M_pyr_cN	0.1671		M_h_c	R_PYRt2r	-0.0034	-0.0119634	0.23394	0.58838
404	M_h_cA	R_THD1m	0.313305	M_h_cA + M_nadh_mA + M_nadp_mA <-> M_h_mA + M_nad_mA + M_nadph_mA		M_h_cN	R_THD1m	0.64368	M_h_cN + M_nadp_mN + M_nadh_mN <-> M_h_mN + M_nadph_mN + M_nad_mN	0.956985		M_h_c	R_THD1m	NA	NA	1.33978	3.36967
405	M_h_cA	R_UPPDC1	0.0008568	4*M_h_cA + M_uppg3_cA -> 4*M_co2_cA + M_cpppg3_cA		M_h_cN	R_UPPDC1	0.0006397	4*M_h_cN + M_uppg3_cN -> 4*M_co2_cN + M_cpppg3_cN	0.0014965		M_h_c	R_UPPDC1	NA	NA	0.0020951	0.00526937
406	M_h_cA	R_NH3tm	0.058267	M_nh4_cA + M_h_mA <-> M_h_cA + M_nh4_mA		M_h_cN	R_NH3tm	-0.5242	M_h_mN + M_nh4_cN <-> M_h_cN + M_nh4_mN	-0.465933		M_h_c	R_NH3tm	NA	NA	-0.652306	-1.64061
407	M_h_cA	R_GLNtN1	-318.28	M_h_cA + M_gln_DASH_L_e + M_na1_e <-> M_gln_DASH_L_cA + M_na1_cA + M_h_e						-318.28		M_h_c	R_GLNtN1	NA	NA	-445.592	-1120.7
408						M_h_cN	R_GLNtN1	-454.9	M_na1_I + M_gln_DASH_L_I + M_h_cN <-> M_h_I + M_na1_cN + M_gln_DASH_L_cN	-454.9		M_h_c	R_GLNtN1	NA	NA	-636.86	-1601.76
409	M_h_cA	R_DM_nadph_LPAREN_c_RPAREN_	0.019561	M_nadph_cA -> M_h_cA + M_nadp_cA		M_h_cN	R_DM_nadph_LPAREN_c_RPAREN_	0.038509	M_nadph_cN -> M_h_cN + M_nadp_cN	0.05807		M_h_c	R_DM_nadph_LPAREN_c_RPAREN_	NA	NA	0.081298	0.204472
410						M_h_cN	R_HtrnsEX	153.1	M_h_e <-> M_h_cN	153.1		M_h_c	R_HtrnsEX	NA	NA	214.34	539.085
411	M_h_cA	R_ABUTt2r_Int	-0.0006412	M_4abut_I + M_h_I <-> M_4abut_cA + M_h_cA						-0.0006412		M_h_c	R_ABUTt2r_Int	NA	NA	-0.00089768	-0.00225775
412	M_h_cA	R_ACACt2_Int	-0.008902	M_h_I + M_acac_I <-> M_acac_cA + M_h_cA						-0.008902		M_h_c	R_ACACt2_Int	NA	NA	-0.0124628	-0.0313451
413	M_h_cA	R_BHBt_Int	-0.007676	M_h_I + M_bhb_I <-> M_bhb_cA + M_h_cA						-0.007676		M_h_c	R_BHBt_Int	NA	NA	-0.0107464	-0.0270282
414	M_h_cA	R_BTNt2_Int	-131.203	M_h_I + M_btn_I <-> M_btn_cA + M_h_cA						-131.203		M_h_c	R_BTNt2_Int	NA	NA	-183.685	-461.984
415	M_h_cA	R_BTNt4i_Int	131.203	M_h_cA + M_btn_I -> M_btn_cA + M_h_I						131.203		M_h_c	R_BTNt4i_Int	NA	NA	183.685	461.984
416	M_h_cA	R_GLUt6_Int	0.285	M_k_cA + M_h_I + 3*M_na1_I + M_glu_DASH_L_I -> M_glu_DASH_L_cA + M_h_cA + 3*M_na1_cA + M_k_I						0.285		M_h_c	R_GLUt6_Int	NA	NA	0.399	1.00352
417	M_h_cA	R_GLYt2r_Int	104.7	M_h_I + M_gly_I <-> M_gly_cA + M_h_cA						104.7		M_h_c	R_GLYt2r_Int	NA	NA	146.58	368.662
418	M_h_cA	R_Ht_Int	233.959	M_h_cA <-> M_h_I						233.959		M_h_c	R_Ht_Int	NA	NA	327.542	823.798
419	M_h_cA	R_L_DASH_LACt2r_Int	0.3519	M_h_I + M_lac_DASH_L_I <-> M_h_cA + M_lac_DASH_L_cA						0.3519		M_h_c	R_L_DASH_LACt2r_Int	NA	NA	0.49266	1.23908
420	M_h_cA	R_NH4t3r_Int	-0.5467	M_nh4_cA + M_h_I <-> M_h_cA + M_nh4_I						-0.5467		M_h_c	R_NH4t3r_Int	NA	NA	-0.76538	-1.925
421	M_h_cA	R_NaKt_Int	0.122977	M_atp_cA + M_h2o_cA + 3*M_na1_cA + 2*M_k_I -> M_adp_cA + M_h_cA + 2*M_k_cA + M_pi_cA + 3*M_na1_I						0.122977		M_h_c	R_NaKt_Int	NA	NA	0.172168	0.433017
422	M_h_cA	R_PEFLIP_Int	1.172e-05	M_atp_cA + M_h2o_cA + M_pe_hs_I -> M_adp_cA + M_h_cA + M_pe_hs_cA + M_pi_cA						1.172e-05		M_h_c	R_PEFLIP_Int	NA	NA	1.6408e-05	4.12676e-05
423	M_h_cA	R_PROt2r_Int	-0.0033794	M_h_I + M_pro_DASH_L_I <-> M_h_cA + M_pro_DASH_L_cA						-0.0033794		M_h_c	R_PROt2r_Int	NA	NA	-0.00473116	-0.0118993
424	M_h_cA	R_PSFLIP_Int	1.25e-05	M_atp_cA + M_h2o_cA + M_ps_hs_I -> M_adp_cA + M_h_cA + M_pi_cA + M_ps_hs_cA						1.25e-05		M_h_c	R_PSFLIP_Int	NA	NA	1.75e-05	4.40141e-05
425	M_h_cA	R_PYRt2r_Int	-0.1671	M_h_I + M_pyr_I <-> M_h_cA + M_pyr_cA						-0.1671		M_h_c	R_PYRt2r_Int	NA	NA	-0.23394	-0.58838
426	M_h_cA	R_GLNtN1_Int	-544.9	M_h_cA + M_na1_I + M_gln_DASH_L_I <-> M_gln_DASH_L_cA + M_na1_cA + M_h_I						-544.9		M_h_c	R_GLNtN1_Int	NA	NA	-762.86	-1918.66
427	M_h_e	R_EX_h_LPAREN_e_RPAREN_	0.23289	M_h_e <-> M_h_eX						0.23289		M_h_e	R_EX_h_LPAREN_e_RPAREN_	NA	NA	0.326046	0.820035
428	M_h_e	R_ABUTt2r	0.0011962	M_4abut_e + M_h_e <-> M_4abut_cA + M_h_cA						0.0011962		M_h_e	R_ABUTt2r	NA	NA	0.00167468	0.00421197
429	M_h_e	R_ACACt2	0.009126	M_acac_e + M_h_e <-> M_acac_cA + M_h_cA						0.009126		M_h_e	R_ACACt2	NA	NA	0.0127764	0.0321338
430	M_h_e	R_ACt2r	0.0003893	M_ac_e + M_h_e <-> M_ac_cA + M_h_cA						0.0003893		M_h_e	R_ACt2r	NA	NA	0.00054502	0.00137077
431	M_h_e	R_BHBt	0.011711	M_bhb_e + M_h_e <-> M_bhb_cA + M_h_cA						0.011711		M_h_e	R_BHBt	NA	NA	0.0163954	0.0412359
432	M_h_e	R_BTNt2	-338.401	M_btn_e + M_h_e <-> M_btn_cA + M_h_cA						-338.401		M_h_e	R_BTNt2	NA	NA	-473.761	-1191.55
433	M_h_e	R_BTNt4i	338.401	M_h_cA + M_btn_e -> M_btn_cA + M_h_e						338.401		M_h_e	R_BTNt4i	NA	NA	473.761	1191.55
434	M_h_e	R_GLUt6	0.125707	M_k_cA + M_glu_DASH_L_e + M_h_e + 3*M_na1_e -> M_glu_DASH_L_cA + M_h_cA + 3*M_na1_cA + M_k_e						0.125707		M_h_e	R_GLUt6	NA	NA	0.17599	0.44263
435	M_h_e	R_GLYt2r	-122.2	M_gly_e + M_h_e <-> M_gly_cA + M_h_cA						-122.2		M_h_e	R_GLYt2r	NA	NA	-171.08	-430.282
436	M_h_e	R_Ht	-327.21	M_h_cA <-> M_h_e						-327.21		M_h_e	R_Ht	NA	NA	-458.094	-1152.15
437	M_h_e	R_L_DASH_LACt2r	-0.0081141	M_h_e + M_lac_DASH_L_e <-> M_h_cA + M_lac_DASH_L_cA						-0.0081141		M_h_e	R_L_DASH_LACt2r	NA	NA	-0.0113597	-0.0285708
438	M_h_e	R_NH4t3r	-0.0311937	M_nh4_cA + M_h_e <-> M_h_cA + M_nh4_e						-0.0311937		M_h_e	R_NH4t3r	NA	NA	-0.0436712	-0.109837
439	M_h_e	R_PROt2r	0.006499	M_h_e + M_pro_DASH_L_e <-> M_h_cA + M_pro_DASH_L_cA						0.006499		M_h_e	R_PROt2r	NA	NA	0.0090986	0.0228838
440	M_h_e	R_PYRt2r	0.0004886	M_h_e + M_pyr_e <-> M_h_cA + M_pyr_cA						0.0004886		M_h_e	R_PYRt2r	-0.0034	-0.0119634	0.00068404	0.00172042
441	M_h_e	R_GLNtN1	-318.28	M_h_cA + M_gln_DASH_L_e + M_na1_e <-> M_gln_DASH_L_cA + M_na1_cA + M_h_e						-318.28		M_h_e	R_GLNtN1	NA	NA	-445.592	-1120.7
442						M_h_e	R_HtrnsEX	153.1	M_h_e <-> M_h_cN	153.1		M_h_e	R_HtrnsEX	NA	NA	214.34	539.085
443	M_h_I	R_ABUTt2r_Int	-0.0006412	M_4abut_I + M_h_I <-> M_4abut_cA + M_h_cA						-0.0006412		M_h_I	R_ABUTt2r_Int	NA	NA	-0.00089768	-0.00225775
444	M_h_I	R_ACACt2_Int	-0.008902	M_h_I + M_acac_I <-> M_acac_cA + M_h_cA						-0.008902		M_h_I	R_ACACt2_Int	NA	NA	-0.0124628	-0.0313451
445	M_h_I	R_BHBt_Int	-0.007676	M_h_I + M_bhb_I <-> M_bhb_cA + M_h_cA						-0.007676		M_h_I	R_BHBt_Int	NA	NA	-0.0107464	-0.0270282
446	M_h_I	R_BTNt2_Int	-131.203	M_h_I + M_btn_I <-> M_btn_cA + M_h_cA						-131.203		M_h_I	R_BTNt2_Int	NA	NA	-183.685	-461.984
447	M_h_I	R_BTNt4i_Int	131.203	M_h_cA + M_btn_I -> M_btn_cA + M_h_I						131.203		M_h_I	R_BTNt4i_Int	NA	NA	183.685	461.984
448	M_h_I	R_GLUt6_Int	0.285	M_k_cA + M_h_I + 3*M_na1_I + M_glu_DASH_L_I -> M_glu_DASH_L_cA + M_h_cA + 3*M_na1_cA + M_k_I						0.285		M_h_I	R_GLUt6_Int	NA	NA	0.399	1.00352
449	M_h_I	R_GLYt2r_Int	104.7	M_h_I + M_gly_I <-> M_gly_cA + M_h_cA						104.7		M_h_I	R_GLYt2r_Int	NA	NA	146.58	368.662
450	M_h_I	R_Ht_Int	233.959	M_h_cA <-> M_h_I						233.959		M_h_I	R_Ht_Int	NA	NA	327.542	823.798
451	M_h_I	R_L_DASH_LACt2r_Int	0.3519	M_h_I + M_lac_DASH_L_I <-> M_h_cA + M_lac_DASH_L_cA						0.3519		M_h_I	R_L_DASH_LACt2r_Int	NA	NA	0.49266	1.23908
452	M_h_I	R_NH4t3r_Int	-0.5467	M_nh4_cA + M_h_I <-> M_h_cA + M_nh4_I						-0.5467		M_h_I	R_NH4t3r_Int	NA	NA	-0.76538	-1.925
453	M_h_I	R_PROt2r_Int	-0.0033794	M_h_I + M_pro_DASH_L_I <-> M_h_cA + M_pro_DASH_L_cA						-0.0033794		M_h_I	R_PROt2r_Int	NA	NA	-0.00473116	-0.0118993
454	M_h_I	R_PYRt2r_Int	-0.1671	M_h_I + M_pyr_I <-> M_h_cA + M_pyr_cA						-0.1671		M_h_I	R_PYRt2r_Int	NA	NA	-0.23394	-0.58838
455	M_h_I	R_GLNtN1_Int	-544.9	M_h_cA + M_na1_I + M_gln_DASH_L_I <-> M_gln_DASH_L_cA + M_na1_cA + M_h_I						-544.9		M_h_I	R_GLNtN1_Int	NA	NA	-762.86	-1918.66
456						M_h_I	R_ABUTt2r	0.0006412	M_4abut_I + M_h_I <-> M_h_cN + M_4abut_cN	0.0006412		M_h_I	R_ABUTt2r	NA	NA	0.00089768	0.00225775
457						M_h_I	R_ACACt2	0.008902	M_h_I + M_acac_I <-> M_h_cN + M_acac_cN	0.008902		M_h_I	R_ACACt2	NA	NA	0.0124628	0.0313451
458						M_h_I	R_BHBt	0.007676	M_h_I + M_bhb_I <-> M_h_cN + M_bhb_cN	0.007676		M_h_I	R_BHBt	NA	NA	0.0107464	0.0270282
459						M_h_I	R_BTNt2	-158.231	M_h_I + M_btn_I <-> M_h_cN + M_btn_cN	-158.231		M_h_I	R_BTNt2	NA	NA	-221.523	-557.151
460						M_h_I	R_BTNt4i	158.231	M_btn_I + M_h_cN -> M_h_I + M_btn_cN	158.231		M_h_I	R_BTNt4i	NA	NA	221.523	557.151
461						M_h_I	R_Ht	292.057	M_h_cN <-> M_h_I	292.057		M_h_I	R_Ht	NA	NA	408.88	1028.37
462						M_h_I	R_L_DASH_LACt2r	-0.3519	M_h_I + M_lac_DASH_L_I <-> M_h_cN + M_lac_DASH_L_cN	-0.3519		M_h_I	R_L_DASH_LACt2r	NA	NA	-0.49266	-1.23908
463						M_h_I	R_NH4t3r	0.5467	M_h_I + M_nh4_cN <-> M_nh4_I + M_h_cN	0.5467		M_h_I	R_NH4t3r	NA	NA	0.76538	1.925
464						M_h_I	R_PROt2r	0.0033794	M_h_I + M_pro_DASH_L_I <-> M_h_cN + M_pro_DASH_L_cN	0.0033794		M_h_I	R_PROt2r	NA	NA	0.00473116	0.0118993
465						M_h_I	R_PYRt2r	0.1671	M_h_I + M_pyr_I <-> M_h_cN + M_pyr_cN	0.1671		M_h_I	R_PYRt2r	-0.0034	-0.0119634	0.23394	0.58838
466						M_h_I	R_GLNtN1	-454.9	M_na1_I + M_gln_DASH_L_I + M_h_cN <-> M_h_I + M_na1_cN + M_gln_DASH_L_cN	-454.9		M_h_I	R_GLNtN1	NA	NA	-636.86	-1601.76
467	M_h_mA	R_1a_COMMA_24_COMMA_25VITD2Hm	0.01115	M_2425dhvitd2_mA + M_h_mA + M_nadph_mA + M_o2_mA -> M_1a2425thvitd2_mA + M_h2o_mA + M_nadp_mA		M_h_mN	R_1a_COMMA_24_COMMA_25VITD2Hm	0.01755	M_2425dhvitd2_mN + M_h_mN + M_nadph_mN + M_o2_mN -> M_1a2425thvitd2_mN + M_h2o_mN + M_nadp_mN	0.0287		M_h_m	R_1a_COMMA_24_COMMA_25VITD2Hm	NA	NA	0.04018	0.101056
468	M_h_mA	R_1a_COMMA_24_COMMA_25VITD3Hm	0.008628	M_2425dhvitd3_mA + M_h_mA + M_nadph_mA + M_o2_mA -> M_1a2425thvitd3_mA + M_h2o_mA + M_nadp_mA		M_h_mN	R_1a_COMMA_24_COMMA_25VITD3Hm	0.01737	M_h_mN + M_nadph_mN + M_o2_mN + M_2425dhvitd3_mN -> M_h2o_mN + M_nadp_mN + M_1a2425thvitd3_mN	0.025998		M_h_m	R_1a_COMMA_24_COMMA_25VITD3Hm	NA	NA	0.0363972	0.0915423
469	M_h_mA	R_1a_COMMA_25VITD2Hm	0.007821	M_1a25dhvitd2_mA + M_h_mA + M_nadph_mA + M_o2_mA -> M_1a2425thvitd2_mA + M_h2o_mA + M_nadp_mA		M_h_mN	R_1a_COMMA_25VITD2Hm	0.0114	M_h_mN + M_nadph_mN + M_o2_mN + M_1a25dhvitd2_mN -> M_1a2425thvitd2_mN + M_h2o_mN + M_nadp_mN	0.019221		M_h_m	R_1a_COMMA_25VITD2Hm	NA	NA	0.0269094	0.0676796
470	M_h_mA	R_1a_COMMA_25VITD3Hm	0.01135	M_1a25dhvitd3_mA + M_h_mA + M_nadph_mA + M_o2_mA -> M_1a2425thvitd3_mA + M_h2o_mA + M_nadp_mA		M_h_mN	R_1a_COMMA_25VITD3Hm	0.01593	M_h_mN + M_nadph_mN + M_o2_mN + M_1a25dhvitd3_mN -> M_h2o_mN + M_nadp_mN + M_1a2425thvitd3_mN	0.02728		M_h_m	R_1a_COMMA_25VITD3Hm	NA	NA	0.038192	0.0960563
471	M_h_mA	R_24_COMMA_25VITD2Hm	0.01115	M_25hvitd2_mA + M_h_mA + M_nadph_mA + M_o2_mA -> M_2425dhvitd2_mA + M_h2o_mA + M_nadp_mA		M_h_mN	R_24_COMMA_25VITD2Hm	0.01755	M_h_mN + M_nadph_mN + M_o2_mN + M_25hvitd2_mN -> M_2425dhvitd2_mN + M_h2o_mN + M_nadp_mN	0.0287		M_h_m	R_24_COMMA_25VITD2Hm	NA	NA	0.04018	0.101056
472	M_h_mA	R_24_COMMA_25VITD3Hm	0.008628	M_25hvitd3_mA + M_h_mA + M_nadph_mA + M_o2_mA -> M_2425dhvitd3_mA + M_h2o_mA + M_nadp_mA		M_h_mN	R_24_COMMA_25VITD3Hm	0.01737	M_h_mN + M_nadph_mN + M_o2_mN + M_25hvitd3_mN -> M_h2o_mN + M_nadp_mN + M_2425dhvitd3_mN	0.025998		M_h_m	R_24_COMMA_25VITD3Hm	NA	NA	0.0363972	0.0915423
473	M_h_mA	R_25VITD2Hm	0.007821	M_25hvitd2_mA + M_h_mA + M_nadph_mA + M_o2_mA -> M_1a25dhvitd2_mA + M_h2o_mA + M_nadp_mA		M_h_mN	R_25VITD2Hm	0.0114	M_h_mN + M_nadph_mN + M_o2_mN + M_25hvitd2_mN -> M_h2o_mN + M_nadp_mN + M_1a25dhvitd2_mN	0.019221		M_h_m	R_25VITD2Hm	NA	NA	0.0269094	0.0676796
474	M_h_mA	R_25VITD3Hm	0.01135	M_25hvitd3_mA + M_h_mA + M_nadph_mA + M_o2_mA -> M_1a25dhvitd3_mA + M_h2o_mA + M_nadp_mA		M_h_mN	R_25VITD3Hm	0.01593	M_h_mN + M_nadph_mN + M_o2_mN + M_25hvitd3_mN -> M_h2o_mN + M_nadp_mN + M_1a25dhvitd3_mN	0.02728		M_h_m	R_25VITD3Hm	NA	NA	0.038192	0.0960563
475	M_h_mA	R_34HPLFM	0.0007295	M_34hpp_mA + M_h_mA + M_nadh_mA -> M_34hpl_mA + M_nad_mA		M_h_mN	R_34HPLFM	0.0005567	M_h_mN + M_nadh_mN + M_34hpp_mN -> M_nad_mN + M_34hpl_mN	0.0012862		M_h_m	R_34HPLFM	NA	NA	0.00180068	0.00452887
476	M_h_mA	R_3DPHBH1	0.0005687	M_3dphb_mA + M_h_mA + M_nadh_mA + M_o2_mA -> M_3dpdhb_mA + M_h2o_mA + M_nad_mA		M_h_mN	R_3DPHBH1	0.0004475	M_h_mN + M_o2_mN + M_nadh_mN + M_3dphb_mN -> M_h2o_mN + M_nad_mN + M_3dpdhb_mN	0.0010162		M_h_m	R_3DPHBH1	NA	NA	0.00142268	0.00357817
477	M_h_mA	R_3DPHBH2	0.0001608	M_3dphb_mA + M_h_mA + M_nadph_mA + M_o2_mA -> M_3dpdhb_mA + M_h2o_mA + M_nadp_mA		M_h_mN	R_3DPHBH2	0.0001092	M_h_mN + M_nadph_mN + M_o2_mN + M_3dphb_mN -> M_h2o_mN + M_nadp_mN + M_3dpdhb_mN	0.00027		M_h_m	R_3DPHBH2	NA	NA	0.000378	0.000950704
478	M_h_mA	R_3HBCOAHLm	0.0056254	M_3hibutcoa_mA + M_h2o_mA -> M_3hmp_mA + M_coa_mA + M_h_mA		M_h_mN	R_3HBCOAHLm	0.002839	M_h2o_mN + M_3hibutcoa_mN -> M_h_mN + M_coa_mN + M_3hmp_mN	0.0084644		M_h_m	R_3HBCOAHLm	NA	NA	0.0118502	0.0298042
479	M_h_mA	R_4HBZCOAFm	0.0007295	M_coa_mA + M_coucoa_mA + M_h2o_mA + M_nad_mA -> M_4hbzcoa_mA + M_accoa_mA + M_h_mA + M_nadh_mA		M_h_mN	R_4HBZCOAFm	0.0005567	M_h2o_mN + M_coa_mN + M_nad_mN + M_coucoa_mN -> M_h_mN + M_nadh_mN + M_4hbzcoa_mN + M_accoa_mN	0.0012862		M_h_m	R_4HBZCOAFm	NA	NA	0.00180068	0.00452887
480	M_h_mA	R_4HBZFm	0.0007295	M_4hbzcoa_mA + M_h2o_mA -> M_4hbz_mA + M_coa_mA + M_h_mA		M_h_mN	R_4HBZFm	0.0005567	M_h2o_mN + M_4hbzcoa_mN -> M_h_mN + M_coa_mN + M_4hbz_mN	0.0012862		M_h_m	R_4HBZFm	NA	NA	0.00180068	0.00452887
481	M_h_mA	R_4HGLSDm	-484.779	M_4hglusa_mA + M_h2o_mA + M_nad_mA <-> M_e4hglu_mA + 2*M_h_mA + M_nadh_mA		M_h_mN	R_4HGLSDm	-501.57	M_h2o_mN + M_nad_mN + M_4hglusa_mN <-> 2*M_h_mN + M_nadh_mN + M_e4hglu_mN	-986.349		M_h_m	R_4HGLSDm	NA	NA	-1380.89	-3473.06
482	M_h_mA	R_AASAD3m	0.0001705	M_L2aadp6sa_mA + M_h2o_mA + M_nad_mA -> M_L2aadp_mA + 2*M_h_mA + M_nadh_mA		M_h_mN	R_AASAD3m	0.0001625	M_h2o_mN + M_nad_mN + M_L2aadp6sa_mN -> 2*M_h_mN + M_L2aadp_mN + M_nadh_mN	0.000333		M_h_m	R_AASAD3m	NA	NA	0.0004662	0.00117254
483	M_h_mA	R_ACACt2m	0.000224	M_acac_cA + M_h_cA <-> M_acac_mA + M_h_mA		M_h_mN	R_ACACt2m	0.008902	M_h_cN + M_acac_cN <-> M_h_mN + M_acac_mN	0.009126		M_h_m	R_ACACt2m	NA	NA	0.0127764	0.0321338
484	M_h_mA	R_ACt2m	0.0008271	M_ac_cA + M_h_cA <-> M_ac_mA + M_h_mA		M_h_mN	R_ACt2m	0.0003474	M_h_cN + M_ac_cN <-> M_h_mN + M_ac_mN	0.0011745		M_h_m	R_ACt2m	NA	NA	0.0016443	0.00413556
485	M_h_mA	R_ALASm	0.006855	M_gly_mA + M_h_mA + M_succoa_mA -> M_5aop_mA + M_co2_mA + M_coa_mA		M_h_mN	R_ALASm	0.005118	M_h_mN + M_gly_mN + M_succoa_mN -> M_coa_mN + M_co2_mN + M_5aop_mN	0.011973		M_h_m	R_ALASm	NA	NA	0.0167622	0.0421585
486	M_h_mA	R_ALDD2xm	0.000223	M_acald_mA + M_h2o_mA + M_nad_mA -> M_ac_mA + 2*M_h_mA + M_nadh_mA		M_h_mN	R_ALDD2xm	0.0001862	M_h2o_mN + M_nad_mN + M_acald_mN -> 2*M_h_mN + M_nadh_mN + M_ac_mN	0.0004092		M_h_m	R_ALDD2xm	NA	NA	0.00057288	0.00144085
487	M_h_mA	R_AOBUTDsm	0.007921	M_2aobut_mA + M_h_mA -> M_aact_mA + M_co2_mA		M_h_mN	R_AOBUTDsm	0.0199114	M_h_mN + M_2aobut_mN -> M_co2_mN + M_aact_mN	0.0278324		M_h_m	R_AOBUTDsm	NA	NA	0.0389654	0.0980014
488	M_h_mA	R_APOCFm	0.054419	M_apoC_mA + M_lys_DASH_L_mA -> M_apoC_DASH_Lys_mA + M_h_mA + M_h2o_mA		M_h_mN	R_APOCFm	0.103566	M_apoC_mN + M_lys_DASH_L_mN -> M_h_mN + M_h2o_mN + M_apoC_DASH_Lys_mN	0.157985		M_h_m	R_APOCFm	NA	NA	0.22118	0.556287
489	M_h_mA	R_ASPGLUm	0.01377	M_glu_DASH_L_cA + M_h_cA + M_asp_DASH_L_mA <-> M_asp_DASH_L_cA + M_glu_DASH_L_mA + M_h_mA		M_h_mN	R_ASPGLUm	0.117017	M_h_cN + M_asp_DASH_L_mN + M_glu_DASH_L_cN <-> M_h_mN + M_glu_DASH_L_mN + M_asp_DASH_L_cN	0.130787		M_h_m	R_ASPGLUm	0.549	1.93174	0.183102	0.460518
490						M_h_mN	R_ASPNATm	0.01363	M_asp_DASH_L_mN + M_accoa_mN -> M_h_mN + M_coa_mN + M_Nacasp_mN	0.01363		M_h_m	R_ASPNATm	NA	NA	0.019082	0.047993
491	M_h_mA	R_ATPS4m	2.365	4*M_h_cA + M_adp_mA + M_pi_mA -> M_atp_mA + 3*M_h_mA + M_h2o_mA		M_h_mN	R_ATPS4m	5.177	4*M_h_cN + M_adp_mN + M_pi_mN -> 3*M_h_mN + M_h2o_mN + M_atp_mN	7.542		M_h_m	R_ATPS4m	7.4771	26.3093	10.5588	26.5563
492	M_h_mA	R_BACCLm	0.054419	M_atp_mA + M_btn_mA + M_h_mA -> M_btamp_mA + M_ppi_mA		M_h_mN	R_BACCLm	0.103566	M_h_mN + M_atp_mN + M_btn_mN -> M_ppi_mN + M_btamp_mN	0.157985		M_h_m	R_BACCLm	NA	NA	0.22118	0.556287
493	M_h_mA	R_BDHm	0.004035	M_bhb_mA + M_nad_mA <-> M_acac_mA + M_h_mA + M_nadh_mA		M_h_mN	R_BDHm	0.007676	M_nad_mN + M_bhb_mN <-> M_h_mN + M_nadh_mN + M_acac_mN	0.011711		M_h_m	R_BDHm	NA	NA	0.0163954	0.0412359
494	M_h_mA	R_BHBtm	0.004035	M_bhb_cA + M_h_cA <-> M_bhb_mA + M_h_mA		M_h_mN	R_BHBtm	0.007676	M_h_cN + M_bhb_cN <-> M_h_mN + M_bhb_mN	0.011711		M_h_m	R_BHBtm	NA	NA	0.0163954	0.0412359
495	M_h_mA	R_BTNPLm	0.054419	M_apoC_DASH_Lys_mA + M_btamp_mA -> M_amp_mA + M_apoC_DASH_Lys_btn_mA + M_h_mA		M_h_mN	R_BTNPLm	0.103566	M_apoC_DASH_Lys_mN + M_btamp_mN -> M_h_mN + M_amp_mN + M_apoC_DASH_Lys_btn_mN	0.157985		M_h_m	R_BTNPLm	NA	NA	0.22118	0.556287
496	M_h_mA	R_COQ3m	0.0007295	M_2dpmhobq_mA + M_amet_mA -> M_ahcys_mA + M_h_mA + M_q10_mA		M_h_mN	R_COQ3m	0.0005567	M_amet_mN + M_2dpmhobq_mN -> M_q10_mN + M_h_mN + M_ahcys_mN	0.0012862		M_h_m	R_COQ3m	NA	NA	0.00180068	0.00452887
497	M_h_mA	R_COQ5m	0.0007295	M_2dp6mobq_mA + M_amet_mA -> M_2dp6mobq_me_mA + M_ahcys_mA + M_h_mA		M_h_mN	R_COQ5m	0.0005567	M_amet_mN + M_2dp6mobq_mN -> M_h_mN + M_ahcys_mN + M_2dp6mobq_me_mN	0.0012862		M_h_m	R_COQ5m	NA	NA	0.00180068	0.00452887
498	M_h_mA	R_COQ7m	0.0007295	M_2dp6mobq_me_mA + M_h_mA + M_nadph_mA + M_o2_mA -> M_2dpmhobq_mA + M_h2o_mA + M_nadp_mA		M_h_mN	R_COQ7m	0.0005567	M_h_mN + M_nadph_mN + M_o2_mN + M_2dp6mobq_me_mN -> M_h2o_mN + M_nadp_mN + M_2dpmhobq_mN	0.0012862		M_h_m	R_COQ7m	NA	NA	0.00180068	0.00452887
499	M_h_mA	R_CSm	0.19292	M_accoa_mA + M_h2o_mA + M_oaa_mA -> M_cit_mA + M_coa_mA + M_h_mA		M_h_mN	R_CSm	0.4112	M_h2o_mN + M_accoa_mN + M_oaa_mN -> M_h_mN + M_coa_mN + M_cit_mN	0.60412		M_h_m	R_CSm	0.5456	1.91977	0.845768	2.12718
500	M_h_mA	R_CYOOm2	0.5431	4*M_focytC_mA + 8*M_h_mA + M_o2_mA -> 4*M_h_cA + 4*M_ficytC_mA + 2*M_h2o_mA		M_h_mN	R_CYOOm2	1.2263	8*M_h_mN + M_o2_mN + 4*M_focytC_mN -> 4*M_h_cN + 2*M_h2o_mN + 4*M_ficytC_mN	1.7694		M_h_m	R_CYOOm2	NA	NA	2.47716	6.23028
501	M_h_mA	R_CYOR_DASH_u10m	1.092	2*M_ficytC_mA + 2*M_h_mA + M_q10h2_mA -> 4*M_h_cA + 2*M_focytC_mA + M_q10_mA		M_h_mN	R_CYOR_DASH_u10m	2.467	2*M_h_mN + 2*M_ficytC_mN + M_q10h2_mN -> 4*M_h_cN + M_q10_mN + 2*M_focytC_mN	3.559		M_h_m	R_CYOR_DASH_u10m	NA	NA	4.9826	12.5317
502	M_h_mA	R_DHDPBMTm	0.0007295	M_3dpdhb_mA + M_amet_mA -> M_3dpdhb_me_mA + M_ahcys_mA + M_h_mA		M_h_mN	R_DHDPBMTm	0.0005567	M_3dpdhb_mN + M_amet_mN -> M_h_mN + M_ahcys_mN + M_3dpdhb_me_mN	0.0012862		M_h_m	R_DHDPBMTm	NA	NA	0.00180068	0.00452887
503	M_h_mA	R_DPHMBDCm	0.0007295	M_3dpdhb_me_mA + M_h_mA -> M_2dp6mep_mA + M_co2_mA		M_h_mN	R_DPHMBDCm	0.0005567	M_h_mN + M_3dpdhb_me_mN -> M_co2_mN + M_2dp6mep_mN	0.0012862		M_h_m	R_DPHMBDCm	NA	NA	0.00180068	0.00452887
504	M_h_mA	R_DURIK1m	0.100575	M_atp_mA + M_duri_mA -> M_adp_mA + M_dump_mA + M_h_mA		M_h_mN	R_DURIK1m	0.228242	M_atp_mN + M_duri_mN -> M_h_mN + M_adp_mN + M_dump_mN	0.328817		M_h_m	R_DURIK1m	NA	NA	0.460344	1.15781
505	M_h_mA	R_FCLTm	0.0008568	M_fe2_mA + M_ppp9_mA -> 2*M_h_mA + M_pheme_mA		M_h_mN	R_FCLTm	0.0006397	M_fe2_mN + M_ppp9_mN -> 2*M_h_mN + M_pheme_mN	0.0014965		M_h_m	R_FCLTm	NA	NA	0.0020951	0.00526937
506	M_h_mA	R_FE2tm	0.0008568	M_fe2_cA + M_h_cA -> M_fe2_mA + M_h_mA		M_h_mN	R_FE2tm	0.0006397	M_h_cN + M_fe2_cN -> M_h_mN + M_fe2_mN	0.0014965		M_h_m	R_FE2tm	NA	NA	0.0020951	0.00526937
507	M_h_mA	R_FPGS4m	0.0046499	4*M_atp_mA + M_dhf_mA + 4*M_glu_DASH_L_mA -> M_5dhf_mA + 4*M_adp_mA + 4*M_h_mA + 4*M_pi_mA		M_h_mN	R_FPGS4m	0.0042906	4*M_glu_DASH_L_mN + 4*M_atp_mN + M_dhf_mN -> 4*M_h_mN + 4*M_adp_mN + 4*M_pi_mN + M_5dhf_mN	0.0089405		M_h_m	R_FPGS4m	NA	NA	0.0125167	0.0314806
508	M_h_mA	R_FPGS5m	0.0046499	M_5dhf_mA + M_atp_mA + M_glu_DASH_L_mA -> M_6dhf_mA + M_adp_mA + M_h_mA + M_pi_mA		M_h_mN	R_FPGS5m	0.0042906	M_glu_DASH_L_mN + M_atp_mN + M_5dhf_mN -> M_h_mN + M_6dhf_mN + M_adp_mN + M_pi_mN	0.0089405		M_h_m	R_FPGS5m	NA	NA	0.0125167	0.0314806
509	M_h_mA	R_FPGS6m	0.002026	M_6dhf_mA + M_atp_mA + M_glu_DASH_L_mA -> M_7dhf_mA + M_adp_mA + M_h_mA + M_pi_mA		M_h_mN	R_FPGS6m	0.001714	M_glu_DASH_L_mN + M_6dhf_mN + M_atp_mN -> M_h_mN + M_7dhf_mN + M_adp_mN + M_pi_mN	0.00374		M_h_m	R_FPGS6m	NA	NA	0.005236	0.013169
510	M_h_mA	R_GCC2am	0.01302	M_gly_mA + M_h_mA + M_lpam_mA <-> M_alpam_mA + M_co2_mA		M_h_mN	R_GCC2am	0.01149	M_h_mN + M_gly_mN + M_lpam_mN <-> M_co2_mN + M_alpam_mN	0.02451		M_h_m	R_GCC2am	NA	NA	0.034314	0.0863028
511	M_h_mA	R_GCC2cm	0.01302	M_dhlam_mA + M_nad_mA <-> M_h_mA + M_lpam_mA + M_nadh_mA		M_h_mN	R_GCC2cm	0.01149	M_nad_mN + M_dhlam_mN <-> M_h_mN + M_nadh_mN + M_lpam_mN	0.02451		M_h_m	R_GCC2cm	NA	NA	0.034314	0.0863028
512	M_h_mA	R_GCCam	0.01307	M_gly_mA + M_h_mA + M_lpro_mA <-> M_alpro_mA + M_co2_mA		M_h_mN	R_GCCam	0.01124	M_h_mN + M_gly_mN + M_lpro_mN <-> M_co2_mN + M_alpro_mN	0.02431		M_h_m	R_GCCam	NA	NA	0.034034	0.0855986
513	M_h_mA	R_GCCcm	0.01307	M_dhlpro_mA + M_nad_mA <-> M_h_mA + M_lpro_mA + M_nadh_mA		M_h_mN	R_GCCcm	0.01124	M_nad_mN + M_dhlpro_mN <-> M_h_mN + M_nadh_mN + M_lpro_mN	0.02431		M_h_m	R_GCCcm	NA	NA	0.034034	0.0855986
514	M_h_mA	R_GLUDxm	-0.2078	M_glu_DASH_L_mA + M_h2o_mA + M_nad_mA <-> M_akg_mA + M_h_mA + M_nadh_mA + M_nh4_mA		M_h_mN	R_GLUDxm	0.095285	M_h2o_mN + M_nad_mN + M_glu_DASH_L_mN <-> M_h_mN + M_akg_mN + M_nadh_mN + M_nh4_mN	-0.112515		M_h_m	R_GLUDxm	NA	NA	-0.157521	-0.39618
515	M_h_mA	R_GLUTCOADHm	0.0001705	M_fad_mA + M_glutcoa_mA + M_h_mA -> M_b2coa_mA + M_co2_mA + M_fadh2_mA		M_h_mN	R_GLUTCOADHm	0.0001625	M_h_mN + M_glutcoa_mN + M_fad_mN -> M_co2_mN + M_b2coa_mN + M_fadh2_mN	0.000333		M_h_m	R_GLUTCOADHm	NA	NA	0.0004662	0.00117254
516	M_h_mA	R_GLUt2m	-0.3172	M_glu_DASH_L_cA + M_h_cA <-> M_glu_DASH_L_mA + M_h_mA		M_h_mN	R_GLUt2m	-0.2849	M_h_cN + M_glu_DASH_L_cN <-> M_h_mN + M_glu_DASH_L_mN	-0.6021		M_h_m	R_GLUt2m	-0.0909	-0.319845	-0.84294	-2.12007
517	M_h_mA	R_GTHOm	0.006462	M_gthox_mA + M_h_mA + M_nadph_mA -> 2*M_gthrd_mA + M_nadp_mA		M_h_mN	R_GTHOm	0.009317	M_h_mN + M_nadph_mN + M_gthox_mN -> M_nadp_mN + 2*M_gthrd_mN	0.015779		M_h_m	R_GTHOm	NA	NA	0.0220906	0.0555599
518	M_h_mA	R_HACD1m	-0.0001705	M_aacoa_mA + M_h_mA + M_nadh_mA <-> M_3hbcoa_mA + M_nad_mA		M_h_mN	R_HACD1m	-0.0001625	M_h_mN + M_nadh_mN + M_aacoa_mN <-> M_nad_mN + M_3hbcoa_mN	-0.000333		M_h_m	R_HACD1m	NA	NA	-0.0004662	-0.00117254
519	M_h_mA	R_HACD9m	0.001395	M_3hmbcoa_mA + M_nad_mA <-> M_2maacoa_mA + M_h_mA + M_nadh_mA		M_h_mN	R_HACD9m	0.001342	M_nad_mN + M_3hmbcoa_mN <-> M_h_mN + M_nadh_mN + M_2maacoa_mN	0.002737		M_h_m	R_HACD9m	NA	NA	0.0038318	0.00963732
520	M_h_mA	R_HCO3Em	0.25833	M_co2_mA + M_h2o_mA <-> M_h_mA + M_hco3_mA		M_h_mN	R_HCO3Em	0.22266	M_h2o_mN + M_co2_mN <-> M_h_mN + M_hco3_mN	0.48099		M_h_m	R_HCO3Em	NA	NA	0.673386	1.69363
521	M_h_mA	R_HIBDm	0.0056254	M_3hmp_mA + M_nad_mA <-> M_2mop_mA + M_h_mA + M_nadh_mA		M_h_mN	R_HIBDm	0.002839	M_nad_mN + M_3hmp_mN <-> M_h_mN + M_nadh_mN + M_2mop_mN	0.0084644		M_h_m	R_HIBDm	NA	NA	0.0118502	0.0298042
522	M_h_mA	R_HMGCOASim	0.111591	M_aacoa_mA + M_accoa_mA + M_h2o_mA -> M_coa_mA + M_h_mA + M_hmgcoa_mA		M_h_mN	R_HMGCOASim	0.225001	M_h2o_mN + M_accoa_mN + M_aacoa_mN -> M_h_mN + M_coa_mN + M_hmgcoa_mN	0.336592		M_h_m	R_HMGCOASim	NA	NA	0.471229	1.18518
523	M_h_mA	R_HPROxm	3.423e-05	M_4hpro_DASH_LT_mA + M_nad_mA -> M_1p3h5c_mA + 2*M_h_mA + M_nadh_mA		M_h_mN	R_HPROxm	3.852e-05	M_4hpro_DASH_LT_mN + M_nad_mN -> 2*M_h_mN + M_nadh_mN + M_1p3h5c_mN	7.275e-05		M_h_m	R_HPROxm	NA	NA	0.00010185	0.000256162
524	M_h_mA	R_Htm	0.45244	M_h_cA -> M_h_mA		M_h_mN	R_Htm	0.920616	M_h_cN -> M_h_mN	1.37306		M_h_m	R_Htm	NA	NA	1.92228	4.8347
525	M_h_mA	R_L_DASH_LACtm	0.457123	M_h_cA + M_lac_DASH_L_cA <-> M_h_mA + M_lac_DASH_L_mA		M_h_mN	R_L_DASH_LACtm	0.0666829	M_h_cN + M_lac_DASH_L_cN <-> M_h_mN + M_lac_DASH_L_mN	0.523806		M_h_m	R_L_DASH_LACtm	NA	NA	0.733328	1.84439
526	M_h_mA	R_LDH_Lm	0.4844	M_lac_DASH_L_mA + M_nad_mA <-> M_h_mA + M_nadh_mA + M_pyr_mA		M_h_mN	R_LDH_Lm	0.0666829	M_nad_mN + M_lac_DASH_L_mN <-> M_h_mN + M_nadh_mN + M_pyr_mN	0.551083		M_h_m	R_LDH_Lm	NA	NA	0.771516	1.94043
527	M_h_mA	R_LYStm	0.0001705	M_lys_DASH_L_cA + M_h_mA <-> M_h_cA + M_lys_DASH_L_mA		M_h_mN	R_LYStm	0.0001625	M_h_mN + M_lys_DASH_L_cN <-> M_h_cN + M_lys_DASH_L_mN	0.000333		M_h_m	R_LYStm	NA	NA	0.0004662	0.00117254
528	M_h_mA	R_MCCCrm	0.002531	M_3mb2coa_mA + M_atp_mA + M_hco3_mA <-> M_3mgcoa_mA + M_adp_mA + M_h_mA + M_pi_mA		M_h_mN	R_MCCCrm	0.00181	M_atp_mN + M_3mb2coa_mN + M_hco3_mN <-> M_h_mN + M_adp_mN + M_pi_mN + M_3mgcoa_mN	0.004341		M_h_m	R_MCCCrm	NA	NA	0.0060774	0.0152852
529	M_h_mA	R_MDHm	0.19194	M_mal_DASH_L_mA + M_nad_mA <-> M_h_mA + M_nadh_mA + M_oaa_mA		M_h_mN	R_MDHm	0.5418	M_nad_mN + M_mal_DASH_L_mN <-> M_h_mN + M_nadh_mN + M_oaa_mN	0.73374		M_h_m	R_MDHm	1.0946	3.85151	1.02724	2.58359
530	M_h_mA	R_MMCDm	0.105159	M_h_mA + M_mmcoa_DASH_S_mA -> M_co2_mA + M_ppcoa_mA		M_h_mN	R_MMCDm	0.216669	M_h_mN + M_mmcoa_DASH_S_mN -> M_co2_mN + M_ppcoa_mN	0.321827		M_h_m	R_MMCDm	NA	NA	0.450558	1.1332
531	M_h_mA	R_MTHFCm	0.0926105	M_h2o_mA + M_methf_mA <-> M_10fthf_mA + M_h_mA		M_h_mN	R_MTHFCm	0.0448884	M_h2o_mN + M_methf_mN <-> M_10fthf_mN + M_h_mN	0.137499		M_h_m	R_MTHFCm	NA	NA	0.192498	0.484151
532	M_h_mA	R_NADH2_DASH_u10m	0.8942	5*M_h_mA + M_nadh_mA + M_q10_mA -> 4*M_h_cA + M_nad_mA + M_q10h2_mA		M_h_mN	R_NADH2_DASH_u10m	1.941	M_q10_mN + 5*M_h_mN + M_nadh_mN -> 4*M_h_cN + M_nad_mN + M_q10h2_mN	2.8352		M_h_m	R_NADH2_DASH_u10m	2.7315	9.61119	3.96928	9.9831
533	M_h_mA	R_ORNt3m	20.37	M_h_cA + M_orn_mA <-> M_orn_cA + M_h_mA		M_h_mN	R_ORNt3m	18.86	M_h_cN + M_orn_mN <-> M_h_mN + M_orn_cN	39.23		M_h_m	R_ORNt3m	NA	NA	54.922	138.134
534	M_h_mA	R_ORNt4m	-20.37	M_citr_DASH_L_cA + M_h_cA + M_orn_mA <-> M_orn_cA + M_citr_DASH_L_mA + M_h_mA		M_h_mN	R_ORNt4m	-18.86	M_h_cN + M_citr_DASH_L_cN + M_orn_mN <-> M_h_mN + M_citr_DASH_L_mN + M_orn_cN	-39.23		M_h_m	R_ORNt4m	NA	NA	-54.922	-138.134
535	M_h_mA	R_P45011A1m	0.01794	M_chsterol_mA + M_h_mA + M_nadph_mA + 2*M_o2_mA -> M_4mptnl_mA + 2*M_h2o_mA + M_nadp_mA + M_prgnlone_mA		M_h_mN	R_P45011A1m	0.02367	M_h_mN + M_nadph_mN + 2*M_o2_mN + M_chsterol_mN -> 2*M_h2o_mN + M_nadp_mN + M_4mptnl_mN + M_prgnlone_mN	0.04161		M_h_m	R_P45011A1m	NA	NA	0.058254	0.146514
536	M_h_mA	R_P5CDm	0.0031197	M_1pyr5c_mA + 2*M_h2o_mA + M_nad_mA -> M_glu_DASH_L_mA + M_h_mA + M_nadh_mA		M_h_mN	R_P5CDm	0.0033794	2*M_h2o_mN + M_nad_mN + M_1pyr5c_mN -> M_h_mN + M_nadh_mN + M_glu_DASH_L_mN	0.0064991		M_h_m	R_P5CDm	NA	NA	0.00909874	0.0228842
537	M_h_mA	R_PCm	0.01448	M_atp_mA + M_hco3_mA + M_pyr_mA -> M_adp_mA + M_h_mA + M_oaa_mA + M_pi_mA						0.01448		M_h_m	R_PCm	NA	NA	0.020272	0.0509859
538	M_h_mA	R_PETOHMm_hs	6.516e-05	3*M_amet_mA + M_pe_hs_mA -> 3*M_ahcys_mA + 3*M_h_mA + M_pchol_hs_mA		M_h_mN	R_PETOHMm_hs	3.819e-05	3*M_amet_mN + M_pe_hs_mN -> 3*M_h_mN + 3*M_ahcys_mN + M_pchol_hs_mN	0.00010335		M_h_m	R_PETOHMm_hs	NA	NA	0.00014469	0.000363908
539	M_h_mA	R_PHCDm	484.779	M_1p3h5c_mA + 2*M_h2o_mA + M_nad_mA -> M_e4hglu_mA + M_h_mA + M_nadh_mA		M_h_mN	R_PHCDm	501.57	2*M_h2o_mN + M_nad_mN + M_1p3h5c_mN -> M_h_mN + M_nadh_mN + M_e4hglu_mN	986.349		M_h_m	R_PHCDm	NA	NA	1380.89	3473.06
540	M_h_mA	R_PHCHGSm	-484.779	M_1p3h5c_mA + M_h_mA + M_h2o_mA <-> M_4hglusa_mA		M_h_mN	R_PHCHGSm	-501.57	M_h_mN + M_h2o_mN + M_1p3h5c_mN <-> M_4hglusa_mN	-986.349		M_h_m	R_PHCHGSm	NA	NA	-1380.89	-3473.06
541	M_h_mA	R_PIt2m	1.4151	M_h_cA + M_pi_cA <-> M_h_mA + M_pi_mA		M_h_mN	R_PIt2m	2.9405	M_h_cN + M_pi_cN <-> M_h_mN + M_pi_mN	4.3556		M_h_m	R_PIt2m	7.9318	27.9092	6.09784	15.3366
542	M_h_mA	R_PPAm	0.24541	M_h2o_mA + M_ppi_mA -> M_h_mA + 2*M_pi_mA		M_h_mN	R_PPAm	0.206767	M_h2o_mN + M_ppi_mN -> M_h_mN + 2*M_pi_mN	0.452177		M_h_m	R_PPAm	NA	NA	0.633048	1.59217
543	M_h_mA	R_PPCOACm	0.24132	M_atp_mA + M_hco3_mA + M_ppcoa_mA -> M_adp_mA + M_h_mA + M_mmcoa_DASH_S_mA + M_pi_mA		M_h_mN	R_PPCOACm	0.22085	M_ppcoa_mN + M_atp_mN + M_hco3_mN -> M_h_mN + M_adp_mN + M_pi_mN + M_mmcoa_DASH_S_mN	0.46217		M_h_m	R_PPCOACm	NA	NA	0.647038	1.62736
544	M_h_mA	R_PRO1xm	0.001978	M_nad_mA + M_pro_DASH_L_mA -> M_1pyr5c_mA + 2*M_h_mA + M_nadh_mA		M_h_mN	R_PRO1xm	0.001914	M_nad_mN + M_pro_DASH_L_mN -> 2*M_h_mN + M_nadh_mN + M_1pyr5c_mN	0.003892		M_h_m	R_PRO1xm	NA	NA	0.0054488	0.0137042
545	M_h_mA	R_PROD2m	0.001141	M_fad_mA + M_pro_DASH_L_mA -> M_1pyr5c_mA + M_fadh2_mA + M_h_mA		M_h_mN	R_PROD2m	0.001466	M_fad_mN + M_pro_DASH_L_mN -> M_h_mN + M_fadh2_mN + M_1pyr5c_mN	0.002607		M_h_m	R_PROD2m	NA	NA	0.0036498	0.00917958
546	M_h_mA	R_PYRt2m	-0.2887	M_h_cA + M_pyr_cA <-> M_h_mA + M_pyr_mA		M_h_mN	R_PYRt2m	0.3038	M_h_cN + M_pyr_cN <-> M_h_mN + M_pyr_mN	0.0151		M_h_m	R_PYRt2m	0.5456	1.91977	0.02114	0.053169
547	M_h_mA	R_SACCD3m	0.0001705	M_akg_mA + M_h_mA + M_lys_DASH_L_mA + M_nadph_mA -> M_h2o_mA + M_nadp_mA + M_saccrp_DASH_L_mA		M_h_mN	R_SACCD3m	0.0001625	M_h_mN + M_nadph_mN + M_akg_mN + M_lys_DASH_L_mN -> M_h2o_mN + M_nadp_mN + M_saccrp_DASH_L_mN	0.000333		M_h_m	R_SACCD3m	NA	NA	0.0004662	0.00117254
548	M_h_mA	R_SACCD4m	0.0001705	M_h2o_mA + M_nadp_mA + M_saccrp_DASH_L_mA -> M_L2aadp6sa_mA + M_glu_DASH_L_mA + M_h_mA + M_nadph_mA		M_h_mN	R_SACCD4m	0.0001625	M_h2o_mN + M_nadp_mN + M_saccrp_DASH_L_mN -> M_h_mN + M_nadph_mN + M_glu_DASH_L_mN + M_L2aadp6sa_mN	0.000333		M_h_m	R_SACCD4m	NA	NA	0.0004662	0.00117254
549	M_h_mA	R_SPODMm	0.008394	2*M_h_mA + 2*M_o2s_mA -> M_h2o2_mA + M_o2_mA		M_h_mN	R_SPODMm	0.008086	2*M_h_mN + 2*M_o2s_mN -> M_o2_mN + M_h2o2_mN	0.01648		M_h_m	R_SPODMm	NA	NA	0.023072	0.0580282
550	M_h_mA	R_SSALxm	0.0005551	M_h2o_mA + M_nad_mA + M_sucsal_mA -> 2*M_h_mA + M_nadh_mA + M_succ_mA		M_h_mN	R_SSALxm	0.0006412	M_h2o_mN + M_nad_mN + M_sucsal_mN -> 2*M_h_mN + M_nadh_mN + M_succ_mN	0.0011963		M_h_m	R_SSALxm	0.0909	0.319845	0.00167482	0.00421232
551	M_h_mA	R_THD1m	0.313305	M_h_cA + M_nadh_mA + M_nadp_mA <-> M_h_mA + M_nad_mA + M_nadph_mA		M_h_mN	R_THD1m	0.64368	M_h_cN + M_nadp_mN + M_nadh_mN <-> M_h_mN + M_nadph_mN + M_nad_mN	0.956985		M_h_m	R_THD1m	NA	NA	1.33978	3.36967
552	M_h_mA	R_TMDK1m	0.108228	M_atp_mA + M_thymd_mA -> M_adp_mA + M_dtmp_mA + M_h_mA		M_h_mN	R_TMDK1m	0.221159	M_atp_mN + M_thymd_mN -> M_h_mN + M_adp_mN + M_dtmp_mN	0.329387		M_h_m	R_TMDK1m	NA	NA	0.461141	1.15981
553	M_h_mA	R_VITD2Hm	0.0193	M_h_mA + M_nadph_mA + M_o2_mA + M_vitd2_mA -> M_25hvitd2_mA + M_h2o_mA + M_nadp_mA		M_h_mN	R_VITD2Hm	0.02861	M_h_mN + M_nadph_mN + M_o2_mN + M_vitd2_mN -> M_h2o_mN + M_nadp_mN + M_25hvitd2_mN	0.04791		M_h_m	R_VITD2Hm	NA	NA	0.067074	0.168697
554	M_h_mA	R_VITD3Hm	0.02234	M_h_mA + M_nadph_mA + M_o2_mA + M_vitd3_mA -> M_25hvitd3_mA + M_h2o_mA + M_nadp_mA		M_h_mN	R_VITD3Hm	0.03095	M_h_mN + M_nadph_mN + M_o2_mN + M_vitd3_mN -> M_h2o_mN + M_nadp_mN + M_25hvitd3_mN	0.05329		M_h_m	R_VITD3Hm	NA	NA	0.074606	0.187641
555	M_h_mA	R_MTDNAdpolym	1.706e-06	33136*M_h2o_mA + M_mtDNAn_mA -> 7350*M_dgmp_mA + 9218*M_dtmp_mA + 33136*M_h_mA + M_mtDNAn_DASH_1_mA + 9218*M_damp_mA + 7350*M_dcmp_mA		M_h_mN	R_MTDNAdpolym	3.065e-06	33136*M_h2o_mN + M_mtDNAn_mN -> 33136*M_h_mN + 7350*M_dgmp_mN + 9218*M_dtmp_mN + M_mtDNAn_DASH_1_mN + 9218*M_damp_mN + 7350*M_dcmp_mN	4.771e-06		M_h_m	R_MTDNAdpolym	NA	NA	6.6794e-06	1.67993e-05
556	M_h_mA	R_NH3tm	0.058267	M_nh4_cA + M_h_mA <-> M_h_cA + M_nh4_mA		M_h_mN	R_NH3tm	-0.5242	M_h_mN + M_nh4_cN <-> M_h_cN + M_nh4_mN	-0.465933		M_h_m	R_NH3tm	NA	NA	-0.652306	-1.64061
557	M_h_mA	R_DM_atp_LPAREN_m_RPAREN_	0.190113	M_atp_mA + M_h2o_mA -> M_adp_mA + M_h_mA + M_pi_mA		M_h_mN	R_DM_atp_LPAREN_m_RPAREN_	1.38605	M_h2o_mN + M_atp_mN -> M_h_mN + M_adp_mN + M_pi_mN	1.57616		M_h_m	R_DM_atp_LPAREN_m_RPAREN_	NA	NA	2.20663	5.54986
558	M_h_mA	R_PSDm_hs	3.336e-05	M_h_mA + M_ps_hs_mA -> M_co2_mA + M_pe_hs_mA		M_h_mN	R_PSDm_hs	1.889e-05	M_h_mN + M_ps_hs_mN -> M_co2_mN + M_pe_hs_mN	5.225e-05		M_h_m	R_PSDm_hs	NA	NA	7.315e-05	0.000183979
559	M_h2o_cA	R_DM_atp_LPAREN_c_RPAREN_	0.213804	M_atp_cA + M_h2o_cA -> M_adp_cA + M_h_cA + M_pi_cA		M_h2o_cN	R_DM_atp_LPAREN_c_RPAREN_	2.45584	M_atp_cN + M_h2o_cN -> M_adp_cN + M_h_cN + M_pi_cN	2.66964		M_h2o_c	R_DM_atp_LPAREN_c_RPAREN_	NA	NA	3.7375	9.40015
560	M_h2o_cA	R_AACTOOR	0.007921	M_aact_cA + M_h2o_cA + M_o2_cA -> M_h2o2_cA + M_mthgxl_cA + M_nh4_cA		M_h2o_cN	R_AACTOOR	0.0199114	M_h2o_cN + M_aact_cN + M_o2_cN -> M_h2o2_cN + M_mthgxl_cN + M_nh4_cN	0.0278324		M_h2o_c	R_AACTOOR	NA	NA	0.0389654	0.0980014
561	M_h2o_cA	R_ACYP	0.116411	M_13dpg_cA + M_h2o_cA -> M_3pg_cA + M_h_cA + M_pi_cA		M_h2o_cN	R_ACYP	0.244757	M_h2o_cN + M_13dpg_cN -> M_h_cN + M_pi_cN + M_3pg_cN	0.361168		M_h2o_c	R_ACYP	NA	NA	0.505635	1.27172
562	M_h2o_cA	R_ALDD2x	0.0002206	M_acald_cA + M_h2o_cA + M_nad_cA -> M_ac_cA + 2*M_h_cA + M_nadh_cA		M_h2o_cN	R_ALDD2x	0.0001899	M_h2o_cN + M_acald_cN + M_nad_cN -> 2*M_h_cN + M_ac_cN + M_nadh_cN	0.0004105		M_h2o_c	R_ALDD2x	NA	NA	0.0005747	0.00144542
563	M_h2o_cA	R_ALDD2y	0.0002172	M_acald_cA + M_h2o_cA + M_nadp_cA -> M_ac_cA + 2*M_h_cA + M_nadph_cA		M_h2o_cN	R_ALDD2y	0.0001574	M_h2o_cN + M_acald_cN + M_nadp_cN -> 2*M_h_cN + M_ac_cN + M_nadph_cN	0.0003746		M_h2o_c	R_ALDD2y	NA	NA	0.00052444	0.00131901
564	M_h2o_cA	R_ALR	0.007921	M_h2o_cA + M_mthgxl_cA + M_nadp_cA -> 2*M_h_cA + M_nadph_cA + M_pyr_cA		M_h2o_cN	R_ALR	0.0199114	M_h2o_cN + M_mthgxl_cN + M_nadp_cN -> 2*M_h_cN + M_nadph_cN + M_pyr_cN	0.0278324		M_h2o_c	R_ALR	NA	NA	0.0389654	0.0980014
565	M_h2o_cA	R_CPPPGO	0.0008568	M_cpppg3_cA + 2*M_h_cA + M_o2_cA -> 2*M_co2_cA + 2*M_h2o_cA + M_pppg9_cA		M_h2o_cN	R_CPPPGO	0.0006397	2*M_h_cN + M_o2_cN + M_cpppg3_cN -> 2*M_h2o_cN + 2*M_co2_cN + M_pppg9_cN	0.0014965		M_h2o_c	R_CPPPGO	NA	NA	0.0020951	0.00526937
566	M_h2o_cA	R_DPGase	0.124123	M_23dpg_cA + M_h2o_cA -> M_3pg_cA + M_pi_cA		M_h2o_cN	R_DPGase	0.248269	M_h2o_cN + M_23dpg_cN -> M_pi_cN + M_3pg_cN	0.372392		M_h2o_c	R_DPGase	NA	NA	0.521349	1.31124
567	M_h2o_cA	R_ENO	0.0106	M_2pg_cA <-> M_h2o_cA + M_pep_cA		M_h2o_cN	R_ENO	0.4807	M_2pg_cN <-> M_h2o_cN + M_pep_cN	0.4913		M_h2o_c	R_ENO	0.5619	1.97713	0.68782	1.72993
568	M_h2o_cA	R_GLUVESSEC	0.125342	M_atp_cA + M_glu_DASH_L_cA + M_h2o_cA -> M_adp_cA + M_h_cA + M_pi_cA + M_glu_DASH_L_e						0.125342		M_h2o_c	R_GLUVESSEC	NA	NA	0.175479	0.441345
569	M_h2o_cA	R_H2Ot	-1.952	M_h2o_e <-> M_h2o_cA						-1.952		M_h2o_c	R_H2Ot	-10.0487	-35.3578	-2.7328	-6.87324
570						M_h2o_cN	R_GLUVESSEC	0.285	M_atp_cN + M_h2o_cN + M_glu_DASH_L_cN -> M_glu_DASH_L_I + M_adp_cN + M_h_cN + M_pi_cN	0.285		M_h2o_c	R_GLUVESSEC	NA	NA	0.399	1.00352
571						M_h2o_cN	R_H2Ot	-0.6875	M_h2o_I <-> M_h2o_cN	-0.6875		M_h2o_c	R_H2Ot	-10.0487	-35.3578	-0.9625	-2.42077
572	M_h2o_cA	R_H2Otm	-2.1642	M_h2o_cA <-> M_h2o_mA		M_h2o_cN	R_H2Otm	-3.7269	M_h2o_cN <-> M_h2o_mN	-5.8911		M_h2o_c	R_H2Otm	-9.5065	-33.45	-8.24754	-20.7433
573	M_h2o_cA	R_HMBS	0.0008568	M_h2o_cA + 4*M_ppbng_cA -> M_hmbil_cA + 4*M_nh4_cA		M_h2o_cN	R_HMBS	0.0006397	M_h2o_cN + 4*M_ppbng_cN -> 4*M_nh4_cN + M_hmbil_cN	0.0014965		M_h2o_c	R_HMBS	NA	NA	0.0020951	0.00526937
574	M_h2o_cA	R_NaKt	0.121717	M_atp_cA + M_h2o_cA + 3*M_na1_cA + 2*M_k_e -> M_adp_cA + M_h_cA + 2*M_k_cA + M_pi_cA + 3*M_na1_e						0.121717		M_h2o_c	R_NaKt	NA	NA	0.170404	0.428582
575						M_h2o_cN	R_NaKt	0.24316	2*M_k_I + M_atp_cN + M_h2o_cN + 3*M_na1_cN -> 3*M_na1_I + M_adp_cN + M_h_cN + M_pi_cN + 2*M_k_cN	0.24316		M_h2o_c	R_NaKt	NA	NA	0.340424	0.856198
576	M_h2o_cA	R_PCFLOPm	6.516e-05	M_atp_cA + M_h2o_cA + M_pchol_hs_mA -> M_adp_cA + M_h_cA + M_pchol_hs_cA + M_pi_cA		M_h2o_cN	R_PCFLOPm	3.819e-05	M_atp_cN + M_h2o_cN + M_pchol_hs_mN -> M_adp_cN + M_h_cN + M_pi_cN + M_pchol_hs_cN	0.00010335		M_h2o_c	R_PCFLOPm	NA	NA	0.00014469	0.000363908
577	M_h2o_cA	R_PEFLIP	2.008e-05	M_atp_cA + M_h2o_cA + M_pe_hs_e -> M_adp_cA + M_h_cA + M_pe_hs_cA + M_pi_cA						2.008e-05		M_h2o_c	R_PEFLIP	NA	NA	2.8112e-05	7.07042e-05
578						M_h2o_cN	R_PEFLIP	1.93e-05	M_pe_hs_I + M_atp_cN + M_h2o_cN -> M_adp_cN + M_h_cN + M_pi_cN + M_pe_hs_cN	1.93e-05		M_h2o_c	R_PEFLIP	NA	NA	2.702e-05	6.79577e-05
579	M_h2o_cA	R_PEFLIPm	3.179e-05	M_atp_cA + M_h2o_cA + M_pe_hs_cA -> M_adp_cA + M_h_cA + M_pi_cA + M_pe_hs_mA		M_h2o_cN	R_PEFLIPm	1.93e-05	M_atp_cN + M_h2o_cN + M_pe_hs_cN -> M_adp_cN + M_h_cN + M_pi_cN + M_pe_hs_mN	5.109e-05		M_h2o_c	R_PEFLIPm	NA	NA	7.1526e-05	0.000179894
580	M_h2o_cA	R_PGL	0.005711	M_6pgl_cA + M_h2o_cA -> M_6pgc_cA + M_h_cA		M_h2o_cN	R_PGL	0.00922	M_h2o_cN + M_6pgl_cN -> M_h_cN + M_6pgc_cN	0.014931		M_h2o_c	R_PGL	0.0196	0.0689655	0.0209034	0.0525739
581	M_h2o_cA	R_PPBNGS	0.003427	2*M_5aop_cA -> M_h_cA + 2*M_h2o_cA + M_ppbng_cA		M_h2o_cN	R_PPBNGS	0.002559	2*M_5aop_cN -> 2*M_h2o_cN + M_h_cN + M_ppbng_cN	0.005986		M_h2o_c	R_PPBNGS	NA	NA	0.0083804	0.0210775
582	M_h2o_cA	R_PSFLIP	2.086e-05	M_atp_cA + M_h2o_cA + M_ps_hs_e -> M_adp_cA + M_h_cA + M_pi_cA + M_ps_hs_cA						2.086e-05		M_h2o_c	R_PSFLIP	NA	NA	2.9204e-05	7.34507e-05
583						M_h2o_cN	R_PSFLIP	1.889e-05	M_ps_hs_I + M_atp_cN + M_h2o_cN -> M_adp_cN + M_h_cN + M_pi_cN + M_ps_hs_cN	1.889e-05		M_h2o_c	R_PSFLIP	NA	NA	2.6446e-05	6.65141e-05
584	M_h2o_cA	R_PSFLIPm	3.336e-05	M_atp_cA + M_h2o_cA + M_ps_hs_cA -> M_adp_cA + M_h_cA + M_pi_cA + M_ps_hs_mA		M_h2o_cN	R_PSFLIPm	1.889e-05	M_atp_cN + M_h2o_cN + M_ps_hs_cN -> M_adp_cN + M_h_cN + M_pi_cN + M_ps_hs_mN	5.225e-05		M_h2o_c	R_PSFLIPm	NA	NA	7.315e-05	0.000183979
585	M_h2o_cA	R_PSP_L	0.07177	M_h2o_cA + M_pser_DASH_L_cA -> M_pi_cA + M_ser_DASH_L_cA						0.07177		M_h2o_c	R_PSP_L	NA	NA	0.100478	0.252711
586	M_h2o_cA	R_UPP3S	0.0008568	M_hmbil_cA -> M_h2o_cA + M_uppg3_cA		M_h2o_cN	R_UPP3S	0.0006397	M_hmbil_cN -> M_h2o_cN + M_uppg3_cN	0.0014965		M_h2o_c	R_UPP3S	NA	NA	0.0020951	0.00526937
587	M_h2o_cA	R_H2Ot_Int	0.6875	M_h2o_I <-> M_h2o_cA						0.6875		M_h2o_c	R_H2Ot_Int	NA	NA	0.9625	2.42077
588	M_h2o_cA	R_NaKt_Int	0.122977	M_atp_cA + M_h2o_cA + 3*M_na1_cA + 2*M_k_I -> M_adp_cA + M_h_cA + 2*M_k_cA + M_pi_cA + 3*M_na1_I						0.122977		M_h2o_c	R_NaKt_Int	NA	NA	0.172168	0.433017
589	M_h2o_cA	R_PEFLIP_Int	1.172e-05	M_atp_cA + M_h2o_cA + M_pe_hs_I -> M_adp_cA + M_h_cA + M_pe_hs_cA + M_pi_cA						1.172e-05		M_h2o_c	R_PEFLIP_Int	NA	NA	1.6408e-05	4.12676e-05
590	M_h2o_cA	R_PSFLIP_Int	1.25e-05	M_atp_cA + M_h2o_cA + M_ps_hs_I -> M_adp_cA + M_h_cA + M_pi_cA + M_ps_hs_cA						1.25e-05		M_h2o_c	R_PSFLIP_Int	NA	NA	1.75e-05	4.40141e-05
591	M_h2o_e	R_EX_h2o_LPAREN_e_RPAREN_	1.952	M_h2o_e <-> M_h2o_eX						1.952		M_h2o_e	R_EX_h2o_LPAREN_e_RPAREN_	NA	NA	2.7328	6.87324
592	M_h2o_e	R_H2Ot	-1.952	M_h2o_e <-> M_h2o_cA						-1.952		M_h2o_e	R_H2Ot	-10.0487	-35.3578	-2.7328	-6.87324
593	M_h2o_I	R_H2Ot_Int	0.6875	M_h2o_I <-> M_h2o_cA						0.6875		M_h2o_I	R_H2Ot_Int	NA	NA	0.9625	2.42077
594						M_h2o_I	R_H2Ot	-0.6875	M_h2o_I <-> M_h2o_cN	-0.6875		M_h2o_I	R_H2Ot	-10.0487	-35.3578	-0.9625	-2.42077
595	M_h2o_mA	R_1a_COMMA_24_COMMA_25VITD2Hm	0.01115	M_2425dhvitd2_mA + M_h_mA + M_nadph_mA + M_o2_mA -> M_1a2425thvitd2_mA + M_h2o_mA + M_nadp_mA		M_h2o_mN	R_1a_COMMA_24_COMMA_25VITD2Hm	0.01755	M_2425dhvitd2_mN + M_h_mN + M_nadph_mN + M_o2_mN -> M_1a2425thvitd2_mN + M_h2o_mN + M_nadp_mN	0.0287		M_h2o_m	R_1a_COMMA_24_COMMA_25VITD2Hm	NA	NA	0.04018	0.101056
596	M_h2o_mA	R_1a_COMMA_24_COMMA_25VITD3Hm	0.008628	M_2425dhvitd3_mA + M_h_mA + M_nadph_mA + M_o2_mA -> M_1a2425thvitd3_mA + M_h2o_mA + M_nadp_mA		M_h2o_mN	R_1a_COMMA_24_COMMA_25VITD3Hm	0.01737	M_h_mN + M_nadph_mN + M_o2_mN + M_2425dhvitd3_mN -> M_h2o_mN + M_nadp_mN + M_1a2425thvitd3_mN	0.025998		M_h2o_m	R_1a_COMMA_24_COMMA_25VITD3Hm	NA	NA	0.0363972	0.0915423
597	M_h2o_mA	R_1a_COMMA_25VITD2Hm	0.007821	M_1a25dhvitd2_mA + M_h_mA + M_nadph_mA + M_o2_mA -> M_1a2425thvitd2_mA + M_h2o_mA + M_nadp_mA		M_h2o_mN	R_1a_COMMA_25VITD2Hm	0.0114	M_h_mN + M_nadph_mN + M_o2_mN + M_1a25dhvitd2_mN -> M_1a2425thvitd2_mN + M_h2o_mN + M_nadp_mN	0.019221		M_h2o_m	R_1a_COMMA_25VITD2Hm	NA	NA	0.0269094	0.0676796
598	M_h2o_mA	R_1a_COMMA_25VITD3Hm	0.01135	M_1a25dhvitd3_mA + M_h_mA + M_nadph_mA + M_o2_mA -> M_1a2425thvitd3_mA + M_h2o_mA + M_nadp_mA		M_h2o_mN	R_1a_COMMA_25VITD3Hm	0.01593	M_h_mN + M_nadph_mN + M_o2_mN + M_1a25dhvitd3_mN -> M_h2o_mN + M_nadp_mN + M_1a2425thvitd3_mN	0.02728		M_h2o_m	R_1a_COMMA_25VITD3Hm	NA	NA	0.038192	0.0960563
599	M_h2o_mA	R_24_COMMA_25VITD2Hm	0.01115	M_25hvitd2_mA + M_h_mA + M_nadph_mA + M_o2_mA -> M_2425dhvitd2_mA + M_h2o_mA + M_nadp_mA		M_h2o_mN	R_24_COMMA_25VITD2Hm	0.01755	M_h_mN + M_nadph_mN + M_o2_mN + M_25hvitd2_mN -> M_2425dhvitd2_mN + M_h2o_mN + M_nadp_mN	0.0287		M_h2o_m	R_24_COMMA_25VITD2Hm	NA	NA	0.04018	0.101056
600	M_h2o_mA	R_24_COMMA_25VITD3Hm	0.008628	M_25hvitd3_mA + M_h_mA + M_nadph_mA + M_o2_mA -> M_2425dhvitd3_mA + M_h2o_mA + M_nadp_mA		M_h2o_mN	R_24_COMMA_25VITD3Hm	0.01737	M_h_mN + M_nadph_mN + M_o2_mN + M_25hvitd3_mN -> M_h2o_mN + M_nadp_mN + M_2425dhvitd3_mN	0.025998		M_h2o_m	R_24_COMMA_25VITD3Hm	NA	NA	0.0363972	0.0915423
601	M_h2o_mA	R_25VITD2Hm	0.007821	M_25hvitd2_mA + M_h_mA + M_nadph_mA + M_o2_mA -> M_1a25dhvitd2_mA + M_h2o_mA + M_nadp_mA		M_h2o_mN	R_25VITD2Hm	0.0114	M_h_mN + M_nadph_mN + M_o2_mN + M_25hvitd2_mN -> M_h2o_mN + M_nadp_mN + M_1a25dhvitd2_mN	0.019221		M_h2o_m	R_25VITD2Hm	NA	NA	0.0269094	0.0676796
602	M_h2o_mA	R_25VITD3Hm	0.01135	M_25hvitd3_mA + M_h_mA + M_nadph_mA + M_o2_mA -> M_1a25dhvitd3_mA + M_h2o_mA + M_nadp_mA		M_h2o_mN	R_25VITD3Hm	0.01593	M_h_mN + M_nadph_mN + M_o2_mN + M_25hvitd3_mN -> M_h2o_mN + M_nadp_mN + M_1a25dhvitd3_mN	0.02728		M_h2o_m	R_25VITD3Hm	NA	NA	0.038192	0.0960563
603	M_h2o_mA	R_3DPHBH1	0.0005687	M_3dphb_mA + M_h_mA + M_nadh_mA + M_o2_mA -> M_3dpdhb_mA + M_h2o_mA + M_nad_mA		M_h2o_mN	R_3DPHBH1	0.0004475	M_h_mN + M_o2_mN + M_nadh_mN + M_3dphb_mN -> M_h2o_mN + M_nad_mN + M_3dpdhb_mN	0.0010162		M_h2o_m	R_3DPHBH1	NA	NA	0.00142268	0.00357817
604	M_h2o_mA	R_3DPHBH2	0.0001608	M_3dphb_mA + M_h_mA + M_nadph_mA + M_o2_mA -> M_3dpdhb_mA + M_h2o_mA + M_nadp_mA		M_h2o_mN	R_3DPHBH2	0.0001092	M_h_mN + M_nadph_mN + M_o2_mN + M_3dphb_mN -> M_h2o_mN + M_nadp_mN + M_3dpdhb_mN	0.00027		M_h2o_m	R_3DPHBH2	NA	NA	0.000378	0.000950704
605	M_h2o_mA	R_3HBCOAHLm	0.0056254	M_3hibutcoa_mA + M_h2o_mA -> M_3hmp_mA + M_coa_mA + M_h_mA		M_h2o_mN	R_3HBCOAHLm	0.002839	M_h2o_mN + M_3hibutcoa_mN -> M_h_mN + M_coa_mN + M_3hmp_mN	0.0084644		M_h2o_m	R_3HBCOAHLm	NA	NA	0.0118502	0.0298042
606	M_h2o_mA	R_4HBZCOAFm	0.0007295	M_coa_mA + M_coucoa_mA + M_h2o_mA + M_nad_mA -> M_4hbzcoa_mA + M_accoa_mA + M_h_mA + M_nadh_mA		M_h2o_mN	R_4HBZCOAFm	0.0005567	M_h2o_mN + M_coa_mN + M_nad_mN + M_coucoa_mN -> M_h_mN + M_nadh_mN + M_4hbzcoa_mN + M_accoa_mN	0.0012862		M_h2o_m	R_4HBZCOAFm	NA	NA	0.00180068	0.00452887
607	M_h2o_mA	R_4HBZFm	0.0007295	M_4hbzcoa_mA + M_h2o_mA -> M_4hbz_mA + M_coa_mA + M_h_mA		M_h2o_mN	R_4HBZFm	0.0005567	M_h2o_mN + M_4hbzcoa_mN -> M_h_mN + M_coa_mN + M_4hbz_mN	0.0012862		M_h2o_m	R_4HBZFm	NA	NA	0.00180068	0.00452887
608	M_h2o_mA	R_4HGLSDm	-484.779	M_4hglusa_mA + M_h2o_mA + M_nad_mA <-> M_e4hglu_mA + 2*M_h_mA + M_nadh_mA		M_h2o_mN	R_4HGLSDm	-501.57	M_h2o_mN + M_nad_mN + M_4hglusa_mN <-> 2*M_h_mN + M_nadh_mN + M_e4hglu_mN	-986.349		M_h2o_m	R_4HGLSDm	NA	NA	-1380.89	-3473.06
609	M_h2o_mA	R_AASAD3m	0.0001705	M_L2aadp6sa_mA + M_h2o_mA + M_nad_mA -> M_L2aadp_mA + 2*M_h_mA + M_nadh_mA		M_h2o_mN	R_AASAD3m	0.0001625	M_h2o_mN + M_nad_mN + M_L2aadp6sa_mN -> 2*M_h_mN + M_L2aadp_mN + M_nadh_mN	0.000333		M_h2o_m	R_AASAD3m	NA	NA	0.0004662	0.00117254
610	M_h2o_mA	R_ALDD2xm	0.000223	M_acald_mA + M_h2o_mA + M_nad_mA -> M_ac_mA + 2*M_h_mA + M_nadh_mA		M_h2o_mN	R_ALDD2xm	0.0001862	M_h2o_mN + M_nad_mN + M_acald_mN -> 2*M_h_mN + M_nadh_mN + M_ac_mN	0.0004092		M_h2o_m	R_ALDD2xm	NA	NA	0.00057288	0.00144085
611	M_h2o_mA	R_APOC_LYS_BTNPm	0.054419	M_apoC_DASH_Lys_btn_mA + M_h2o_mA -> M_apoC_mA + M_biocyt_mA		M_h2o_mN	R_APOC_LYS_BTNPm	0.103566	M_h2o_mN + M_apoC_DASH_Lys_btn_mN -> M_apoC_mN + M_biocyt_mN	0.157985		M_h2o_m	R_APOC_LYS_BTNPm	NA	NA	0.22118	0.556287
612	M_h2o_mA	R_APOCFm	0.054419	M_apoC_mA + M_lys_DASH_L_mA -> M_apoC_DASH_Lys_mA + M_h_mA + M_h2o_mA		M_h2o_mN	R_APOCFm	0.103566	M_apoC_mN + M_lys_DASH_L_mN -> M_h_mN + M_h2o_mN + M_apoC_DASH_Lys_mN	0.157985		M_h2o_m	R_APOCFm	NA	NA	0.22118	0.556287
613	M_h2o_mA	R_ASNNm	0.0002765	M_asn_DASH_L_mA + M_h2o_mA -> M_asp_DASH_L_mA + M_nh4_mA						0.0002765		M_h2o_m	R_ASNNm	NA	NA	0.0003871	0.000973592
614	M_h2o_mA	R_ATPS4m	2.365	4*M_h_cA + M_adp_mA + M_pi_mA -> M_atp_mA + 3*M_h_mA + M_h2o_mA		M_h2o_mN	R_ATPS4m	5.177	4*M_h_cN + M_adp_mN + M_pi_mN -> 3*M_h_mN + M_h2o_mN + M_atp_mN	7.542		M_h2o_m	R_ATPS4m	7.4771	26.3093	10.5588	26.5563
615	M_h2o_mA	R_BTNDm	0.054419	M_biocyt_mA + M_h2o_mA -> M_btn_mA + M_lys_DASH_L_mA		M_h2o_mN	R_BTNDm	0.103566	M_h2o_mN + M_biocyt_mN -> M_lys_DASH_L_mN + M_btn_mN	0.157985		M_h2o_m	R_BTNDm	NA	NA	0.22118	0.556287
616	M_h2o_mA	R_CATm	0.005009	2*M_h2o2_mA -> 2*M_h2o_mA + M_o2_mA		M_h2o_mN	R_CATm	0.0049078	2*M_h2o2_mN -> M_o2_mN + 2*M_h2o_mN	0.0099168		M_h2o_m	R_CATm	NA	NA	0.0138835	0.0349183
617	M_h2o_mA	R_COQ6m	0.0007295	M_2dp6mep_mA + M_o2_mA -> M_2dp6mobq_mA + M_h2o_mA		M_h2o_mN	R_COQ6m	0.0005567	M_o2_mN + M_2dp6mep_mN -> M_h2o_mN + M_2dp6mobq_mN	0.0012862		M_h2o_m	R_COQ6m	NA	NA	0.00180068	0.00452887
618	M_h2o_mA	R_COQ7m	0.0007295	M_2dp6mobq_me_mA + M_h_mA + M_nadph_mA + M_o2_mA -> M_2dpmhobq_mA + M_h2o_mA + M_nadp_mA		M_h2o_mN	R_COQ7m	0.0005567	M_h_mN + M_nadph_mN + M_o2_mN + M_2dp6mobq_me_mN -> M_h2o_mN + M_nadp_mN + M_2dpmhobq_mN	0.0012862		M_h2o_m	R_COQ7m	NA	NA	0.00180068	0.00452887
619	M_h2o_mA	R_CSm	0.19292	M_accoa_mA + M_h2o_mA + M_oaa_mA -> M_cit_mA + M_coa_mA + M_h_mA		M_h2o_mN	R_CSm	0.4112	M_h2o_mN + M_accoa_mN + M_oaa_mN -> M_h_mN + M_coa_mN + M_cit_mN	0.60412		M_h2o_m	R_CSm	0.5456	1.91977	0.845768	2.12718
620	M_h2o_mA	R_CYOOm2	0.5431	4*M_focytC_mA + 8*M_h_mA + M_o2_mA -> 4*M_h_cA + 4*M_ficytC_mA + 2*M_h2o_mA		M_h2o_mN	R_CYOOm2	1.2263	8*M_h_mN + M_o2_mN + 4*M_focytC_mN -> 4*M_h_cN + 2*M_h2o_mN + 4*M_ficytC_mN	1.7694		M_h2o_m	R_CYOOm2	NA	NA	2.47716	6.23028
621	M_h2o_mA	R_DMGDHm	0.002922	M_dmgly_mA + M_fad_mA + M_h2o_mA -> M_fadh2_mA + M_fald_mA + M_sarcs_mA		M_h2o_mN	R_DMGDHm	0.002986	M_h2o_mN + M_fad_mN + M_dmgly_mN -> M_fadh2_mN + M_fald_mN + M_sarcs_mN	0.005908		M_h2o_m	R_DMGDHm	NA	NA	0.0082712	0.0208028
622	M_h2o_mA	R_ECOAH12m	0.0056254	M_2mp2coa_mA + M_h2o_mA <-> M_3hibutcoa_mA		M_h2o_mN	R_ECOAH12m	0.002839	M_h2o_mN + M_2mp2coa_mN <-> M_3hibutcoa_mN	0.0084644		M_h2o_m	R_ECOAH12m	NA	NA	0.0118502	0.0298042
623	M_h2o_mA	R_ECOAH1m	-0.0001705	M_3hbcoa_mA <-> M_b2coa_mA + M_h2o_mA		M_h2o_mN	R_ECOAH1m	-0.0001625	M_3hbcoa_mN <-> M_h2o_mN + M_b2coa_mN	-0.000333		M_h2o_m	R_ECOAH1m	NA	NA	-0.0004662	-0.00117254
624	M_h2o_mA	R_ECOAH9m	0.001395	M_2mb2coa_mA + M_h2o_mA <-> M_3hmbcoa_mA		M_h2o_mN	R_ECOAH9m	0.001342	M_h2o_mN + M_2mb2coa_mN <-> M_3hmbcoa_mN	0.002737		M_h2o_m	R_ECOAH9m	NA	NA	0.0038318	0.00963732
625	M_h2o_mA	R_FUMm	0.17816	M_fum_mA + M_h2o_mA <-> M_mal_DASH_L_mA		M_h2o_mN	R_FUMm	0.5123	M_h2o_mN + M_fum_mN <-> M_mal_DASH_L_mN	0.69046		M_h2o_m	R_FUMm	0.5456	1.91977	0.966644	2.4312
626	M_h2o_mA	R_GHMT2rm	0.06062	M_ser_DASH_L_mA + M_thf_mA <-> M_gly_mA + M_h2o_mA + M_mlthf_mA		M_h2o_mN	R_GHMT2rm	0.019176	M_thf_mN + M_ser_DASH_L_mN <-> M_h2o_mN + M_gly_mN + M_mlthf_mN	0.079796		M_h2o_m	R_GHMT2rm	NA	NA	0.111714	0.280972
627	M_h2o_mA	R_GLUDxm	-0.2078	M_glu_DASH_L_mA + M_h2o_mA + M_nad_mA <-> M_akg_mA + M_h_mA + M_nadh_mA + M_nh4_mA		M_h2o_mN	R_GLUDxm	0.095285	M_h2o_mN + M_nad_mN + M_glu_DASH_L_mN <-> M_h_mN + M_akg_mN + M_nadh_mN + M_nh4_mN	-0.112515		M_h2o_m	R_GLUDxm	NA	NA	-0.157521	-0.39618
628	M_h2o_mA	R_GLUNm	0.123118	M_gln_DASH_L_mA + M_h2o_mA -> M_glu_DASH_L_mA + M_nh4_mA		M_h2o_mN	R_GLUNm	0.4062	M_h2o_mN + M_gln_DASH_L_mN -> M_glu_DASH_L_mN + M_nh4_mN	0.529318		M_h2o_m	R_GLUNm	0	0	0.741046	1.8638
629	M_h2o_mA	R_GTHPm	0.006462	2*M_gthrd_mA + M_h2o2_mA <-> M_gthox_mA + 2*M_h2o_mA		M_h2o_mN	R_GTHPm	0.009317	M_h2o2_mN + 2*M_gthrd_mN <-> 2*M_h2o_mN + M_gthox_mN	0.015779		M_h2o_m	R_GTHPm	NA	NA	0.0220906	0.0555599
630	M_h2o_mA	R_H2Otm	-2.1642	M_h2o_cA <-> M_h2o_mA		M_h2o_mN	R_H2Otm	-3.7269	M_h2o_cN <-> M_h2o_mN	-5.8911		M_h2o_m	R_H2Otm	-9.5065	-33.45	-8.24754	-20.7433
631	M_h2o_mA	R_HCO3Em	0.25833	M_co2_mA + M_h2o_mA <-> M_h_mA + M_hco3_mA		M_h2o_mN	R_HCO3Em	0.22266	M_h2o_mN + M_co2_mN <-> M_h_mN + M_hco3_mN	0.48099		M_h2o_m	R_HCO3Em	NA	NA	0.673386	1.69363
632	M_h2o_mA	R_HMGCOASim	0.111591	M_aacoa_mA + M_accoa_mA + M_h2o_mA -> M_coa_mA + M_h_mA + M_hmgcoa_mA		M_h2o_mN	R_HMGCOASim	0.225001	M_h2o_mN + M_accoa_mN + M_aacoa_mN -> M_h_mN + M_coa_mN + M_hmgcoa_mN	0.336592		M_h2o_m	R_HMGCOASim	NA	NA	0.471229	1.18518
633	M_h2o_mA	R_MGCHrm	0.002531	M_3mgcoa_mA + M_h2o_mA <-> M_hmgcoa_mA		M_h2o_mN	R_MGCHrm	0.00181	M_h2o_mN + M_3mgcoa_mN <-> M_hmgcoa_mN	0.004341		M_h2o_m	R_MGCHrm	NA	NA	0.0060774	0.0152852
634	M_h2o_mA	R_MTHFCm	0.0926105	M_h2o_mA + M_methf_mA <-> M_10fthf_mA + M_h_mA		M_h2o_mN	R_MTHFCm	0.0448884	M_h2o_mN + M_methf_mN <-> M_10fthf_mN + M_h_mN	0.137499		M_h2o_m	R_MTHFCm	NA	NA	0.192498	0.484151
635	M_h2o_mA	R_NTD1m	0.100575	M_dump_mA + M_h2o_mA -> M_duri_mA + M_pi_mA		M_h2o_mN	R_NTD1m	0.228242	M_h2o_mN + M_dump_mN -> M_pi_mN + M_duri_mN	0.328817		M_h2o_m	R_NTD1m	NA	NA	0.460344	1.15781
636	M_h2o_mA	R_NTD5m	0.108228	M_dtmp_mA + M_h2o_mA -> M_pi_mA + M_thymd_mA		M_h2o_mN	R_NTD5m	0.221159	M_h2o_mN + M_dtmp_mN -> M_pi_mN + M_thymd_mN	0.329387		M_h2o_m	R_NTD5m	NA	NA	0.461141	1.15981
637	M_h2o_mA	R_P45011A1m	0.01794	M_chsterol_mA + M_h_mA + M_nadph_mA + 2*M_o2_mA -> M_4mptnl_mA + 2*M_h2o_mA + M_nadp_mA + M_prgnlone_mA		M_h2o_mN	R_P45011A1m	0.02367	M_h_mN + M_nadph_mN + 2*M_o2_mN + M_chsterol_mN -> 2*M_h2o_mN + M_nadp_mN + M_4mptnl_mN + M_prgnlone_mN	0.04161		M_h2o_m	R_P45011A1m	NA	NA	0.058254	0.146514
638	M_h2o_mA	R_P5CDm	0.0031197	M_1pyr5c_mA + 2*M_h2o_mA + M_nad_mA -> M_glu_DASH_L_mA + M_h_mA + M_nadh_mA		M_h2o_mN	R_P5CDm	0.0033794	2*M_h2o_mN + M_nad_mN + M_1pyr5c_mN -> M_h_mN + M_nadh_mN + M_glu_DASH_L_mN	0.0064991		M_h2o_m	R_P5CDm	NA	NA	0.00909874	0.0228842
639	M_h2o_mA	R_PHCDm	484.779	M_1p3h5c_mA + 2*M_h2o_mA + M_nad_mA -> M_e4hglu_mA + M_h_mA + M_nadh_mA		M_h2o_mN	R_PHCDm	501.57	2*M_h2o_mN + M_nad_mN + M_1p3h5c_mN -> M_h_mN + M_nadh_mN + M_e4hglu_mN	986.349		M_h2o_m	R_PHCDm	NA	NA	1380.89	3473.06
640	M_h2o_mA	R_PHCHGSm	-484.779	M_1p3h5c_mA + M_h_mA + M_h2o_mA <-> M_4hglusa_mA		M_h2o_mN	R_PHCHGSm	-501.57	M_h_mN + M_h2o_mN + M_1p3h5c_mN <-> M_4hglusa_mN	-986.349		M_h2o_m	R_PHCHGSm	NA	NA	-1380.89	-3473.06
641	M_h2o_mA	R_PPAm	0.24541	M_h2o_mA + M_ppi_mA -> M_h_mA + 2*M_pi_mA		M_h2o_mN	R_PPAm	0.206767	M_h2o_mN + M_ppi_mN -> M_h_mN + 2*M_pi_mN	0.452177		M_h2o_m	R_PPAm	NA	NA	0.633048	1.59217
642	M_h2o_mA	R_PPPGOm	0.0004284	3*M_o2_mA + 2*M_pppg9_mA -> 6*M_h2o_mA + 2*M_ppp9_mA		M_h2o_mN	R_PPPGOm	0.0003198	3*M_o2_mN + 2*M_pppg9_mN -> 6*M_h2o_mN + 2*M_ppp9_mN	0.0007482		M_h2o_m	R_PPPGOm	NA	NA	0.00104748	0.00263451
643	M_h2o_mA	R_SACCD3m	0.0001705	M_akg_mA + M_h_mA + M_lys_DASH_L_mA + M_nadph_mA -> M_h2o_mA + M_nadp_mA + M_saccrp_DASH_L_mA		M_h2o_mN	R_SACCD3m	0.0001625	M_h_mN + M_nadph_mN + M_akg_mN + M_lys_DASH_L_mN -> M_h2o_mN + M_nadp_mN + M_saccrp_DASH_L_mN	0.000333		M_h2o_m	R_SACCD3m	NA	NA	0.0004662	0.00117254
644	M_h2o_mA	R_SACCD4m	0.0001705	M_h2o_mA + M_nadp_mA + M_saccrp_DASH_L_mA -> M_L2aadp6sa_mA + M_glu_DASH_L_mA + M_h_mA + M_nadph_mA		M_h2o_mN	R_SACCD4m	0.0001625	M_h2o_mN + M_nadp_mN + M_saccrp_DASH_L_mN -> M_h_mN + M_nadph_mN + M_glu_DASH_L_mN + M_L2aadp6sa_mN	0.000333		M_h2o_m	R_SACCD4m	NA	NA	0.0004662	0.00117254
645	M_h2o_mA	R_SSALxm	0.0005551	M_h2o_mA + M_nad_mA + M_sucsal_mA -> 2*M_h_mA + M_nadh_mA + M_succ_mA		M_h2o_mN	R_SSALxm	0.0006412	M_h2o_mN + M_nad_mN + M_sucsal_mN -> 2*M_h_mN + M_nadh_mN + M_succ_mN	0.0011963		M_h2o_m	R_SSALxm	0.0909	0.319845	0.00167482	0.00421232
646	M_h2o_mA	R_T4HCINNMFM	0.0007295	M_34hpl_mA -> M_T4hcinnm_mA + M_h2o_mA		M_h2o_mN	R_T4HCINNMFM	0.0005567	M_34hpl_mN -> M_h2o_mN + M_T4hcinnm_mN	0.0012862		M_h2o_m	R_T4HCINNMFM	NA	NA	0.00180068	0.00452887
647	M_h2o_mA	R_VITD2Hm	0.0193	M_h_mA + M_nadph_mA + M_o2_mA + M_vitd2_mA -> M_25hvitd2_mA + M_h2o_mA + M_nadp_mA		M_h2o_mN	R_VITD2Hm	0.02861	M_h_mN + M_nadph_mN + M_o2_mN + M_vitd2_mN -> M_h2o_mN + M_nadp_mN + M_25hvitd2_mN	0.04791		M_h2o_m	R_VITD2Hm	NA	NA	0.067074	0.168697
648	M_h2o_mA	R_VITD3Hm	0.02234	M_h_mA + M_nadph_mA + M_o2_mA + M_vitd3_mA -> M_25hvitd3_mA + M_h2o_mA + M_nadp_mA		M_h2o_mN	R_VITD3Hm	0.03095	M_h_mN + M_nadph_mN + M_o2_mN + M_vitd3_mN -> M_h2o_mN + M_nadp_mN + M_25hvitd3_mN	0.05329		M_h2o_m	R_VITD3Hm	NA	NA	0.074606	0.187641
649	M_h2o_mA	R_MTDNAdpolym	1.706e-06	33136*M_h2o_mA + M_mtDNAn_mA -> 7350*M_dgmp_mA + 9218*M_dtmp_mA + 33136*M_h_mA + M_mtDNAn_DASH_1_mA + 9218*M_damp_mA + 7350*M_dcmp_mA		M_h2o_mN	R_MTDNAdpolym	3.065e-06	33136*M_h2o_mN + M_mtDNAn_mN -> 33136*M_h_mN + 7350*M_dgmp_mN + 9218*M_dtmp_mN + M_mtDNAn_DASH_1_mN + 9218*M_damp_mN + 7350*M_dcmp_mN	4.771e-06		M_h2o_m	R_MTDNAdpolym	NA	NA	6.6794e-06	1.67993e-05
650	M_h2o_mA	R_DM_atp_LPAREN_m_RPAREN_	0.190113	M_atp_mA + M_h2o_mA -> M_adp_mA + M_h_mA + M_pi_mA		M_h2o_mN	R_DM_atp_LPAREN_m_RPAREN_	1.38605	M_h2o_mN + M_atp_mN -> M_h_mN + M_adp_mN + M_pi_mN	1.57616		M_h2o_m	R_DM_atp_LPAREN_m_RPAREN_	NA	NA	2.20663	5.54986
651	M_icit_mA	R_ACONTm	0.19292	M_cit_mA <-> M_icit_mA		M_icit_mN	R_ACONTm	0.4112	M_cit_mN <-> M_icit_mN	0.60412		M_icit_m	R_ACONTm	0.5456	1.91977	0.845768	2.12718
652	M_icit_mA	R_ICDHxm	0.454024	M_icit_mA + M_nad_mA -> M_akg_mA + M_co2_mA + M_nadh_mA		M_icit_mN	R_ICDHxm	0.914884	M_nad_mN + M_icit_mN -> M_akg_mN + M_co2_mN + M_nadh_mN	1.36891		M_icit_m	R_ICDHxm	0.5456	1.91977	1.91647	4.8201
653	M_icit_mA	R_ICDHyrm	-0.2611	M_icit_mA + M_nadp_mA <-> M_akg_mA + M_co2_mA + M_nadph_mA		M_icit_mN	R_ICDHyrm	-0.5037	M_nadp_mN + M_icit_mN <-> M_nadph_mN + M_akg_mN + M_co2_mN	-0.7648		M_icit_m	R_ICDHyrm	0	0	-1.07072	-2.69296
654	M_lac_DASH_L_cA	R_L_DASH_LACt2r	-0.0081141	M_h_e + M_lac_DASH_L_e <-> M_h_cA + M_lac_DASH_L_cA						-0.0081141		M_lac_DASH_L_c	R_L_DASH_LACt2r	NA	NA	-0.0113597	-0.0285708
655						M_lac_DASH_L_cN	R_L_DASH_LACt2r	-0.3519	M_h_I + M_lac_DASH_L_I <-> M_h_cN + M_lac_DASH_L_cN	-0.3519		M_lac_DASH_L_c	R_L_DASH_LACt2r	NA	NA	-0.49266	-1.23908
656	M_lac_DASH_L_cA	R_L_DASH_LACtm	0.457123	M_h_cA + M_lac_DASH_L_cA <-> M_h_mA + M_lac_DASH_L_mA		M_lac_DASH_L_cN	R_L_DASH_LACtm	0.0666829	M_h_cN + M_lac_DASH_L_cN <-> M_h_mN + M_lac_DASH_L_mN	0.523806		M_lac_DASH_L_c	R_L_DASH_LACtm	NA	NA	0.733328	1.84439
657	M_lac_DASH_L_cA	R_LDH_L	-0.1406	M_lac_DASH_L_cA + M_nad_cA <-> M_h_cA + M_nadh_cA + M_pyr_cA		M_lac_DASH_L_cN	R_LDH_L	-0.4186	M_nad_cN + M_lac_DASH_L_cN <-> M_h_cN + M_nadh_cN + M_pyr_cN	-0.5592		M_lac_DASH_L_c	R_LDH_L	-0.0129	-0.0453906	-0.78288	-1.96901
658	M_lac_DASH_L_cA	R_LacLtm	0.02724	M_lac_DASH_L_cA <-> M_lac_DASH_L_mA						0.02724		M_lac_DASH_L_c	R_LacLtm	NA	NA	0.038136	0.0959155
659	M_lac_DASH_L_cA	R_L_DASH_LACt2r_Int	0.3519	M_h_I + M_lac_DASH_L_I <-> M_h_cA + M_lac_DASH_L_cA						0.3519		M_lac_DASH_L_c	R_L_DASH_LACt2r_Int	NA	NA	0.49266	1.23908
660	M_lac_DASH_L_e	R_EX_lac_DASH_L_LPAREN_e_RPAREN_	0.0081141	M_lac_DASH_L_e <-> M_lac_DASH_L_eX						0.0081141		M_lac_DASH_L_e	R_EX_lac_DASH_L_LPAREN_e_RPAREN_	NA	NA	0.0113597	0.0285708
661	M_lac_DASH_L_e	R_L_DASH_LACt2r	-0.0081141	M_h_e + M_lac_DASH_L_e <-> M_h_cA + M_lac_DASH_L_cA						-0.0081141		M_lac_DASH_L_e	R_L_DASH_LACt2r	NA	NA	-0.0113597	-0.0285708
662	M_lac_DASH_L_I	R_L_DASH_LACt2r_Int	0.3519	M_h_I + M_lac_DASH_L_I <-> M_h_cA + M_lac_DASH_L_cA						0.3519		M_lac_DASH_L_I	R_L_DASH_LACt2r_Int	NA	NA	0.49266	1.23908
663						M_lac_DASH_L_I	R_L_DASH_LACt2r	-0.3519	M_h_I + M_lac_DASH_L_I <-> M_h_cN + M_lac_DASH_L_cN	-0.3519		M_lac_DASH_L_I	R_L_DASH_LACt2r	NA	NA	-0.49266	-1.23908
664	M_mal_DASH_L_cA	R_AKGMALtm	-0.05783	M_mal_DASH_L_cA + M_akg_mA <-> M_akg_cA + M_mal_DASH_L_mA		M_mal_DASH_L_cN	R_AKGMALtm	0.117179	M_akg_mN + M_mal_DASH_L_cN <-> M_akg_cN + M_mal_DASH_L_mN	0.059349		M_mal_DASH_L_c	R_AKGMALtm	0.549	1.93174	0.0830886	0.208975
665	M_mal_DASH_L_cA	R_MALSO3tm	11.38	M_mal_DASH_L_cA + M_so3_mA <-> M_so3_cA + M_mal_DASH_L_mA		M_mal_DASH_L_cN	R_MALSO3tm	12.11	M_so3_mN + M_mal_DASH_L_cN <-> M_mal_DASH_L_mN + M_so3_cN	23.49		M_mal_DASH_L_c	R_MALSO3tm	NA	NA	32.886	82.7113
666	M_mal_DASH_L_cA	R_MALSO4tm	-9.667	M_mal_DASH_L_cA + M_so4_mA <-> M_so4_cA + M_mal_DASH_L_mA		M_mal_DASH_L_cN	R_MALSO4tm	-17.15	M_mal_DASH_L_cN + M_so4_mN <-> M_mal_DASH_L_mN + M_so4_cN	-26.817		M_mal_DASH_L_c	R_MALSO4tm	NA	NA	-37.5438	-94.4261
667	M_mal_DASH_L_cA	R_MALTSULtm	-7.846	M_mal_DASH_L_cA + M_tsul_mA <-> M_tsul_cA + M_mal_DASH_L_mA		M_mal_DASH_L_cN	R_MALTSULtm	16.5	M_mal_DASH_L_cN + M_tsul_mN <-> M_mal_DASH_L_mN + M_tsul_cN	8.654		M_mal_DASH_L_c	R_MALTSULtm	NA	NA	12.1156	30.4718
668	M_mal_DASH_L_cA	R_MALtm	6.204	M_mal_DASH_L_cA + M_pi_mA <-> M_pi_cA + M_mal_DASH_L_mA		M_mal_DASH_L_cN	R_MALtm	-11.517	M_pi_mN + M_mal_DASH_L_cN <-> M_pi_cN + M_mal_DASH_L_mN	-5.313		M_mal_DASH_L_c	R_MALtm	NA	NA	-7.4382	-18.7077
669	M_mal_DASH_L_cA	R_MDH	-0.01377	M_mal_DASH_L_cA + M_nad_cA <-> M_h_cA + M_nadh_cA + M_oaa_cA		M_mal_DASH_L_cN	R_MDH	-0.06237	M_mal_DASH_L_cN + M_nad_cN <-> M_h_cN + M_nadh_cN + M_oaa_cN	-0.07614		M_mal_DASH_L_c	R_MDH	-0.549	-1.93174	-0.106596	-0.268099
670	M_mal_DASH_L_mA	R_AKGMALtm	-0.05783	M_mal_DASH_L_cA + M_akg_mA <-> M_akg_cA + M_mal_DASH_L_mA		M_mal_DASH_L_mN	R_AKGMALtm	0.117179	M_akg_mN + M_mal_DASH_L_cN <-> M_akg_cN + M_mal_DASH_L_mN	0.059349		M_mal_DASH_L_m	R_AKGMALtm	0.549	1.93174	0.0830886	0.208975
671	M_mal_DASH_L_mA	R_FUMm	0.17816	M_fum_mA + M_h2o_mA <-> M_mal_DASH_L_mA		M_mal_DASH_L_mN	R_FUMm	0.5123	M_h2o_mN + M_fum_mN <-> M_mal_DASH_L_mN	0.69046		M_mal_DASH_L_m	R_FUMm	0.5456	1.91977	0.966644	2.4312
672	M_mal_DASH_L_mA	R_MALSO3tm	11.38	M_mal_DASH_L_cA + M_so3_mA <-> M_so3_cA + M_mal_DASH_L_mA		M_mal_DASH_L_mN	R_MALSO3tm	12.11	M_so3_mN + M_mal_DASH_L_cN <-> M_mal_DASH_L_mN + M_so3_cN	23.49		M_mal_DASH_L_m	R_MALSO3tm	NA	NA	32.886	82.7113
673	M_mal_DASH_L_mA	R_MALSO4tm	-9.667	M_mal_DASH_L_cA + M_so4_mA <-> M_so4_cA + M_mal_DASH_L_mA		M_mal_DASH_L_mN	R_MALSO4tm	-17.15	M_mal_DASH_L_cN + M_so4_mN <-> M_mal_DASH_L_mN + M_so4_cN	-26.817		M_mal_DASH_L_m	R_MALSO4tm	NA	NA	-37.5438	-94.4261
674	M_mal_DASH_L_mA	R_MALTSULtm	-7.846	M_mal_DASH_L_cA + M_tsul_mA <-> M_tsul_cA + M_mal_DASH_L_mA		M_mal_DASH_L_mN	R_MALTSULtm	16.5	M_mal_DASH_L_cN + M_tsul_mN <-> M_mal_DASH_L_mN + M_tsul_cN	8.654		M_mal_DASH_L_m	R_MALTSULtm	NA	NA	12.1156	30.4718
675	M_mal_DASH_L_mA	R_MALtm	6.204	M_mal_DASH_L_cA + M_pi_mA <-> M_pi_cA + M_mal_DASH_L_mA		M_mal_DASH_L_mN	R_MALtm	-11.517	M_pi_mN + M_mal_DASH_L_cN <-> M_pi_cN + M_mal_DASH_L_mN	-5.313		M_mal_DASH_L_m	R_MALtm	NA	NA	-7.4382	-18.7077
676	M_mal_DASH_L_mA	R_MDHm	0.19194	M_mal_DASH_L_mA + M_nad_mA <-> M_h_mA + M_nadh_mA + M_oaa_mA		M_mal_DASH_L_mN	R_MDHm	0.5418	M_nad_mN + M_mal_DASH_L_mN <-> M_h_mN + M_nadh_mN + M_oaa_mN	0.73374		M_mal_DASH_L_m	R_MDHm	1.0946	3.85151	1.02724	2.58359
677						M_mal_DASH_L_mN	R_ME2m	0.03283	M_nadp_mN + M_mal_DASH_L_mN -> M_nadph_mN + M_co2_mN + M_pyr_mN	0.03283		M_mal_DASH_L_m	R_ME2m	0	0	0.045962	0.115599
678	M_nad_cA	R_ALDD2x	0.0002206	M_acald_cA + M_h2o_cA + M_nad_cA -> M_ac_cA + 2*M_h_cA + M_nadh_cA		M_nad_cN	R_ALDD2x	0.0001899	M_h2o_cN + M_acald_cN + M_nad_cN -> 2*M_h_cN + M_ac_cN + M_nadh_cN	0.0004105		M_nad_c	R_ALDD2x	NA	NA	0.0005747	0.00144542
679	M_nad_cA	R_GAPD	0.08237	M_g3p_cA + M_nad_cA + M_pi_cA <-> M_13dpg_cA + M_h_cA + M_nadh_cA		M_nad_cN	R_GAPD	0.4807	M_pi_cN + M_nad_cN + M_g3p_cN <-> M_h_cN + M_13dpg_cN + M_nadh_cN	0.56307		M_nad_c	R_GAPD	0.5619	1.97713	0.788298	1.98264
680	M_nad_cA	R_LDH_L	-0.1406	M_lac_DASH_L_cA + M_nad_cA <-> M_h_cA + M_nadh_cA + M_pyr_cA		M_nad_cN	R_LDH_L	-0.4186	M_nad_cN + M_lac_DASH_L_cN <-> M_h_cN + M_nadh_cN + M_pyr_cN	-0.5592		M_nad_c	R_LDH_L	-0.0129	-0.0453906	-0.78288	-1.96901
681	M_nad_cA	R_MDH	-0.01377	M_mal_DASH_L_cA + M_nad_cA <-> M_h_cA + M_nadh_cA + M_oaa_cA		M_nad_cN	R_MDH	-0.06237	M_mal_DASH_L_cN + M_nad_cN <-> M_h_cN + M_nadh_cN + M_oaa_cN	-0.07614		M_nad_c	R_MDH	-0.549	-1.93174	-0.106596	-0.268099
682	M_nad_cA	R_PGCD	0.07177	M_3pg_cA + M_nad_cA -> M_3php_cA + M_h_cA + M_nadh_cA						0.07177		M_nad_c	R_PGCD	NA	NA	0.100478	0.252711
683	M_nad_mA	R_2OXOADOXm	0.0001705	M_2oxoadp_mA + M_coa_mA + M_nad_mA -> M_co2_mA + M_glutcoa_mA + M_nadh_mA		M_nad_mN	R_2OXOADOXm	0.0001625	M_2oxoadp_mN + M_coa_mN + M_nad_mN -> M_co2_mN + M_glutcoa_mN + M_nadh_mN	0.000333		M_nad_m	R_2OXOADOXm	NA	NA	0.0004662	0.00117254
684	M_nad_mA	R_34HPLFM	0.0007295	M_34hpp_mA + M_h_mA + M_nadh_mA -> M_34hpl_mA + M_nad_mA		M_nad_mN	R_34HPLFM	0.0005567	M_h_mN + M_nadh_mN + M_34hpp_mN -> M_nad_mN + M_34hpl_mN	0.0012862		M_nad_m	R_34HPLFM	NA	NA	0.00180068	0.00452887
685	M_nad_mA	R_3DPHBH1	0.0005687	M_3dphb_mA + M_h_mA + M_nadh_mA + M_o2_mA -> M_3dpdhb_mA + M_h2o_mA + M_nad_mA		M_nad_mN	R_3DPHBH1	0.0004475	M_h_mN + M_o2_mN + M_nadh_mN + M_3dphb_mN -> M_h2o_mN + M_nad_mN + M_3dpdhb_mN	0.0010162		M_nad_m	R_3DPHBH1	NA	NA	0.00142268	0.00357817
686	M_nad_mA	R_4HBZCOAFm	0.0007295	M_coa_mA + M_coucoa_mA + M_h2o_mA + M_nad_mA -> M_4hbzcoa_mA + M_accoa_mA + M_h_mA + M_nadh_mA		M_nad_mN	R_4HBZCOAFm	0.0005567	M_h2o_mN + M_coa_mN + M_nad_mN + M_coucoa_mN -> M_h_mN + M_nadh_mN + M_4hbzcoa_mN + M_accoa_mN	0.0012862		M_nad_m	R_4HBZCOAFm	NA	NA	0.00180068	0.00452887
687	M_nad_mA	R_4HGLSDm	-484.779	M_4hglusa_mA + M_h2o_mA + M_nad_mA <-> M_e4hglu_mA + 2*M_h_mA + M_nadh_mA		M_nad_mN	R_4HGLSDm	-501.57	M_h2o_mN + M_nad_mN + M_4hglusa_mN <-> 2*M_h_mN + M_nadh_mN + M_e4hglu_mN	-986.349		M_nad_m	R_4HGLSDm	NA	NA	-1380.89	-3473.06
688	M_nad_mA	R_AASAD3m	0.0001705	M_L2aadp6sa_mA + M_h2o_mA + M_nad_mA -> M_L2aadp_mA + 2*M_h_mA + M_nadh_mA		M_nad_mN	R_AASAD3m	0.0001625	M_h2o_mN + M_nad_mN + M_L2aadp6sa_mN -> 2*M_h_mN + M_L2aadp_mN + M_nadh_mN	0.000333		M_nad_m	R_AASAD3m	NA	NA	0.0004662	0.00117254
689	M_nad_mA	R_AKGDm	0.0483068	M_akg_mA + M_coa_mA + M_nad_mA -> M_co2_mA + M_nadh_mA + M_succoa_mA		M_nad_mN	R_AKGDm	0.5126	M_akg_mN + M_coa_mN + M_nad_mN -> M_co2_mN + M_nadh_mN + M_succoa_mN	0.560907		M_nad_m	R_AKGDm	0.4547	1.59993	0.78527	1.97502
690	M_nad_mA	R_ALDD2xm	0.000223	M_acald_mA + M_h2o_mA + M_nad_mA -> M_ac_mA + 2*M_h_mA + M_nadh_mA		M_nad_mN	R_ALDD2xm	0.0001862	M_h2o_mN + M_nad_mN + M_acald_mN -> 2*M_h_mN + M_nadh_mN + M_ac_mN	0.0004092		M_nad_m	R_ALDD2xm	NA	NA	0.00057288	0.00144085
691	M_nad_mA	R_BDHm	0.004035	M_bhb_mA + M_nad_mA <-> M_acac_mA + M_h_mA + M_nadh_mA		M_nad_mN	R_BDHm	0.007676	M_nad_mN + M_bhb_mN <-> M_h_mN + M_nadh_mN + M_acac_mN	0.011711		M_nad_m	R_BDHm	NA	NA	0.0163954	0.0412359
692	M_nad_mA	R_GCC2cm	0.01302	M_dhlam_mA + M_nad_mA <-> M_h_mA + M_lpam_mA + M_nadh_mA		M_nad_mN	R_GCC2cm	0.01149	M_nad_mN + M_dhlam_mN <-> M_h_mN + M_nadh_mN + M_lpam_mN	0.02451		M_nad_m	R_GCC2cm	NA	NA	0.034314	0.0863028
693	M_nad_mA	R_GCCcm	0.01307	M_dhlpro_mA + M_nad_mA <-> M_h_mA + M_lpro_mA + M_nadh_mA		M_nad_mN	R_GCCcm	0.01124	M_nad_mN + M_dhlpro_mN <-> M_h_mN + M_nadh_mN + M_lpro_mN	0.02431		M_nad_m	R_GCCcm	NA	NA	0.034034	0.0855986
694	M_nad_mA	R_GLUDxm	-0.2078	M_glu_DASH_L_mA + M_h2o_mA + M_nad_mA <-> M_akg_mA + M_h_mA + M_nadh_mA + M_nh4_mA		M_nad_mN	R_GLUDxm	0.095285	M_h2o_mN + M_nad_mN + M_glu_DASH_L_mN <-> M_h_mN + M_akg_mN + M_nadh_mN + M_nh4_mN	-0.112515		M_nad_m	R_GLUDxm	NA	NA	-0.157521	-0.39618
695	M_nad_mA	R_HACD1m	-0.0001705	M_aacoa_mA + M_h_mA + M_nadh_mA <-> M_3hbcoa_mA + M_nad_mA		M_nad_mN	R_HACD1m	-0.0001625	M_h_mN + M_nadh_mN + M_aacoa_mN <-> M_nad_mN + M_3hbcoa_mN	-0.000333		M_nad_m	R_HACD1m	NA	NA	-0.0004662	-0.00117254
696	M_nad_mA	R_HACD9m	0.001395	M_3hmbcoa_mA + M_nad_mA <-> M_2maacoa_mA + M_h_mA + M_nadh_mA		M_nad_mN	R_HACD9m	0.001342	M_nad_mN + M_3hmbcoa_mN <-> M_h_mN + M_nadh_mN + M_2maacoa_mN	0.002737		M_nad_m	R_HACD9m	NA	NA	0.0038318	0.00963732
697	M_nad_mA	R_HIBDm	0.0056254	M_3hmp_mA + M_nad_mA <-> M_2mop_mA + M_h_mA + M_nadh_mA		M_nad_mN	R_HIBDm	0.002839	M_nad_mN + M_3hmp_mN <-> M_h_mN + M_nadh_mN + M_2mop_mN	0.0084644		M_nad_m	R_HIBDm	NA	NA	0.0118502	0.0298042
698	M_nad_mA	R_HPROxm	3.423e-05	M_4hpro_DASH_LT_mA + M_nad_mA -> M_1p3h5c_mA + 2*M_h_mA + M_nadh_mA		M_nad_mN	R_HPROxm	3.852e-05	M_4hpro_DASH_LT_mN + M_nad_mN -> 2*M_h_mN + M_nadh_mN + M_1p3h5c_mN	7.275e-05		M_nad_m	R_HPROxm	NA	NA	0.00010185	0.000256162
699	M_nad_mA	R_ICDHxm	0.454024	M_icit_mA + M_nad_mA -> M_akg_mA + M_co2_mA + M_nadh_mA		M_nad_mN	R_ICDHxm	0.914884	M_nad_mN + M_icit_mN -> M_akg_mN + M_co2_mN + M_nadh_mN	1.36891		M_nad_m	R_ICDHxm	0.5456	1.91977	1.91647	4.8201
700	M_nad_mA	R_LDH_Lm	0.4844	M_lac_DASH_L_mA + M_nad_mA <-> M_h_mA + M_nadh_mA + M_pyr_mA		M_nad_mN	R_LDH_Lm	0.0666829	M_nad_mN + M_lac_DASH_L_mN <-> M_h_mN + M_nadh_mN + M_pyr_mN	0.551083		M_nad_m	R_LDH_Lm	NA	NA	0.771516	1.94043
701	M_nad_mA	R_MDHm	0.19194	M_mal_DASH_L_mA + M_nad_mA <-> M_h_mA + M_nadh_mA + M_oaa_mA		M_nad_mN	R_MDHm	0.5418	M_nad_mN + M_mal_DASH_L_mN <-> M_h_mN + M_nadh_mN + M_oaa_mN	0.73374		M_nad_m	R_MDHm	1.0946	3.85151	1.02724	2.58359
702	M_nad_mA	R_MMSAD1m	0.0028056	M_2mop_mA + M_coa_mA + M_nad_mA -> M_co2_mA + M_nadh_mA + M_ppcoa_mA		M_nad_mN	R_MMSAD1m	0.002839	M_coa_mN + M_nad_mN + M_2mop_mN -> M_co2_mN + M_nadh_mN + M_ppcoa_mN	0.0056446		M_nad_m	R_MMSAD1m	NA	NA	0.00790244	0.0198754
703	M_nad_mA	R_NADH2_DASH_u10m	0.8942	5*M_h_mA + M_nadh_mA + M_q10_mA -> 4*M_h_cA + M_nad_mA + M_q10h2_mA		M_nad_mN	R_NADH2_DASH_u10m	1.941	M_q10_mN + 5*M_h_mN + M_nadh_mN -> 4*M_h_cN + M_nad_mN + M_q10h2_mN	2.8352		M_nad_m	R_NADH2_DASH_u10m	2.7315	9.61119	3.96928	9.9831
704	M_nad_mA	R_OIVD1m	0.002531	M_4mop_mA + M_coa_mA + M_nad_mA -> M_co2_mA + M_ivcoa_mA + M_nadh_mA		M_nad_mN	R_OIVD1m	0.00181	M_coa_mN + M_nad_mN + M_4mop_mN -> M_co2_mN + M_nadh_mN + M_ivcoa_mN	0.004341		M_nad_m	R_OIVD1m	NA	NA	0.0060774	0.0152852
705	M_nad_mA	R_OIVD2m	0.0056254	M_3mob_mA + M_coa_mA + M_nad_mA -> M_co2_mA + M_ibcoa_mA + M_nadh_mA		M_nad_mN	R_OIVD2m	0.002839	M_coa_mN + M_nad_mN + M_3mob_mN -> M_co2_mN + M_nadh_mN + M_ibcoa_mN	0.0084644		M_nad_m	R_OIVD2m	NA	NA	0.0118502	0.0298042
706	M_nad_mA	R_OIVD3m	0.001395	M_3mop_mA + M_coa_mA + M_nad_mA -> M_2mbcoa_mA + M_co2_mA + M_nadh_mA		M_nad_mN	R_OIVD3m	0.001342	M_coa_mN + M_nad_mN + M_3mop_mN -> M_co2_mN + M_nadh_mN + M_2mbcoa_mN	0.002737		M_nad_m	R_OIVD3m	NA	NA	0.0038318	0.00963732
707	M_nad_mA	R_P5CDm	0.0031197	M_1pyr5c_mA + 2*M_h2o_mA + M_nad_mA -> M_glu_DASH_L_mA + M_h_mA + M_nadh_mA		M_nad_mN	R_P5CDm	0.0033794	2*M_h2o_mN + M_nad_mN + M_1pyr5c_mN -> M_h_mN + M_nadh_mN + M_glu_DASH_L_mN	0.0064991		M_nad_m	R_P5CDm	NA	NA	0.00909874	0.0228842
708	M_nad_mA	R_PDHm	0.18122	M_coa_mA + M_nad_mA + M_pyr_mA -> M_accoa_mA + M_co2_mA + M_nadh_mA		M_nad_mN	R_PDHm	0.4034	M_coa_mN + M_nad_mN + M_pyr_mN -> M_co2_mN + M_nadh_mN + M_accoa_mN	0.58462		M_nad_m	R_PDHm	0.5456	1.91977	0.818468	2.05852
709	M_nad_mA	R_PHCDm	484.779	M_1p3h5c_mA + 2*M_h2o_mA + M_nad_mA -> M_e4hglu_mA + M_h_mA + M_nadh_mA		M_nad_mN	R_PHCDm	501.57	2*M_h2o_mN + M_nad_mN + M_1p3h5c_mN -> M_h_mN + M_nadh_mN + M_e4hglu_mN	986.349		M_nad_m	R_PHCDm	NA	NA	1380.89	3473.06
710	M_nad_mA	R_PRO1xm	0.001978	M_nad_mA + M_pro_DASH_L_mA -> M_1pyr5c_mA + 2*M_h_mA + M_nadh_mA		M_nad_mN	R_PRO1xm	0.001914	M_nad_mN + M_pro_DASH_L_mN -> 2*M_h_mN + M_nadh_mN + M_1pyr5c_mN	0.003892		M_nad_m	R_PRO1xm	NA	NA	0.0054488	0.0137042
711	M_nad_mA	R_SSALxm	0.0005551	M_h2o_mA + M_nad_mA + M_sucsal_mA -> 2*M_h_mA + M_nadh_mA + M_succ_mA		M_nad_mN	R_SSALxm	0.0006412	M_h2o_mN + M_nad_mN + M_sucsal_mN -> 2*M_h_mN + M_nadh_mN + M_succ_mN	0.0011963		M_nad_m	R_SSALxm	0.0909	0.319845	0.00167482	0.00421232
712	M_nad_mA	R_THD1m	0.313305	M_h_cA + M_nadh_mA + M_nadp_mA <-> M_h_mA + M_nad_mA + M_nadph_mA		M_nad_mN	R_THD1m	0.64368	M_h_cN + M_nadp_mN + M_nadh_mN <-> M_h_mN + M_nadph_mN + M_nad_mN	0.956985		M_nad_m	R_THD1m	NA	NA	1.33978	3.36967
713	M_nadh_cA	R_ALDD2x	0.0002206	M_acald_cA + M_h2o_cA + M_nad_cA -> M_ac_cA + 2*M_h_cA + M_nadh_cA		M_nadh_cN	R_ALDD2x	0.0001899	M_h2o_cN + M_acald_cN + M_nad_cN -> 2*M_h_cN + M_ac_cN + M_nadh_cN	0.0004105		M_nadh_c	R_ALDD2x	NA	NA	0.0005747	0.00144542
714	M_nadh_cA	R_GAPD	0.08237	M_g3p_cA + M_nad_cA + M_pi_cA <-> M_13dpg_cA + M_h_cA + M_nadh_cA		M_nadh_cN	R_GAPD	0.4807	M_pi_cN + M_nad_cN + M_g3p_cN <-> M_h_cN + M_13dpg_cN + M_nadh_cN	0.56307		M_nadh_c	R_GAPD	0.5619	1.97713	0.788298	1.98264
715	M_nadh_cA	R_LDH_L	-0.1406	M_lac_DASH_L_cA + M_nad_cA <-> M_h_cA + M_nadh_cA + M_pyr_cA		M_nadh_cN	R_LDH_L	-0.4186	M_nad_cN + M_lac_DASH_L_cN <-> M_h_cN + M_nadh_cN + M_pyr_cN	-0.5592		M_nadh_c	R_LDH_L	-0.0129	-0.0453906	-0.78288	-1.96901
716	M_nadh_cA	R_MDH	-0.01377	M_mal_DASH_L_cA + M_nad_cA <-> M_h_cA + M_nadh_cA + M_oaa_cA		M_nadh_cN	R_MDH	-0.06237	M_mal_DASH_L_cN + M_nad_cN <-> M_h_cN + M_nadh_cN + M_oaa_cN	-0.07614		M_nadh_c	R_MDH	-0.549	-1.93174	-0.106596	-0.268099
717	M_nadh_cA	R_PGCD	0.07177	M_3pg_cA + M_nad_cA -> M_3php_cA + M_h_cA + M_nadh_cA						0.07177		M_nadh_c	R_PGCD	NA	NA	0.100478	0.252711
718	M_nadh_mA	R_2OXOADOXm	0.0001705	M_2oxoadp_mA + M_coa_mA + M_nad_mA -> M_co2_mA + M_glutcoa_mA + M_nadh_mA		M_nadh_mN	R_2OXOADOXm	0.0001625	M_2oxoadp_mN + M_coa_mN + M_nad_mN -> M_co2_mN + M_glutcoa_mN + M_nadh_mN	0.000333		M_nadh_m	R_2OXOADOXm	NA	NA	0.0004662	0.00117254
719	M_nadh_mA	R_34HPLFM	0.0007295	M_34hpp_mA + M_h_mA + M_nadh_mA -> M_34hpl_mA + M_nad_mA		M_nadh_mN	R_34HPLFM	0.0005567	M_h_mN + M_nadh_mN + M_34hpp_mN -> M_nad_mN + M_34hpl_mN	0.0012862		M_nadh_m	R_34HPLFM	NA	NA	0.00180068	0.00452887
720	M_nadh_mA	R_3DPHBH1	0.0005687	M_3dphb_mA + M_h_mA + M_nadh_mA + M_o2_mA -> M_3dpdhb_mA + M_h2o_mA + M_nad_mA		M_nadh_mN	R_3DPHBH1	0.0004475	M_h_mN + M_o2_mN + M_nadh_mN + M_3dphb_mN -> M_h2o_mN + M_nad_mN + M_3dpdhb_mN	0.0010162		M_nadh_m	R_3DPHBH1	NA	NA	0.00142268	0.00357817
721	M_nadh_mA	R_4HBZCOAFm	0.0007295	M_coa_mA + M_coucoa_mA + M_h2o_mA + M_nad_mA -> M_4hbzcoa_mA + M_accoa_mA + M_h_mA + M_nadh_mA		M_nadh_mN	R_4HBZCOAFm	0.0005567	M_h2o_mN + M_coa_mN + M_nad_mN + M_coucoa_mN -> M_h_mN + M_nadh_mN + M_4hbzcoa_mN + M_accoa_mN	0.0012862		M_nadh_m	R_4HBZCOAFm	NA	NA	0.00180068	0.00452887
722	M_nadh_mA	R_4HGLSDm	-484.779	M_4hglusa_mA + M_h2o_mA + M_nad_mA <-> M_e4hglu_mA + 2*M_h_mA + M_nadh_mA		M_nadh_mN	R_4HGLSDm	-501.57	M_h2o_mN + M_nad_mN + M_4hglusa_mN <-> 2*M_h_mN + M_nadh_mN + M_e4hglu_mN	-986.349		M_nadh_m	R_4HGLSDm	NA	NA	-1380.89	-3473.06
723	M_nadh_mA	R_AASAD3m	0.0001705	M_L2aadp6sa_mA + M_h2o_mA + M_nad_mA -> M_L2aadp_mA + 2*M_h_mA + M_nadh_mA		M_nadh_mN	R_AASAD3m	0.0001625	M_h2o_mN + M_nad_mN + M_L2aadp6sa_mN -> 2*M_h_mN + M_L2aadp_mN + M_nadh_mN	0.000333		M_nadh_m	R_AASAD3m	NA	NA	0.0004662	0.00117254
724	M_nadh_mA	R_AKGDm	0.0483068	M_akg_mA + M_coa_mA + M_nad_mA -> M_co2_mA + M_nadh_mA + M_succoa_mA		M_nadh_mN	R_AKGDm	0.5126	M_akg_mN + M_coa_mN + M_nad_mN -> M_co2_mN + M_nadh_mN + M_succoa_mN	0.560907		M_nadh_m	R_AKGDm	0.4547	1.59993	0.78527	1.97502
725	M_nadh_mA	R_ALDD2xm	0.000223	M_acald_mA + M_h2o_mA + M_nad_mA -> M_ac_mA + 2*M_h_mA + M_nadh_mA		M_nadh_mN	R_ALDD2xm	0.0001862	M_h2o_mN + M_nad_mN + M_acald_mN -> 2*M_h_mN + M_nadh_mN + M_ac_mN	0.0004092		M_nadh_m	R_ALDD2xm	NA	NA	0.00057288	0.00144085
726	M_nadh_mA	R_BDHm	0.004035	M_bhb_mA + M_nad_mA <-> M_acac_mA + M_h_mA + M_nadh_mA		M_nadh_mN	R_BDHm	0.007676	M_nad_mN + M_bhb_mN <-> M_h_mN + M_nadh_mN + M_acac_mN	0.011711		M_nadh_m	R_BDHm	NA	NA	0.0163954	0.0412359
727	M_nadh_mA	R_GCC2cm	0.01302	M_dhlam_mA + M_nad_mA <-> M_h_mA + M_lpam_mA + M_nadh_mA		M_nadh_mN	R_GCC2cm	0.01149	M_nad_mN + M_dhlam_mN <-> M_h_mN + M_nadh_mN + M_lpam_mN	0.02451		M_nadh_m	R_GCC2cm	NA	NA	0.034314	0.0863028
728	M_nadh_mA	R_GCCcm	0.01307	M_dhlpro_mA + M_nad_mA <-> M_h_mA + M_lpro_mA + M_nadh_mA		M_nadh_mN	R_GCCcm	0.01124	M_nad_mN + M_dhlpro_mN <-> M_h_mN + M_nadh_mN + M_lpro_mN	0.02431		M_nadh_m	R_GCCcm	NA	NA	0.034034	0.0855986
729	M_nadh_mA	R_GLUDxm	-0.2078	M_glu_DASH_L_mA + M_h2o_mA + M_nad_mA <-> M_akg_mA + M_h_mA + M_nadh_mA + M_nh4_mA		M_nadh_mN	R_GLUDxm	0.095285	M_h2o_mN + M_nad_mN + M_glu_DASH_L_mN <-> M_h_mN + M_akg_mN + M_nadh_mN + M_nh4_mN	-0.112515		M_nadh_m	R_GLUDxm	NA	NA	-0.157521	-0.39618
730	M_nadh_mA	R_HACD1m	-0.0001705	M_aacoa_mA + M_h_mA + M_nadh_mA <-> M_3hbcoa_mA + M_nad_mA		M_nadh_mN	R_HACD1m	-0.0001625	M_h_mN + M_nadh_mN + M_aacoa_mN <-> M_nad_mN + M_3hbcoa_mN	-0.000333		M_nadh_m	R_HACD1m	NA	NA	-0.0004662	-0.00117254
731	M_nadh_mA	R_HACD9m	0.001395	M_3hmbcoa_mA + M_nad_mA <-> M_2maacoa_mA + M_h_mA + M_nadh_mA		M_nadh_mN	R_HACD9m	0.001342	M_nad_mN + M_3hmbcoa_mN <-> M_h_mN + M_nadh_mN + M_2maacoa_mN	0.002737		M_nadh_m	R_HACD9m	NA	NA	0.0038318	0.00963732
732	M_nadh_mA	R_HIBDm	0.0056254	M_3hmp_mA + M_nad_mA <-> M_2mop_mA + M_h_mA + M_nadh_mA		M_nadh_mN	R_HIBDm	0.002839	M_nad_mN + M_3hmp_mN <-> M_h_mN + M_nadh_mN + M_2mop_mN	0.0084644		M_nadh_m	R_HIBDm	NA	NA	0.0118502	0.0298042
733	M_nadh_mA	R_HPROxm	3.423e-05	M_4hpro_DASH_LT_mA + M_nad_mA -> M_1p3h5c_mA + 2*M_h_mA + M_nadh_mA		M_nadh_mN	R_HPROxm	3.852e-05	M_4hpro_DASH_LT_mN + M_nad_mN -> 2*M_h_mN + M_nadh_mN + M_1p3h5c_mN	7.275e-05		M_nadh_m	R_HPROxm	NA	NA	0.00010185	0.000256162
734	M_nadh_mA	R_ICDHxm	0.454024	M_icit_mA + M_nad_mA -> M_akg_mA + M_co2_mA + M_nadh_mA		M_nadh_mN	R_ICDHxm	0.914884	M_nad_mN + M_icit_mN -> M_akg_mN + M_co2_mN + M_nadh_mN	1.36891		M_nadh_m	R_ICDHxm	0.5456	1.91977	1.91647	4.8201
735	M_nadh_mA	R_LDH_Lm	0.4844	M_lac_DASH_L_mA + M_nad_mA <-> M_h_mA + M_nadh_mA + M_pyr_mA		M_nadh_mN	R_LDH_Lm	0.0666829	M_nad_mN + M_lac_DASH_L_mN <-> M_h_mN + M_nadh_mN + M_pyr_mN	0.551083		M_nadh_m	R_LDH_Lm	NA	NA	0.771516	1.94043
736	M_nadh_mA	R_MDHm	0.19194	M_mal_DASH_L_mA + M_nad_mA <-> M_h_mA + M_nadh_mA + M_oaa_mA		M_nadh_mN	R_MDHm	0.5418	M_nad_mN + M_mal_DASH_L_mN <-> M_h_mN + M_nadh_mN + M_oaa_mN	0.73374		M_nadh_m	R_MDHm	1.0946	3.85151	1.02724	2.58359
737	M_nadh_mA	R_MMSAD1m	0.0028056	M_2mop_mA + M_coa_mA + M_nad_mA -> M_co2_mA + M_nadh_mA + M_ppcoa_mA		M_nadh_mN	R_MMSAD1m	0.002839	M_coa_mN + M_nad_mN + M_2mop_mN -> M_co2_mN + M_nadh_mN + M_ppcoa_mN	0.0056446		M_nadh_m	R_MMSAD1m	NA	NA	0.00790244	0.0198754
738	M_nadh_mA	R_NADH2_DASH_u10m	0.8942	5*M_h_mA + M_nadh_mA + M_q10_mA -> 4*M_h_cA + M_nad_mA + M_q10h2_mA		M_nadh_mN	R_NADH2_DASH_u10m	1.941	M_q10_mN + 5*M_h_mN + M_nadh_mN -> 4*M_h_cN + M_nad_mN + M_q10h2_mN	2.8352		M_nadh_m	R_NADH2_DASH_u10m	2.7315	9.61119	3.96928	9.9831
739	M_nadh_mA	R_OIVD1m	0.002531	M_4mop_mA + M_coa_mA + M_nad_mA -> M_co2_mA + M_ivcoa_mA + M_nadh_mA		M_nadh_mN	R_OIVD1m	0.00181	M_coa_mN + M_nad_mN + M_4mop_mN -> M_co2_mN + M_nadh_mN + M_ivcoa_mN	0.004341		M_nadh_m	R_OIVD1m	NA	NA	0.0060774	0.0152852
740	M_nadh_mA	R_OIVD2m	0.0056254	M_3mob_mA + M_coa_mA + M_nad_mA -> M_co2_mA + M_ibcoa_mA + M_nadh_mA		M_nadh_mN	R_OIVD2m	0.002839	M_coa_mN + M_nad_mN + M_3mob_mN -> M_co2_mN + M_nadh_mN + M_ibcoa_mN	0.0084644		M_nadh_m	R_OIVD2m	NA	NA	0.0118502	0.0298042
741	M_nadh_mA	R_OIVD3m	0.001395	M_3mop_mA + M_coa_mA + M_nad_mA -> M_2mbcoa_mA + M_co2_mA + M_nadh_mA		M_nadh_mN	R_OIVD3m	0.001342	M_coa_mN + M_nad_mN + M_3mop_mN -> M_co2_mN + M_nadh_mN + M_2mbcoa_mN	0.002737		M_nadh_m	R_OIVD3m	NA	NA	0.0038318	0.00963732
742	M_nadh_mA	R_P5CDm	0.0031197	M_1pyr5c_mA + 2*M_h2o_mA + M_nad_mA -> M_glu_DASH_L_mA + M_h_mA + M_nadh_mA		M_nadh_mN	R_P5CDm	0.0033794	2*M_h2o_mN + M_nad_mN + M_1pyr5c_mN -> M_h_mN + M_nadh_mN + M_glu_DASH_L_mN	0.0064991		M_nadh_m	R_P5CDm	NA	NA	0.00909874	0.0228842
743	M_nadh_mA	R_PDHm	0.18122	M_coa_mA + M_nad_mA + M_pyr_mA -> M_accoa_mA + M_co2_mA + M_nadh_mA		M_nadh_mN	R_PDHm	0.4034	M_coa_mN + M_nad_mN + M_pyr_mN -> M_co2_mN + M_nadh_mN + M_accoa_mN	0.58462		M_nadh_m	R_PDHm	0.5456	1.91977	0.818468	2.05852
744	M_nadh_mA	R_PHCDm	484.779	M_1p3h5c_mA + 2*M_h2o_mA + M_nad_mA -> M_e4hglu_mA + M_h_mA + M_nadh_mA		M_nadh_mN	R_PHCDm	501.57	2*M_h2o_mN + M_nad_mN + M_1p3h5c_mN -> M_h_mN + M_nadh_mN + M_e4hglu_mN	986.349		M_nadh_m	R_PHCDm	NA	NA	1380.89	3473.06
745	M_nadh_mA	R_PRO1xm	0.001978	M_nad_mA + M_pro_DASH_L_mA -> M_1pyr5c_mA + 2*M_h_mA + M_nadh_mA		M_nadh_mN	R_PRO1xm	0.001914	M_nad_mN + M_pro_DASH_L_mN -> 2*M_h_mN + M_nadh_mN + M_1pyr5c_mN	0.003892		M_nadh_m	R_PRO1xm	NA	NA	0.0054488	0.0137042
746	M_nadh_mA	R_SSALxm	0.0005551	M_h2o_mA + M_nad_mA + M_sucsal_mA -> 2*M_h_mA + M_nadh_mA + M_succ_mA		M_nadh_mN	R_SSALxm	0.0006412	M_h2o_mN + M_nad_mN + M_sucsal_mN -> 2*M_h_mN + M_nadh_mN + M_succ_mN	0.0011963		M_nadh_m	R_SSALxm	0.0909	0.319845	0.00167482	0.00421232
747	M_nadh_mA	R_THD1m	0.313305	M_h_cA + M_nadh_mA + M_nadp_mA <-> M_h_mA + M_nad_mA + M_nadph_mA		M_nadh_mN	R_THD1m	0.64368	M_h_cN + M_nadp_mN + M_nadh_mN <-> M_h_mN + M_nadph_mN + M_nad_mN	0.956985		M_nadh_m	R_THD1m	NA	NA	1.33978	3.36967
748	M_nadp_cA	R_ALDD2y	0.0002172	M_acald_cA + M_h2o_cA + M_nadp_cA -> M_ac_cA + 2*M_h_cA + M_nadph_cA		M_nadp_cN	R_ALDD2y	0.0001574	M_h2o_cN + M_acald_cN + M_nadp_cN -> 2*M_h_cN + M_ac_cN + M_nadph_cN	0.0003746		M_nadp_c	R_ALDD2y	NA	NA	0.00052444	0.00131901
749	M_nadp_cA	R_ALR	0.007921	M_h2o_cA + M_mthgxl_cA + M_nadp_cA -> 2*M_h_cA + M_nadph_cA + M_pyr_cA		M_nadp_cN	R_ALR	0.0199114	M_h2o_cN + M_mthgxl_cN + M_nadp_cN -> 2*M_h_cN + M_nadph_cN + M_pyr_cN	0.0278324		M_nadp_c	R_ALR	NA	NA	0.0389654	0.0980014
750	M_nadp_cA	R_G6PDH2r	0.005711	M_g6p_cA + M_nadp_cA <-> M_6pgl_cA + M_h_cA + M_nadph_cA		M_nadp_cN	R_G6PDH2r	0.00922	M_nadp_cN + M_g6p_cN <-> M_h_cN + M_nadph_cN + M_6pgl_cN	0.014931		M_nadp_c	R_G6PDH2r	0.0196	0.0689655	0.0209034	0.0525739
751	M_nadp_cA	R_GND	0.005711	M_6pgc_cA + M_nadp_cA -> M_co2_cA + M_nadph_cA + M_ru5p_DASH_D_cA		M_nadp_cN	R_GND	0.00922	M_nadp_cN + M_6pgc_cN -> M_nadph_cN + M_co2_cN + M_ru5p_DASH_D_cN	0.014931		M_nadp_c	R_GND	0.0196	0.0689655	0.0209034	0.0525739
752	M_nadp_cA	R_DM_nadph_LPAREN_c_RPAREN_	0.019561	M_nadph_cA -> M_h_cA + M_nadp_cA		M_nadp_cN	R_DM_nadph_LPAREN_c_RPAREN_	0.038509	M_nadph_cN -> M_h_cN + M_nadp_cN	0.05807		M_nadp_c	R_DM_nadph_LPAREN_c_RPAREN_	NA	NA	0.081298	0.204472
753	M_nadp_mA	R_1a_COMMA_24_COMMA_25VITD2Hm	0.01115	M_2425dhvitd2_mA + M_h_mA + M_nadph_mA + M_o2_mA -> M_1a2425thvitd2_mA + M_h2o_mA + M_nadp_mA		M_nadp_mN	R_1a_COMMA_24_COMMA_25VITD2Hm	0.01755	M_2425dhvitd2_mN + M_h_mN + M_nadph_mN + M_o2_mN -> M_1a2425thvitd2_mN + M_h2o_mN + M_nadp_mN	0.0287		M_nadp_m	R_1a_COMMA_24_COMMA_25VITD2Hm	NA	NA	0.04018	0.101056
754	M_nadp_mA	R_1a_COMMA_24_COMMA_25VITD3Hm	0.008628	M_2425dhvitd3_mA + M_h_mA + M_nadph_mA + M_o2_mA -> M_1a2425thvitd3_mA + M_h2o_mA + M_nadp_mA		M_nadp_mN	R_1a_COMMA_24_COMMA_25VITD3Hm	0.01737	M_h_mN + M_nadph_mN + M_o2_mN + M_2425dhvitd3_mN -> M_h2o_mN + M_nadp_mN + M_1a2425thvitd3_mN	0.025998		M_nadp_m	R_1a_COMMA_24_COMMA_25VITD3Hm	NA	NA	0.0363972	0.0915423
755	M_nadp_mA	R_1a_COMMA_25VITD2Hm	0.007821	M_1a25dhvitd2_mA + M_h_mA + M_nadph_mA + M_o2_mA -> M_1a2425thvitd2_mA + M_h2o_mA + M_nadp_mA		M_nadp_mN	R_1a_COMMA_25VITD2Hm	0.0114	M_h_mN + M_nadph_mN + M_o2_mN + M_1a25dhvitd2_mN -> M_1a2425thvitd2_mN + M_h2o_mN + M_nadp_mN	0.019221		M_nadp_m	R_1a_COMMA_25VITD2Hm	NA	NA	0.0269094	0.0676796
756	M_nadp_mA	R_1a_COMMA_25VITD3Hm	0.01135	M_1a25dhvitd3_mA + M_h_mA + M_nadph_mA + M_o2_mA -> M_1a2425thvitd3_mA + M_h2o_mA + M_nadp_mA		M_nadp_mN	R_1a_COMMA_25VITD3Hm	0.01593	M_h_mN + M_nadph_mN + M_o2_mN + M_1a25dhvitd3_mN -> M_h2o_mN + M_nadp_mN + M_1a2425thvitd3_mN	0.02728		M_nadp_m	R_1a_COMMA_25VITD3Hm	NA	NA	0.038192	0.0960563
757	M_nadp_mA	R_24_COMMA_25VITD2Hm	0.01115	M_25hvitd2_mA + M_h_mA + M_nadph_mA + M_o2_mA -> M_2425dhvitd2_mA + M_h2o_mA + M_nadp_mA		M_nadp_mN	R_24_COMMA_25VITD2Hm	0.01755	M_h_mN + M_nadph_mN + M_o2_mN + M_25hvitd2_mN -> M_2425dhvitd2_mN + M_h2o_mN + M_nadp_mN	0.0287		M_nadp_m	R_24_COMMA_25VITD2Hm	NA	NA	0.04018	0.101056
758	M_nadp_mA	R_24_COMMA_25VITD3Hm	0.008628	M_25hvitd3_mA + M_h_mA + M_nadph_mA + M_o2_mA -> M_2425dhvitd3_mA + M_h2o_mA + M_nadp_mA		M_nadp_mN	R_24_COMMA_25VITD3Hm	0.01737	M_h_mN + M_nadph_mN + M_o2_mN + M_25hvitd3_mN -> M_h2o_mN + M_nadp_mN + M_2425dhvitd3_mN	0.025998		M_nadp_m	R_24_COMMA_25VITD3Hm	NA	NA	0.0363972	0.0915423
759	M_nadp_mA	R_25VITD2Hm	0.007821	M_25hvitd2_mA + M_h_mA + M_nadph_mA + M_o2_mA -> M_1a25dhvitd2_mA + M_h2o_mA + M_nadp_mA		M_nadp_mN	R_25VITD2Hm	0.0114	M_h_mN + M_nadph_mN + M_o2_mN + M_25hvitd2_mN -> M_h2o_mN + M_nadp_mN + M_1a25dhvitd2_mN	0.019221		M_nadp_m	R_25VITD2Hm	NA	NA	0.0269094	0.0676796
760	M_nadp_mA	R_25VITD3Hm	0.01135	M_25hvitd3_mA + M_h_mA + M_nadph_mA + M_o2_mA -> M_1a25dhvitd3_mA + M_h2o_mA + M_nadp_mA		M_nadp_mN	R_25VITD3Hm	0.01593	M_h_mN + M_nadph_mN + M_o2_mN + M_25hvitd3_mN -> M_h2o_mN + M_nadp_mN + M_1a25dhvitd3_mN	0.02728		M_nadp_m	R_25VITD3Hm	NA	NA	0.038192	0.0960563
761	M_nadp_mA	R_3DPHBH2	0.0001608	M_3dphb_mA + M_h_mA + M_nadph_mA + M_o2_mA -> M_3dpdhb_mA + M_h2o_mA + M_nadp_mA		M_nadp_mN	R_3DPHBH2	0.0001092	M_h_mN + M_nadph_mN + M_o2_mN + M_3dphb_mN -> M_h2o_mN + M_nadp_mN + M_3dpdhb_mN	0.00027		M_nadp_m	R_3DPHBH2	NA	NA	0.000378	0.000950704
762	M_nadp_mA	R_COQ7m	0.0007295	M_2dp6mobq_me_mA + M_h_mA + M_nadph_mA + M_o2_mA -> M_2dpmhobq_mA + M_h2o_mA + M_nadp_mA		M_nadp_mN	R_COQ7m	0.0005567	M_h_mN + M_nadph_mN + M_o2_mN + M_2dp6mobq_me_mN -> M_h2o_mN + M_nadp_mN + M_2dpmhobq_mN	0.0012862		M_nadp_m	R_COQ7m	NA	NA	0.00180068	0.00452887
763	M_nadp_mA	R_GTHOm	0.006462	M_gthox_mA + M_h_mA + M_nadph_mA -> 2*M_gthrd_mA + M_nadp_mA		M_nadp_mN	R_GTHOm	0.009317	M_h_mN + M_nadph_mN + M_gthox_mN -> M_nadp_mN + 2*M_gthrd_mN	0.015779		M_nadp_m	R_GTHOm	NA	NA	0.0220906	0.0555599
764	M_nadp_mA	R_ICDHyrm	-0.2611	M_icit_mA + M_nadp_mA <-> M_akg_mA + M_co2_mA + M_nadph_mA		M_nadp_mN	R_ICDHyrm	-0.5037	M_nadp_mN + M_icit_mN <-> M_nadph_mN + M_akg_mN + M_co2_mN	-0.7648		M_nadp_m	R_ICDHyrm	0	0	-1.07072	-2.69296
765						M_nadp_mN	R_ME2m	0.03283	M_nadp_mN + M_mal_DASH_L_mN -> M_nadph_mN + M_co2_mN + M_pyr_mN	0.03283		M_nadp_m	R_ME2m	0	0	0.045962	0.115599
766	M_nadp_mA	R_MTHFDm	0.0926105	M_mlthf_mA + M_nadp_mA <-> M_methf_mA + M_nadph_mA		M_nadp_mN	R_MTHFDm	0.0448884	M_nadp_mN + M_mlthf_mN <-> M_nadph_mN + M_methf_mN	0.137499		M_nadp_m	R_MTHFDm	NA	NA	0.192498	0.484151
767	M_nadp_mA	R_P45011A1m	0.01794	M_chsterol_mA + M_h_mA + M_nadph_mA + 2*M_o2_mA -> M_4mptnl_mA + 2*M_h2o_mA + M_nadp_mA + M_prgnlone_mA		M_nadp_mN	R_P45011A1m	0.02367	M_h_mN + M_nadph_mN + 2*M_o2_mN + M_chsterol_mN -> 2*M_h2o_mN + M_nadp_mN + M_4mptnl_mN + M_prgnlone_mN	0.04161		M_nadp_m	R_P45011A1m	NA	NA	0.058254	0.146514
768	M_nadp_mA	R_SACCD3m	0.0001705	M_akg_mA + M_h_mA + M_lys_DASH_L_mA + M_nadph_mA -> M_h2o_mA + M_nadp_mA + M_saccrp_DASH_L_mA		M_nadp_mN	R_SACCD3m	0.0001625	M_h_mN + M_nadph_mN + M_akg_mN + M_lys_DASH_L_mN -> M_h2o_mN + M_nadp_mN + M_saccrp_DASH_L_mN	0.000333		M_nadp_m	R_SACCD3m	NA	NA	0.0004662	0.00117254
769	M_nadp_mA	R_SACCD4m	0.0001705	M_h2o_mA + M_nadp_mA + M_saccrp_DASH_L_mA -> M_L2aadp6sa_mA + M_glu_DASH_L_mA + M_h_mA + M_nadph_mA		M_nadp_mN	R_SACCD4m	0.0001625	M_h2o_mN + M_nadp_mN + M_saccrp_DASH_L_mN -> M_h_mN + M_nadph_mN + M_glu_DASH_L_mN + M_L2aadp6sa_mN	0.000333		M_nadp_m	R_SACCD4m	NA	NA	0.0004662	0.00117254
770	M_nadp_mA	R_THD1m	0.313305	M_h_cA + M_nadh_mA + M_nadp_mA <-> M_h_mA + M_nad_mA + M_nadph_mA		M_nadp_mN	R_THD1m	0.64368	M_h_cN + M_nadp_mN + M_nadh_mN <-> M_h_mN + M_nadph_mN + M_nad_mN	0.956985		M_nadp_m	R_THD1m	NA	NA	1.33978	3.36967
771	M_nadp_mA	R_VITD2Hm	0.0193	M_h_mA + M_nadph_mA + M_o2_mA + M_vitd2_mA -> M_25hvitd2_mA + M_h2o_mA + M_nadp_mA		M_nadp_mN	R_VITD2Hm	0.02861	M_h_mN + M_nadph_mN + M_o2_mN + M_vitd2_mN -> M_h2o_mN + M_nadp_mN + M_25hvitd2_mN	0.04791		M_nadp_m	R_VITD2Hm	NA	NA	0.067074	0.168697
772	M_nadp_mA	R_VITD3Hm	0.02234	M_h_mA + M_nadph_mA + M_o2_mA + M_vitd3_mA -> M_25hvitd3_mA + M_h2o_mA + M_nadp_mA		M_nadp_mN	R_VITD3Hm	0.03095	M_h_mN + M_nadph_mN + M_o2_mN + M_vitd3_mN -> M_h2o_mN + M_nadp_mN + M_25hvitd3_mN	0.05329		M_nadp_m	R_VITD3Hm	NA	NA	0.074606	0.187641
773	M_nadph_cA	R_ALDD2y	0.0002172	M_acald_cA + M_h2o_cA + M_nadp_cA -> M_ac_cA + 2*M_h_cA + M_nadph_cA		M_nadph_cN	R_ALDD2y	0.0001574	M_h2o_cN + M_acald_cN + M_nadp_cN -> 2*M_h_cN + M_ac_cN + M_nadph_cN	0.0003746		M_nadph_c	R_ALDD2y	NA	NA	0.00052444	0.00131901
774	M_nadph_cA	R_ALR	0.007921	M_h2o_cA + M_mthgxl_cA + M_nadp_cA -> 2*M_h_cA + M_nadph_cA + M_pyr_cA		M_nadph_cN	R_ALR	0.0199114	M_h2o_cN + M_mthgxl_cN + M_nadp_cN -> 2*M_h_cN + M_nadph_cN + M_pyr_cN	0.0278324		M_nadph_c	R_ALR	NA	NA	0.0389654	0.0980014
775	M_nadph_cA	R_G6PDH2r	0.005711	M_g6p_cA + M_nadp_cA <-> M_6pgl_cA + M_h_cA + M_nadph_cA		M_nadph_cN	R_G6PDH2r	0.00922	M_nadp_cN + M_g6p_cN <-> M_h_cN + M_nadph_cN + M_6pgl_cN	0.014931		M_nadph_c	R_G6PDH2r	0.0196	0.0689655	0.0209034	0.0525739
776	M_nadph_cA	R_GND	0.005711	M_6pgc_cA + M_nadp_cA -> M_co2_cA + M_nadph_cA + M_ru5p_DASH_D_cA		M_nadph_cN	R_GND	0.00922	M_nadp_cN + M_6pgc_cN -> M_nadph_cN + M_co2_cN + M_ru5p_DASH_D_cN	0.014931		M_nadph_c	R_GND	0.0196	0.0689655	0.0209034	0.0525739
777	M_nadph_cA	R_DM_nadph_LPAREN_c_RPAREN_	0.019561	M_nadph_cA -> M_h_cA + M_nadp_cA		M_nadph_cN	R_DM_nadph_LPAREN_c_RPAREN_	0.038509	M_nadph_cN -> M_h_cN + M_nadp_cN	0.05807		M_nadph_c	R_DM_nadph_LPAREN_c_RPAREN_	NA	NA	0.081298	0.204472
778	M_nadph_mA	R_1a_COMMA_24_COMMA_25VITD2Hm	0.01115	M_2425dhvitd2_mA + M_h_mA + M_nadph_mA + M_o2_mA -> M_1a2425thvitd2_mA + M_h2o_mA + M_nadp_mA		M_nadph_mN	R_1a_COMMA_24_COMMA_25VITD2Hm	0.01755	M_2425dhvitd2_mN + M_h_mN + M_nadph_mN + M_o2_mN -> M_1a2425thvitd2_mN + M_h2o_mN + M_nadp_mN	0.0287		M_nadph_m	R_1a_COMMA_24_COMMA_25VITD2Hm	NA	NA	0.04018	0.101056
779	M_nadph_mA	R_1a_COMMA_24_COMMA_25VITD3Hm	0.008628	M_2425dhvitd3_mA + M_h_mA + M_nadph_mA + M_o2_mA -> M_1a2425thvitd3_mA + M_h2o_mA + M_nadp_mA		M_nadph_mN	R_1a_COMMA_24_COMMA_25VITD3Hm	0.01737	M_h_mN + M_nadph_mN + M_o2_mN + M_2425dhvitd3_mN -> M_h2o_mN + M_nadp_mN + M_1a2425thvitd3_mN	0.025998		M_nadph_m	R_1a_COMMA_24_COMMA_25VITD3Hm	NA	NA	0.0363972	0.0915423
780	M_nadph_mA	R_1a_COMMA_25VITD2Hm	0.007821	M_1a25dhvitd2_mA + M_h_mA + M_nadph_mA + M_o2_mA -> M_1a2425thvitd2_mA + M_h2o_mA + M_nadp_mA		M_nadph_mN	R_1a_COMMA_25VITD2Hm	0.0114	M_h_mN + M_nadph_mN + M_o2_mN + M_1a25dhvitd2_mN -> M_1a2425thvitd2_mN + M_h2o_mN + M_nadp_mN	0.019221		M_nadph_m	R_1a_COMMA_25VITD2Hm	NA	NA	0.0269094	0.0676796
781	M_nadph_mA	R_1a_COMMA_25VITD3Hm	0.01135	M_1a25dhvitd3_mA + M_h_mA + M_nadph_mA + M_o2_mA -> M_1a2425thvitd3_mA + M_h2o_mA + M_nadp_mA		M_nadph_mN	R_1a_COMMA_25VITD3Hm	0.01593	M_h_mN + M_nadph_mN + M_o2_mN + M_1a25dhvitd3_mN -> M_h2o_mN + M_nadp_mN + M_1a2425thvitd3_mN	0.02728		M_nadph_m	R_1a_COMMA_25VITD3Hm	NA	NA	0.038192	0.0960563
782	M_nadph_mA	R_24_COMMA_25VITD2Hm	0.01115	M_25hvitd2_mA + M_h_mA + M_nadph_mA + M_o2_mA -> M_2425dhvitd2_mA + M_h2o_mA + M_nadp_mA		M_nadph_mN	R_24_COMMA_25VITD2Hm	0.01755	M_h_mN + M_nadph_mN + M_o2_mN + M_25hvitd2_mN -> M_2425dhvitd2_mN + M_h2o_mN + M_nadp_mN	0.0287		M_nadph_m	R_24_COMMA_25VITD2Hm	NA	NA	0.04018	0.101056
783	M_nadph_mA	R_24_COMMA_25VITD3Hm	0.008628	M_25hvitd3_mA + M_h_mA + M_nadph_mA + M_o2_mA -> M_2425dhvitd3_mA + M_h2o_mA + M_nadp_mA		M_nadph_mN	R_24_COMMA_25VITD3Hm	0.01737	M_h_mN + M_nadph_mN + M_o2_mN + M_25hvitd3_mN -> M_h2o_mN + M_nadp_mN + M_2425dhvitd3_mN	0.025998		M_nadph_m	R_24_COMMA_25VITD3Hm	NA	NA	0.0363972	0.0915423
784	M_nadph_mA	R_25VITD2Hm	0.007821	M_25hvitd2_mA + M_h_mA + M_nadph_mA + M_o2_mA -> M_1a25dhvitd2_mA + M_h2o_mA + M_nadp_mA		M_nadph_mN	R_25VITD2Hm	0.0114	M_h_mN + M_nadph_mN + M_o2_mN + M_25hvitd2_mN -> M_h2o_mN + M_nadp_mN + M_1a25dhvitd2_mN	0.019221		M_nadph_m	R_25VITD2Hm	NA	NA	0.0269094	0.0676796
785	M_nadph_mA	R_25VITD3Hm	0.01135	M_25hvitd3_mA + M_h_mA + M_nadph_mA + M_o2_mA -> M_1a25dhvitd3_mA + M_h2o_mA + M_nadp_mA		M_nadph_mN	R_25VITD3Hm	0.01593	M_h_mN + M_nadph_mN + M_o2_mN + M_25hvitd3_mN -> M_h2o_mN + M_nadp_mN + M_1a25dhvitd3_mN	0.02728		M_nadph_m	R_25VITD3Hm	NA	NA	0.038192	0.0960563
786	M_nadph_mA	R_3DPHBH2	0.0001608	M_3dphb_mA + M_h_mA + M_nadph_mA + M_o2_mA -> M_3dpdhb_mA + M_h2o_mA + M_nadp_mA		M_nadph_mN	R_3DPHBH2	0.0001092	M_h_mN + M_nadph_mN + M_o2_mN + M_3dphb_mN -> M_h2o_mN + M_nadp_mN + M_3dpdhb_mN	0.00027		M_nadph_m	R_3DPHBH2	NA	NA	0.000378	0.000950704
787	M_nadph_mA	R_COQ7m	0.0007295	M_2dp6mobq_me_mA + M_h_mA + M_nadph_mA + M_o2_mA -> M_2dpmhobq_mA + M_h2o_mA + M_nadp_mA		M_nadph_mN	R_COQ7m	0.0005567	M_h_mN + M_nadph_mN + M_o2_mN + M_2dp6mobq_me_mN -> M_h2o_mN + M_nadp_mN + M_2dpmhobq_mN	0.0012862		M_nadph_m	R_COQ7m	NA	NA	0.00180068	0.00452887
788	M_nadph_mA	R_GTHOm	0.006462	M_gthox_mA + M_h_mA + M_nadph_mA -> 2*M_gthrd_mA + M_nadp_mA		M_nadph_mN	R_GTHOm	0.009317	M_h_mN + M_nadph_mN + M_gthox_mN -> M_nadp_mN + 2*M_gthrd_mN	0.015779		M_nadph_m	R_GTHOm	NA	NA	0.0220906	0.0555599
789	M_nadph_mA	R_ICDHyrm	-0.2611	M_icit_mA + M_nadp_mA <-> M_akg_mA + M_co2_mA + M_nadph_mA		M_nadph_mN	R_ICDHyrm	-0.5037	M_nadp_mN + M_icit_mN <-> M_nadph_mN + M_akg_mN + M_co2_mN	-0.7648		M_nadph_m	R_ICDHyrm	0	0	-1.07072	-2.69296
790						M_nadph_mN	R_ME2m	0.03283	M_nadp_mN + M_mal_DASH_L_mN -> M_nadph_mN + M_co2_mN + M_pyr_mN	0.03283		M_nadph_m	R_ME2m	0	0	0.045962	0.115599
791	M_nadph_mA	R_MTHFDm	0.0926105	M_mlthf_mA + M_nadp_mA <-> M_methf_mA + M_nadph_mA		M_nadph_mN	R_MTHFDm	0.0448884	M_nadp_mN + M_mlthf_mN <-> M_nadph_mN + M_methf_mN	0.137499		M_nadph_m	R_MTHFDm	NA	NA	0.192498	0.484151
792	M_nadph_mA	R_P45011A1m	0.01794	M_chsterol_mA + M_h_mA + M_nadph_mA + 2*M_o2_mA -> M_4mptnl_mA + 2*M_h2o_mA + M_nadp_mA + M_prgnlone_mA		M_nadph_mN	R_P45011A1m	0.02367	M_h_mN + M_nadph_mN + 2*M_o2_mN + M_chsterol_mN -> 2*M_h2o_mN + M_nadp_mN + M_4mptnl_mN + M_prgnlone_mN	0.04161		M_nadph_m	R_P45011A1m	NA	NA	0.058254	0.146514
793	M_nadph_mA	R_SACCD3m	0.0001705	M_akg_mA + M_h_mA + M_lys_DASH_L_mA + M_nadph_mA -> M_h2o_mA + M_nadp_mA + M_saccrp_DASH_L_mA		M_nadph_mN	R_SACCD3m	0.0001625	M_h_mN + M_nadph_mN + M_akg_mN + M_lys_DASH_L_mN -> M_h2o_mN + M_nadp_mN + M_saccrp_DASH_L_mN	0.000333		M_nadph_m	R_SACCD3m	NA	NA	0.0004662	0.00117254
794	M_nadph_mA	R_SACCD4m	0.0001705	M_h2o_mA + M_nadp_mA + M_saccrp_DASH_L_mA -> M_L2aadp6sa_mA + M_glu_DASH_L_mA + M_h_mA + M_nadph_mA		M_nadph_mN	R_SACCD4m	0.0001625	M_h2o_mN + M_nadp_mN + M_saccrp_DASH_L_mN -> M_h_mN + M_nadph_mN + M_glu_DASH_L_mN + M_L2aadp6sa_mN	0.000333		M_nadph_m	R_SACCD4m	NA	NA	0.0004662	0.00117254
795	M_nadph_mA	R_THD1m	0.313305	M_h_cA + M_nadh_mA + M_nadp_mA <-> M_h_mA + M_nad_mA + M_nadph_mA		M_nadph_mN	R_THD1m	0.64368	M_h_cN + M_nadp_mN + M_nadh_mN <-> M_h_mN + M_nadph_mN + M_nad_mN	0.956985		M_nadph_m	R_THD1m	NA	NA	1.33978	3.36967
796	M_nadph_mA	R_VITD2Hm	0.0193	M_h_mA + M_nadph_mA + M_o2_mA + M_vitd2_mA -> M_25hvitd2_mA + M_h2o_mA + M_nadp_mA		M_nadph_mN	R_VITD2Hm	0.02861	M_h_mN + M_nadph_mN + M_o2_mN + M_vitd2_mN -> M_h2o_mN + M_nadp_mN + M_25hvitd2_mN	0.04791		M_nadph_m	R_VITD2Hm	NA	NA	0.067074	0.168697
797	M_nadph_mA	R_VITD3Hm	0.02234	M_h_mA + M_nadph_mA + M_o2_mA + M_vitd3_mA -> M_25hvitd3_mA + M_h2o_mA + M_nadp_mA		M_nadph_mN	R_VITD3Hm	0.03095	M_h_mN + M_nadph_mN + M_o2_mN + M_vitd3_mN -> M_h2o_mN + M_nadp_mN + M_25hvitd3_mN	0.05329		M_nadph_m	R_VITD3Hm	NA	NA	0.074606	0.187641
798	M_nh4_mA	R_ASNNm	0.0002765	M_asn_DASH_L_mA + M_h2o_mA -> M_asp_DASH_L_mA + M_nh4_mA						0.0002765		M_nh4_m	R_ASNNm	NA	NA	0.0003871	0.000973592
799	M_nh4_mA	R_GCC2bim	0.01302	M_alpam_mA + M_thf_mA -> M_dhlam_mA + M_mlthf_mA + M_nh4_mA		M_nh4_mN	R_GCC2bim	0.01149	M_thf_mN + M_alpam_mN -> M_nh4_mN + M_dhlam_mN + M_mlthf_mN	0.02451		M_nh4_m	R_GCC2bim	NA	NA	0.034314	0.0863028
800	M_nh4_mA	R_GCCbim	0.01307	M_alpro_mA + M_thf_mA -> M_dhlpro_mA + M_mlthf_mA + M_nh4_mA		M_nh4_mN	R_GCCbim	0.01124	M_thf_mN + M_alpro_mN -> M_nh4_mN + M_mlthf_mN + M_dhlpro_mN	0.02431		M_nh4_m	R_GCCbim	NA	NA	0.034034	0.0855986
801	M_nh4_mA	R_GLUDxm	-0.2078	M_glu_DASH_L_mA + M_h2o_mA + M_nad_mA <-> M_akg_mA + M_h_mA + M_nadh_mA + M_nh4_mA		M_nh4_mN	R_GLUDxm	0.095285	M_h2o_mN + M_nad_mN + M_glu_DASH_L_mN <-> M_h_mN + M_akg_mN + M_nadh_mN + M_nh4_mN	-0.112515		M_nh4_m	R_GLUDxm	NA	NA	-0.157521	-0.39618
802	M_nh4_mA	R_GLUNm	0.123118	M_gln_DASH_L_mA + M_h2o_mA -> M_glu_DASH_L_mA + M_nh4_mA		M_nh4_mN	R_GLUNm	0.4062	M_h2o_mN + M_gln_DASH_L_mN -> M_glu_DASH_L_mN + M_nh4_mN	0.529318		M_nh4_m	R_GLUNm	0	0	0.741046	1.8638
803	M_nh4_mA	R_NH3tm	0.058267	M_nh4_cA + M_h_mA <-> M_h_cA + M_nh4_mA		M_nh4_mN	R_NH3tm	-0.5242	M_h_mN + M_nh4_cN <-> M_h_cN + M_nh4_mN	-0.465933		M_nh4_m	R_NH3tm	NA	NA	-0.652306	-1.64061
804	M_o2_cA	R_AACTOOR	0.007921	M_aact_cA + M_h2o_cA + M_o2_cA -> M_h2o2_cA + M_mthgxl_cA + M_nh4_cA		M_o2_cN	R_AACTOOR	0.0199114	M_h2o_cN + M_aact_cN + M_o2_cN -> M_h2o2_cN + M_mthgxl_cN + M_nh4_cN	0.0278324		M_o2_c	R_AACTOOR	NA	NA	0.0389654	0.0980014
805	M_o2_cA	R_CPPPGO	0.0008568	M_cpppg3_cA + 2*M_h_cA + M_o2_cA -> 2*M_co2_cA + 2*M_h2o_cA + M_pppg9_cA		M_o2_cN	R_CPPPGO	0.0006397	2*M_h_cN + M_o2_cN + M_cpppg3_cN -> 2*M_h2o_cN + 2*M_co2_cN + M_pppg9_cN	0.0014965		M_o2_c	R_CPPPGO	NA	NA	0.0020951	0.00526937
806	M_o2_cA	R_O2t	2.205	M_o2_e <-> M_o2_cA						2.205		M_o2_c	R_O2t	1.6386	5.76566	3.087	7.76408
807						M_o2_cN	R_O2t	1.496	M_o2_I <-> M_o2_cN	1.496		M_o2_c	R_O2t	1.6386	5.76566	2.0944	5.26761
808	M_o2_cA	R_O2tm	0.7001	M_o2_cA <-> M_o2_mA		M_o2_cN	R_O2tm	1.475	M_o2_cN <-> M_o2_mN	2.1751		M_o2_c	R_O2tm	1.6386	5.76566	3.04514	7.6588
809	M_o2_cA	R_O2t_Int	-1.496	M_o2_I <-> M_o2_cA						-1.496		M_o2_c	R_O2t_Int	NA	NA	-2.0944	-5.26761
810	M_o2_e	R_EX_o2_LPAREN_e_RPAREN_	-2.205	M_o2_e <-> M_o2_eX						-2.205		M_o2_e	R_EX_o2_LPAREN_e_RPAREN_	NA	NA	-3.087	-7.76408
811	M_o2_e	R_O2t	2.205	M_o2_e <-> M_o2_cA						2.205		M_o2_e	R_O2t	1.6386	5.76566	3.087	7.76408
812	M_o2_I	R_O2t_Int	-1.496	M_o2_I <-> M_o2_cA						-1.496		M_o2_I	R_O2t_Int	NA	NA	-2.0944	-5.26761
813						M_o2_I	R_O2t	1.496	M_o2_I <-> M_o2_cN	1.496		M_o2_I	R_O2t	1.6386	5.76566	2.0944	5.26761
814	M_o2_mA	R_1a_COMMA_24_COMMA_25VITD2Hm	0.01115	M_2425dhvitd2_mA + M_h_mA + M_nadph_mA + M_o2_mA -> M_1a2425thvitd2_mA + M_h2o_mA + M_nadp_mA		M_o2_mN	R_1a_COMMA_24_COMMA_25VITD2Hm	0.01755	M_2425dhvitd2_mN + M_h_mN + M_nadph_mN + M_o2_mN -> M_1a2425thvitd2_mN + M_h2o_mN + M_nadp_mN	0.0287		M_o2_m	R_1a_COMMA_24_COMMA_25VITD2Hm	NA	NA	0.04018	0.101056
815	M_o2_mA	R_1a_COMMA_24_COMMA_25VITD3Hm	0.008628	M_2425dhvitd3_mA + M_h_mA + M_nadph_mA + M_o2_mA -> M_1a2425thvitd3_mA + M_h2o_mA + M_nadp_mA		M_o2_mN	R_1a_COMMA_24_COMMA_25VITD3Hm	0.01737	M_h_mN + M_nadph_mN + M_o2_mN + M_2425dhvitd3_mN -> M_h2o_mN + M_nadp_mN + M_1a2425thvitd3_mN	0.025998		M_o2_m	R_1a_COMMA_24_COMMA_25VITD3Hm	NA	NA	0.0363972	0.0915423
816	M_o2_mA	R_1a_COMMA_25VITD2Hm	0.007821	M_1a25dhvitd2_mA + M_h_mA + M_nadph_mA + M_o2_mA -> M_1a2425thvitd2_mA + M_h2o_mA + M_nadp_mA		M_o2_mN	R_1a_COMMA_25VITD2Hm	0.0114	M_h_mN + M_nadph_mN + M_o2_mN + M_1a25dhvitd2_mN -> M_1a2425thvitd2_mN + M_h2o_mN + M_nadp_mN	0.019221		M_o2_m	R_1a_COMMA_25VITD2Hm	NA	NA	0.0269094	0.0676796
817	M_o2_mA	R_1a_COMMA_25VITD3Hm	0.01135	M_1a25dhvitd3_mA + M_h_mA + M_nadph_mA + M_o2_mA -> M_1a2425thvitd3_mA + M_h2o_mA + M_nadp_mA		M_o2_mN	R_1a_COMMA_25VITD3Hm	0.01593	M_h_mN + M_nadph_mN + M_o2_mN + M_1a25dhvitd3_mN -> M_h2o_mN + M_nadp_mN + M_1a2425thvitd3_mN	0.02728		M_o2_m	R_1a_COMMA_25VITD3Hm	NA	NA	0.038192	0.0960563
818	M_o2_mA	R_24_COMMA_25VITD2Hm	0.01115	M_25hvitd2_mA + M_h_mA + M_nadph_mA + M_o2_mA -> M_2425dhvitd2_mA + M_h2o_mA + M_nadp_mA		M_o2_mN	R_24_COMMA_25VITD2Hm	0.01755	M_h_mN + M_nadph_mN + M_o2_mN + M_25hvitd2_mN -> M_2425dhvitd2_mN + M_h2o_mN + M_nadp_mN	0.0287		M_o2_m	R_24_COMMA_25VITD2Hm	NA	NA	0.04018	0.101056
819	M_o2_mA	R_24_COMMA_25VITD3Hm	0.008628	M_25hvitd3_mA + M_h_mA + M_nadph_mA + M_o2_mA -> M_2425dhvitd3_mA + M_h2o_mA + M_nadp_mA		M_o2_mN	R_24_COMMA_25VITD3Hm	0.01737	M_h_mN + M_nadph_mN + M_o2_mN + M_25hvitd3_mN -> M_h2o_mN + M_nadp_mN + M_2425dhvitd3_mN	0.025998		M_o2_m	R_24_COMMA_25VITD3Hm	NA	NA	0.0363972	0.0915423
820	M_o2_mA	R_25VITD2Hm	0.007821	M_25hvitd2_mA + M_h_mA + M_nadph_mA + M_o2_mA -> M_1a25dhvitd2_mA + M_h2o_mA + M_nadp_mA		M_o2_mN	R_25VITD2Hm	0.0114	M_h_mN + M_nadph_mN + M_o2_mN + M_25hvitd2_mN -> M_h2o_mN + M_nadp_mN + M_1a25dhvitd2_mN	0.019221		M_o2_m	R_25VITD2Hm	NA	NA	0.0269094	0.0676796
821	M_o2_mA	R_25VITD3Hm	0.01135	M_25hvitd3_mA + M_h_mA + M_nadph_mA + M_o2_mA -> M_1a25dhvitd3_mA + M_h2o_mA + M_nadp_mA		M_o2_mN	R_25VITD3Hm	0.01593	M_h_mN + M_nadph_mN + M_o2_mN + M_25hvitd3_mN -> M_h2o_mN + M_nadp_mN + M_1a25dhvitd3_mN	0.02728		M_o2_m	R_25VITD3Hm	NA	NA	0.038192	0.0960563
822	M_o2_mA	R_3DPHBH1	0.0005687	M_3dphb_mA + M_h_mA + M_nadh_mA + M_o2_mA -> M_3dpdhb_mA + M_h2o_mA + M_nad_mA		M_o2_mN	R_3DPHBH1	0.0004475	M_h_mN + M_o2_mN + M_nadh_mN + M_3dphb_mN -> M_h2o_mN + M_nad_mN + M_3dpdhb_mN	0.0010162		M_o2_m	R_3DPHBH1	NA	NA	0.00142268	0.00357817
823	M_o2_mA	R_3DPHBH2	0.0001608	M_3dphb_mA + M_h_mA + M_nadph_mA + M_o2_mA -> M_3dpdhb_mA + M_h2o_mA + M_nadp_mA		M_o2_mN	R_3DPHBH2	0.0001092	M_h_mN + M_nadph_mN + M_o2_mN + M_3dphb_mN -> M_h2o_mN + M_nadp_mN + M_3dpdhb_mN	0.00027		M_o2_m	R_3DPHBH2	NA	NA	0.000378	0.000950704
824	M_o2_mA	R_CATm	0.005009	2*M_h2o2_mA -> 2*M_h2o_mA + M_o2_mA		M_o2_mN	R_CATm	0.0049078	2*M_h2o2_mN -> M_o2_mN + 2*M_h2o_mN	0.0099168		M_o2_m	R_CATm	NA	NA	0.0138835	0.0349183
825	M_o2_mA	R_COQ6m	0.0007295	M_2dp6mep_mA + M_o2_mA -> M_2dp6mobq_mA + M_h2o_mA		M_o2_mN	R_COQ6m	0.0005567	M_o2_mN + M_2dp6mep_mN -> M_h2o_mN + M_2dp6mobq_mN	0.0012862		M_o2_m	R_COQ6m	NA	NA	0.00180068	0.00452887
826	M_o2_mA	R_COQ7m	0.0007295	M_2dp6mobq_me_mA + M_h_mA + M_nadph_mA + M_o2_mA -> M_2dpmhobq_mA + M_h2o_mA + M_nadp_mA		M_o2_mN	R_COQ7m	0.0005567	M_h_mN + M_nadph_mN + M_o2_mN + M_2dp6mobq_me_mN -> M_h2o_mN + M_nadp_mN + M_2dpmhobq_mN	0.0012862		M_o2_m	R_COQ7m	NA	NA	0.00180068	0.00452887
827	M_o2_mA	R_CYOOm2	0.5431	4*M_focytC_mA + 8*M_h_mA + M_o2_mA -> 4*M_h_cA + 4*M_ficytC_mA + 2*M_h2o_mA		M_o2_mN	R_CYOOm2	1.2263	8*M_h_mN + M_o2_mN + 4*M_focytC_mN -> 4*M_h_cN + 2*M_h2o_mN + 4*M_ficytC_mN	1.7694		M_o2_m	R_CYOOm2	NA	NA	2.47716	6.23028
828	M_o2_mA	R_LSOProd	0.011532	M_focytC_mA + M_o2_mA -> M_ficytC_mA + M_o2s_mA		M_o2_mN	R_LSOProd	0.02799	M_o2_mN + M_focytC_mN -> M_ficytC_mN + M_o2s_mN	0.039522		M_o2_m	R_LSOProd	NA	NA	0.0553308	0.139162
829	M_o2_mA	R_O2tm	0.7001	M_o2_cA <-> M_o2_mA		M_o2_mN	R_O2tm	1.475	M_o2_cN <-> M_o2_mN	2.1751		M_o2_m	R_O2tm	1.6386	5.76566	3.04514	7.6588
830	M_o2_mA	R_P45011A1m	0.01794	M_chsterol_mA + M_h_mA + M_nadph_mA + 2*M_o2_mA -> M_4mptnl_mA + 2*M_h2o_mA + M_nadp_mA + M_prgnlone_mA		M_o2_mN	R_P45011A1m	0.02367	M_h_mN + M_nadph_mN + 2*M_o2_mN + M_chsterol_mN -> 2*M_h2o_mN + M_nadp_mN + M_4mptnl_mN + M_prgnlone_mN	0.04161		M_o2_m	R_P45011A1m	NA	NA	0.058254	0.146514
831	M_o2_mA	R_PPPGOm	0.0004284	3*M_o2_mA + 2*M_pppg9_mA -> 6*M_h2o_mA + 2*M_ppp9_mA		M_o2_mN	R_PPPGOm	0.0003198	3*M_o2_mN + 2*M_pppg9_mN -> 6*M_h2o_mN + 2*M_ppp9_mN	0.0007482		M_o2_m	R_PPPGOm	NA	NA	0.00104748	0.00263451
832	M_o2_mA	R_SPODMm	0.008394	2*M_h_mA + 2*M_o2s_mA -> M_h2o2_mA + M_o2_mA		M_o2_mN	R_SPODMm	0.008086	2*M_h_mN + 2*M_o2s_mN -> M_o2_mN + M_h2o2_mN	0.01648		M_o2_m	R_SPODMm	NA	NA	0.023072	0.0580282
833	M_o2_mA	R_VITD2Hm	0.0193	M_h_mA + M_nadph_mA + M_o2_mA + M_vitd2_mA -> M_25hvitd2_mA + M_h2o_mA + M_nadp_mA		M_o2_mN	R_VITD2Hm	0.02861	M_h_mN + M_nadph_mN + M_o2_mN + M_vitd2_mN -> M_h2o_mN + M_nadp_mN + M_25hvitd2_mN	0.04791		M_o2_m	R_VITD2Hm	NA	NA	0.067074	0.168697
834	M_o2_mA	R_VITD3Hm	0.02234	M_h_mA + M_nadph_mA + M_o2_mA + M_vitd3_mA -> M_25hvitd3_mA + M_h2o_mA + M_nadp_mA		M_o2_mN	R_VITD3Hm	0.03095	M_h_mN + M_nadph_mN + M_o2_mN + M_vitd3_mN -> M_h2o_mN + M_nadp_mN + M_25hvitd3_mN	0.05329		M_o2_m	R_VITD3Hm	NA	NA	0.074606	0.187641
835	M_oaa_cA	R_ASPTA	0.01377	M_akg_cA + M_asp_DASH_L_cA <-> M_glu_DASH_L_cA + M_oaa_cA		M_oaa_cN	R_ASPTA	0.117017	M_akg_cN + M_asp_DASH_L_cN <-> M_glu_DASH_L_cN + M_oaa_cN	0.130787		M_oaa_c	R_ASPTA	0.549	1.93174	0.183102	0.460518
836	M_oaa_cA	R_MDH	-0.01377	M_mal_DASH_L_cA + M_nad_cA <-> M_h_cA + M_nadh_cA + M_oaa_cA		M_oaa_cN	R_MDH	-0.06237	M_mal_DASH_L_cN + M_nad_cN <-> M_h_cN + M_nadh_cN + M_oaa_cN	-0.07614		M_oaa_c	R_MDH	-0.549	-1.93174	-0.106596	-0.268099
837						M_oaa_cN	R_PEPCK	0.054648	M_oaa_cN + M_gtp_cN -> M_pep_cN + M_co2_cN + M_gdp_cN	0.054648		M_oaa_c	R_PEPCK	NA	NA	0.0765072	0.192423
838	M_oaa_mA	R_ASPTAm	-0.0134776	M_akg_mA + M_asp_DASH_L_mA <-> M_glu_DASH_L_mA + M_oaa_mA		M_oaa_mN	R_ASPTAm	-0.130625	M_akg_mN + M_asp_DASH_L_mN <-> M_glu_DASH_L_mN + M_oaa_mN	-0.144103		M_oaa_m	R_ASPTAm	-0.549	-1.93174	-0.201744	-0.507404
839	M_oaa_mA	R_CSm	0.19292	M_accoa_mA + M_h2o_mA + M_oaa_mA -> M_cit_mA + M_coa_mA + M_h_mA		M_oaa_mN	R_CSm	0.4112	M_h2o_mN + M_accoa_mN + M_oaa_mN -> M_h_mN + M_coa_mN + M_cit_mN	0.60412		M_oaa_m	R_CSm	0.5456	1.91977	0.845768	2.12718
840	M_oaa_mA	R_EHGLAT2m	1.707e-05	M_e4hglu_mA + M_oaa_mA -> M_4h2oglt_mA + M_asp_DASH_L_mA		M_oaa_mN	R_EHGLAT2m	1.947e-05	M_e4hglu_mN + M_oaa_mN -> M_asp_DASH_L_mN + M_4h2oglt_mN	3.654e-05		M_oaa_m	R_EHGLAT2m	NA	NA	5.1156e-05	0.000128662
841	M_oaa_mA	R_MDHm	0.19194	M_mal_DASH_L_mA + M_nad_mA <-> M_h_mA + M_nadh_mA + M_oaa_mA		M_oaa_mN	R_MDHm	0.5418	M_nad_mN + M_mal_DASH_L_mN <-> M_h_mN + M_nadh_mN + M_oaa_mN	0.73374		M_oaa_m	R_MDHm	1.0946	3.85151	1.02724	2.58359
842	M_oaa_mA	R_PCm	0.01448	M_atp_mA + M_hco3_mA + M_pyr_mA -> M_adp_mA + M_h_mA + M_oaa_mA + M_pi_mA						0.01448		M_oaa_m	R_PCm	NA	NA	0.020272	0.0509859
843	M_pep_cA	R_ENO	0.0106	M_2pg_cA <-> M_h2o_cA + M_pep_cA		M_pep_cN	R_ENO	0.4807	M_2pg_cN <-> M_h2o_cN + M_pep_cN	0.4913		M_pep_c	R_ENO	0.5619	1.97713	0.68782	1.72993
844	M_pep_cA	R_PYK	0.0106	M_adp_cA + M_h_cA + M_pep_cA -> M_atp_cA + M_pyr_cA		M_pep_cN	R_PYK	0.5354	M_adp_cN + M_h_cN + M_pep_cN -> M_atp_cN + M_pyr_cN	0.546		M_pep_c	R_PYK	0.5619	1.97713	0.7644	1.92254
845						M_pep_cN	R_PEPCK	0.054648	M_oaa_cN + M_gtp_cN -> M_pep_cN + M_co2_cN + M_gdp_cN	0.054648		M_pep_c	R_PEPCK	NA	NA	0.0765072	0.192423
846	M_pi_cA	R_DM_atp_LPAREN_c_RPAREN_	0.213804	M_atp_cA + M_h2o_cA -> M_adp_cA + M_h_cA + M_pi_cA		M_pi_cN	R_DM_atp_LPAREN_c_RPAREN_	2.45584	M_atp_cN + M_h2o_cN -> M_adp_cN + M_h_cN + M_pi_cN	2.66964		M_pi_c	R_DM_atp_LPAREN_c_RPAREN_	NA	NA	3.7375	9.40015
847	M_pi_cA	R_ACYP	0.116411	M_13dpg_cA + M_h2o_cA -> M_3pg_cA + M_h_cA + M_pi_cA		M_pi_cN	R_ACYP	0.244757	M_h2o_cN + M_13dpg_cN -> M_h_cN + M_pi_cN + M_3pg_cN	0.361168		M_pi_c	R_ACYP	NA	NA	0.505635	1.27172
848	M_pi_cA	R_DPGase	0.124123	M_23dpg_cA + M_h2o_cA -> M_3pg_cA + M_pi_cA		M_pi_cN	R_DPGase	0.248269	M_h2o_cN + M_23dpg_cN -> M_pi_cN + M_3pg_cN	0.372392		M_pi_c	R_DPGase	NA	NA	0.521349	1.31124
849	M_pi_cA	R_FUMtm	-6.132	M_fum_cA + M_pi_mA <-> M_pi_cA + M_fum_mA		M_pi_cN	R_FUMtm	11.462	M_pi_mN + M_fum_cN <-> M_pi_cN + M_fum_mN	5.33		M_pi_c	R_FUMtm	NA	NA	7.462	18.7676
850	M_pi_cA	R_GAPD	0.08237	M_g3p_cA + M_nad_cA + M_pi_cA <-> M_13dpg_cA + M_h_cA + M_nadh_cA		M_pi_cN	R_GAPD	0.4807	M_pi_cN + M_nad_cN + M_g3p_cN <-> M_h_cN + M_13dpg_cN + M_nadh_cN	0.56307		M_pi_c	R_GAPD	0.5619	1.97713	0.788298	1.98264
851	M_pi_cA	R_GLNS	0.531	M_atp_cA + M_glu_DASH_L_cA + M_nh4_cA -> M_adp_cA + M_gln_DASH_L_cA + M_h_cA + M_pi_cA						0.531		M_pi_c	R_GLNS	0	0	0.7434	1.86972
852	M_pi_cA	R_GLUVESSEC	0.125342	M_atp_cA + M_glu_DASH_L_cA + M_h2o_cA -> M_adp_cA + M_h_cA + M_pi_cA + M_glu_DASH_L_e						0.125342		M_pi_c	R_GLUVESSEC	NA	NA	0.175479	0.441345
853						M_pi_cN	R_GLUVESSEC	0.285	M_atp_cN + M_h2o_cN + M_glu_DASH_L_cN -> M_glu_DASH_L_I + M_adp_cN + M_h_cN + M_pi_cN	0.285		M_pi_c	R_GLUVESSEC	NA	NA	0.399	1.00352
854	M_pi_cA	R_MALtm	6.204	M_mal_DASH_L_cA + M_pi_mA <-> M_pi_cA + M_mal_DASH_L_mA		M_pi_cN	R_MALtm	-11.517	M_pi_mN + M_mal_DASH_L_cN <-> M_pi_cN + M_mal_DASH_L_mN	-5.313		M_pi_c	R_MALtm	NA	NA	-7.4382	-18.7077
855	M_pi_cA	R_NaKt	0.121717	M_atp_cA + M_h2o_cA + 3*M_na1_cA + 2*M_k_e -> M_adp_cA + M_h_cA + 2*M_k_cA + M_pi_cA + 3*M_na1_e						0.121717		M_pi_c	R_NaKt	NA	NA	0.170404	0.428582
856						M_pi_cN	R_NaKt	0.24316	2*M_k_I + M_atp_cN + M_h2o_cN + 3*M_na1_cN -> 3*M_na1_I + M_adp_cN + M_h_cN + M_pi_cN + 2*M_k_cN	0.24316		M_pi_c	R_NaKt	NA	NA	0.340424	0.856198
857	M_pi_cA	R_PCFLOPm	6.516e-05	M_atp_cA + M_h2o_cA + M_pchol_hs_mA -> M_adp_cA + M_h_cA + M_pchol_hs_cA + M_pi_cA		M_pi_cN	R_PCFLOPm	3.819e-05	M_atp_cN + M_h2o_cN + M_pchol_hs_mN -> M_adp_cN + M_h_cN + M_pi_cN + M_pchol_hs_cN	0.00010335		M_pi_c	R_PCFLOPm	NA	NA	0.00014469	0.000363908
858	M_pi_cA	R_PEFLIP	2.008e-05	M_atp_cA + M_h2o_cA + M_pe_hs_e -> M_adp_cA + M_h_cA + M_pe_hs_cA + M_pi_cA						2.008e-05		M_pi_c	R_PEFLIP	NA	NA	2.8112e-05	7.07042e-05
859						M_pi_cN	R_PEFLIP	1.93e-05	M_pe_hs_I + M_atp_cN + M_h2o_cN -> M_adp_cN + M_h_cN + M_pi_cN + M_pe_hs_cN	1.93e-05		M_pi_c	R_PEFLIP	NA	NA	2.702e-05	6.79577e-05
860	M_pi_cA	R_PEFLIPm	3.179e-05	M_atp_cA + M_h2o_cA + M_pe_hs_cA -> M_adp_cA + M_h_cA + M_pi_cA + M_pe_hs_mA		M_pi_cN	R_PEFLIPm	1.93e-05	M_atp_cN + M_h2o_cN + M_pe_hs_cN -> M_adp_cN + M_h_cN + M_pi_cN + M_pe_hs_mN	5.109e-05		M_pi_c	R_PEFLIPm	NA	NA	7.1526e-05	0.000179894
861	M_pi_cA	R_PIt2m	1.4151	M_h_cA + M_pi_cA <-> M_h_mA + M_pi_mA		M_pi_cN	R_PIt2m	2.9405	M_h_cN + M_pi_cN <-> M_h_mN + M_pi_mN	4.3556		M_pi_c	R_PIt2m	7.9318	27.9092	6.09784	15.3366
862	M_pi_cA	R_PIt7	-0.0025724	3*M_na1_e + M_pi_e <-> 3*M_na1_cA + M_pi_cA						-0.0025724		M_pi_c	R_PIt7	NA	NA	-0.00360136	-0.00905775
863	M_pi_cA	R_PSFLIP	2.086e-05	M_atp_cA + M_h2o_cA + M_ps_hs_e -> M_adp_cA + M_h_cA + M_pi_cA + M_ps_hs_cA						2.086e-05		M_pi_c	R_PSFLIP	NA	NA	2.9204e-05	7.34507e-05
864						M_pi_cN	R_PIt7	-0.001113	3*M_na1_I + M_pi_I <-> M_pi_cN + 3*M_na1_cN	-0.001113		M_pi_c	R_PIt7	NA	NA	-0.0015582	-0.00391901
865						M_pi_cN	R_PSFLIP	1.889e-05	M_ps_hs_I + M_atp_cN + M_h2o_cN -> M_adp_cN + M_h_cN + M_pi_cN + M_ps_hs_cN	1.889e-05		M_pi_c	R_PSFLIP	NA	NA	2.6446e-05	6.65141e-05
866	M_pi_cA	R_PSFLIPm	3.336e-05	M_atp_cA + M_h2o_cA + M_ps_hs_cA -> M_adp_cA + M_h_cA + M_pi_cA + M_ps_hs_mA		M_pi_cN	R_PSFLIPm	1.889e-05	M_atp_cN + M_h2o_cN + M_ps_hs_cN -> M_adp_cN + M_h_cN + M_pi_cN + M_ps_hs_mN	5.225e-05		M_pi_c	R_PSFLIPm	NA	NA	7.315e-05	0.000183979
867	M_pi_cA	R_PSP_L	0.07177	M_h2o_cA + M_pser_DASH_L_cA -> M_pi_cA + M_ser_DASH_L_cA						0.07177		M_pi_c	R_PSP_L	NA	NA	0.100478	0.252711
868	M_pi_cA	R_NaKt_Int	0.122977	M_atp_cA + M_h2o_cA + 3*M_na1_cA + 2*M_k_I -> M_adp_cA + M_h_cA + 2*M_k_cA + M_pi_cA + 3*M_na1_I						0.122977		M_pi_c	R_NaKt_Int	NA	NA	0.172168	0.433017
869	M_pi_cA	R_PEFLIP_Int	1.172e-05	M_atp_cA + M_h2o_cA + M_pe_hs_I -> M_adp_cA + M_h_cA + M_pe_hs_cA + M_pi_cA						1.172e-05		M_pi_c	R_PEFLIP_Int	NA	NA	1.6408e-05	4.12676e-05
870	M_pi_cA	R_PIt7_Int	0.001113	3*M_na1_I + M_pi_I <-> 3*M_na1_cA + M_pi_cA						0.001113		M_pi_c	R_PIt7_Int	NA	NA	0.0015582	0.00391901
871	M_pi_cA	R_PSFLIP_Int	1.25e-05	M_atp_cA + M_h2o_cA + M_ps_hs_I -> M_adp_cA + M_h_cA + M_pi_cA + M_ps_hs_cA						1.25e-05		M_pi_c	R_PSFLIP_Int	NA	NA	1.75e-05	4.40141e-05
872	M_pi_mA	R_ATPS4m	2.365	4*M_h_cA + M_adp_mA + M_pi_mA -> M_atp_mA + 3*M_h_mA + M_h2o_mA		M_pi_mN	R_ATPS4m	5.177	4*M_h_cN + M_adp_mN + M_pi_mN -> 3*M_h_mN + M_h2o_mN + M_atp_mN	7.542		M_pi_m	R_ATPS4m	7.4771	26.3093	10.5588	26.5563
873	M_pi_mA	R_FPGS4m	0.0046499	4*M_atp_mA + M_dhf_mA + 4*M_glu_DASH_L_mA -> M_5dhf_mA + 4*M_adp_mA + 4*M_h_mA + 4*M_pi_mA		M_pi_mN	R_FPGS4m	0.0042906	4*M_glu_DASH_L_mN + 4*M_atp_mN + M_dhf_mN -> 4*M_h_mN + 4*M_adp_mN + 4*M_pi_mN + M_5dhf_mN	0.0089405		M_pi_m	R_FPGS4m	NA	NA	0.0125167	0.0314806
874	M_pi_mA	R_FPGS5m	0.0046499	M_5dhf_mA + M_atp_mA + M_glu_DASH_L_mA -> M_6dhf_mA + M_adp_mA + M_h_mA + M_pi_mA		M_pi_mN	R_FPGS5m	0.0042906	M_glu_DASH_L_mN + M_atp_mN + M_5dhf_mN -> M_h_mN + M_6dhf_mN + M_adp_mN + M_pi_mN	0.0089405		M_pi_m	R_FPGS5m	NA	NA	0.0125167	0.0314806
875	M_pi_mA	R_FPGS6m	0.002026	M_6dhf_mA + M_atp_mA + M_glu_DASH_L_mA -> M_7dhf_mA + M_adp_mA + M_h_mA + M_pi_mA		M_pi_mN	R_FPGS6m	0.001714	M_glu_DASH_L_mN + M_6dhf_mN + M_atp_mN -> M_h_mN + M_7dhf_mN + M_adp_mN + M_pi_mN	0.00374		M_pi_m	R_FPGS6m	NA	NA	0.005236	0.013169
876	M_pi_mA	R_FTHFLm	-0.0926105	M_atp_mA + M_for_mA + M_thf_mA <-> M_10fthf_mA + M_adp_mA + M_pi_mA		M_pi_mN	R_FTHFLm	-0.0448884	M_atp_mN + M_for_mN + M_thf_mN <-> M_10fthf_mN + M_adp_mN + M_pi_mN	-0.137499		M_pi_m	R_FTHFLm	NA	NA	-0.192498	-0.484151
877	M_pi_mA	R_FUMtm	-6.132	M_fum_cA + M_pi_mA <-> M_pi_cA + M_fum_mA		M_pi_mN	R_FUMtm	11.462	M_pi_mN + M_fum_cN <-> M_pi_cN + M_fum_mN	5.33		M_pi_m	R_FUMtm	NA	NA	7.462	18.7676
878	M_pi_mA	R_ITCOAL1m	-18.53	M_coa_mA + M_gtp_mA + M_itacon_mA <-> M_gdp_mA + M_itaccoa_mA + M_pi_mA		M_pi_mN	R_ITCOAL1m	-15.13	M_coa_mN + M_gtp_mN + M_itacon_mN <-> M_gdp_mN + M_pi_mN + M_itaccoa_mN	-33.66		M_pi_m	R_ITCOAL1m	NA	NA	-47.124	-118.521
879	M_pi_mA	R_ITCOALm	18.53	M_atp_mA + M_coa_mA + M_itacon_mA <-> M_adp_mA + M_itaccoa_mA + M_pi_mA		M_pi_mN	R_ITCOALm	15.13	M_coa_mN + M_atp_mN + M_itacon_mN <-> M_adp_mN + M_pi_mN + M_itaccoa_mN	33.66		M_pi_m	R_ITCOALm	NA	NA	47.124	118.521
880	M_pi_mA	R_MALtm	6.204	M_mal_DASH_L_cA + M_pi_mA <-> M_pi_cA + M_mal_DASH_L_mA		M_pi_mN	R_MALtm	-11.517	M_pi_mN + M_mal_DASH_L_cN <-> M_pi_cN + M_mal_DASH_L_mN	-5.313		M_pi_m	R_MALtm	NA	NA	-7.4382	-18.7077
881	M_pi_mA	R_MCCCrm	0.002531	M_3mb2coa_mA + M_atp_mA + M_hco3_mA <-> M_3mgcoa_mA + M_adp_mA + M_h_mA + M_pi_mA		M_pi_mN	R_MCCCrm	0.00181	M_atp_mN + M_3mb2coa_mN + M_hco3_mN <-> M_h_mN + M_adp_mN + M_pi_mN + M_3mgcoa_mN	0.004341		M_pi_m	R_MCCCrm	NA	NA	0.0060774	0.0152852
882	M_pi_mA	R_MECOALm	-17.22	M_atp_mA + M_coa_mA + M_mescon_mA <-> M_adp_mA + M_mescoa_mA + M_pi_mA		M_pi_mN	R_MECOALm	-22.72	M_coa_mN + M_atp_mN + M_mescon_mN <-> M_adp_mN + M_pi_mN + M_mescoa_mN	-39.94		M_pi_m	R_MECOALm	NA	NA	-55.916	-140.634
883	M_pi_mA	R_MECOAS1m	17.22	M_coa_mA + M_gtp_mA + M_mescon_mA <-> M_gdp_mA + M_mescoa_mA + M_pi_mA		M_pi_mN	R_MECOAS1m	22.72	M_coa_mN + M_gtp_mN + M_mescon_mN <-> M_gdp_mN + M_pi_mN + M_mescoa_mN	39.94		M_pi_m	R_MECOAS1m	NA	NA	55.916	140.634
884	M_pi_mA	R_NTD1m	0.100575	M_dump_mA + M_h2o_mA -> M_duri_mA + M_pi_mA		M_pi_mN	R_NTD1m	0.228242	M_h2o_mN + M_dump_mN -> M_pi_mN + M_duri_mN	0.328817		M_pi_m	R_NTD1m	NA	NA	0.460344	1.15781
885	M_pi_mA	R_NTD5m	0.108228	M_dtmp_mA + M_h2o_mA -> M_pi_mA + M_thymd_mA		M_pi_mN	R_NTD5m	0.221159	M_h2o_mN + M_dtmp_mN -> M_pi_mN + M_thymd_mN	0.329387		M_pi_m	R_NTD5m	NA	NA	0.461141	1.15981
886	M_pi_mA	R_PCm	0.01448	M_atp_mA + M_hco3_mA + M_pyr_mA -> M_adp_mA + M_h_mA + M_oaa_mA + M_pi_mA						0.01448		M_pi_m	R_PCm	NA	NA	0.020272	0.0509859
887	M_pi_mA	R_PIt2m	1.4151	M_h_cA + M_pi_cA <-> M_h_mA + M_pi_mA		M_pi_mN	R_PIt2m	2.9405	M_h_cN + M_pi_cN <-> M_h_mN + M_pi_mN	4.3556		M_pi_m	R_PIt2m	7.9318	27.9092	6.09784	15.3366
888	M_pi_mA	R_PPAm	0.24541	M_h2o_mA + M_ppi_mA -> M_h_mA + 2*M_pi_mA		M_pi_mN	R_PPAm	0.206767	M_h2o_mN + M_ppi_mN -> M_h_mN + 2*M_pi_mN	0.452177		M_pi_m	R_PPAm	NA	NA	0.633048	1.59217
889	M_pi_mA	R_PPCOACm	0.24132	M_atp_mA + M_hco3_mA + M_ppcoa_mA -> M_adp_mA + M_h_mA + M_mmcoa_DASH_S_mA + M_pi_mA		M_pi_mN	R_PPCOACm	0.22085	M_ppcoa_mN + M_atp_mN + M_hco3_mN -> M_h_mN + M_adp_mN + M_pi_mN + M_mmcoa_DASH_S_mN	0.46217		M_pi_m	R_PPCOACm	NA	NA	0.647038	1.62736
890	M_pi_mA	R_SUCOASm	-0.05923	M_atp_mA + M_coa_mA + M_succ_mA <-> M_adp_mA + M_pi_mA + M_succoa_mA		M_pi_mN	R_SUCOASm	-0.2683	M_coa_mN + M_atp_mN + M_succ_mN <-> M_adp_mN + M_pi_mN + M_succoa_mN	-0.32753		M_pi_m	R_SUCOASm	NA	NA	-0.458542	-1.15327
891	M_pi_mA	R_DM_atp_LPAREN_m_RPAREN_	0.190113	M_atp_mA + M_h2o_mA -> M_adp_mA + M_h_mA + M_pi_mA		M_pi_mN	R_DM_atp_LPAREN_m_RPAREN_	1.38605	M_h2o_mN + M_atp_mN -> M_h_mN + M_adp_mN + M_pi_mN	1.57616		M_pi_m	R_DM_atp_LPAREN_m_RPAREN_	NA	NA	2.20663	5.54986
892	M_pyr_cA	R_ALR	0.007921	M_h2o_cA + M_mthgxl_cA + M_nadp_cA -> 2*M_h_cA + M_nadph_cA + M_pyr_cA		M_pyr_cN	R_ALR	0.0199114	M_h2o_cN + M_mthgxl_cN + M_nadp_cN -> 2*M_h_cN + M_nadph_cN + M_pyr_cN	0.0278324		M_pyr_c	R_ALR	NA	NA	0.0389654	0.0980014
893	M_pyr_cA	R_LDH_L	-0.1406	M_lac_DASH_L_cA + M_nad_cA <-> M_h_cA + M_nadh_cA + M_pyr_cA		M_pyr_cN	R_LDH_L	-0.4186	M_nad_cN + M_lac_DASH_L_cN <-> M_h_cN + M_nadh_cN + M_pyr_cN	-0.5592		M_pyr_c	R_LDH_L	-0.0129	-0.0453906	-0.78288	-1.96901
894	M_pyr_cA	R_PYK	0.0106	M_adp_cA + M_h_cA + M_pep_cA -> M_atp_cA + M_pyr_cA		M_pyr_cN	R_PYK	0.5354	M_adp_cN + M_h_cN + M_pep_cN -> M_atp_cN + M_pyr_cN	0.546		M_pyr_c	R_PYK	0.5619	1.97713	0.7644	1.92254
895	M_pyr_cA	R_PYRt2m	-0.2887	M_h_cA + M_pyr_cA <-> M_h_mA + M_pyr_mA		M_pyr_cN	R_PYRt2m	0.3038	M_h_cN + M_pyr_cN <-> M_h_mN + M_pyr_mN	0.0151		M_pyr_c	R_PYRt2m	0.5456	1.91977	0.02114	0.053169
896	M_pyr_cA	R_PYRt2r	0.0004886	M_h_e + M_pyr_e <-> M_h_cA + M_pyr_cA						0.0004886		M_pyr_c	R_PYRt2r	-0.0034	-0.0119634	0.00068404	0.00172042
897						M_pyr_cN	R_PYRt2r	0.1671	M_h_I + M_pyr_I <-> M_h_cN + M_pyr_cN	0.1671		M_pyr_c	R_PYRt2r	-0.0034	-0.0119634	0.23394	0.58838
898	M_pyr_cA	R_ALATA_L	5.842e-07	M_akg_cA + M_ala_DASH_L_cA <-> M_glu_DASH_L_cA + M_pyr_cA		M_pyr_cN	R_ALATA_L	-5.842e-07	M_akg_cN + M_ala_DASH_L_cN <-> M_glu_DASH_L_cN + M_pyr_cN	0		M_pyr_c	R_ALATA_L	0	0	0	0
899	M_pyr_cA	R_PYRt2r_Int	-0.1671	M_h_I + M_pyr_I <-> M_h_cA + M_pyr_cA						-0.1671		M_pyr_c	R_PYRt2r_Int	NA	NA	-0.23394	-0.58838
900	M_pyr_mA	R_AGTim	3.423e-05	M_ala_DASH_L_mA + M_glx_mA -> M_gly_mA + M_pyr_mA		M_pyr_mN	R_AGTim	3.852e-05	M_ala_DASH_L_mN + M_glx_mN -> M_pyr_mN + M_gly_mN	7.275e-05		M_pyr_m	R_AGTim	NA	NA	0.00010185	0.000256162
901	M_pyr_mA	R_DDPGAm	3.423e-05	M_4h2oglt_mA <-> M_glx_mA + M_pyr_mA		M_pyr_mN	R_DDPGAm	3.852e-05	M_4h2oglt_mN <-> M_pyr_mN + M_glx_mN	7.275e-05		M_pyr_m	R_DDPGAm	NA	NA	0.00010185	0.000256162
902	M_pyr_mA	R_LDH_Lm	0.4844	M_lac_DASH_L_mA + M_nad_mA <-> M_h_mA + M_nadh_mA + M_pyr_mA		M_pyr_mN	R_LDH_Lm	0.0666829	M_nad_mN + M_lac_DASH_L_mN <-> M_h_mN + M_nadh_mN + M_pyr_mN	0.551083		M_pyr_m	R_LDH_Lm	NA	NA	0.771516	1.94043
903						M_pyr_mN	R_ME2m	0.03283	M_nadp_mN + M_mal_DASH_L_mN -> M_nadph_mN + M_co2_mN + M_pyr_mN	0.03283		M_pyr_m	R_ME2m	0	0	0.045962	0.115599
904	M_pyr_mA	R_PCm	0.01448	M_atp_mA + M_hco3_mA + M_pyr_mA -> M_adp_mA + M_h_mA + M_oaa_mA + M_pi_mA						0.01448		M_pyr_m	R_PCm	NA	NA	0.020272	0.0509859
905	M_pyr_mA	R_PDHm	0.18122	M_coa_mA + M_nad_mA + M_pyr_mA -> M_accoa_mA + M_co2_mA + M_nadh_mA		M_pyr_mN	R_PDHm	0.4034	M_coa_mN + M_nad_mN + M_pyr_mN -> M_co2_mN + M_nadh_mN + M_accoa_mN	0.58462		M_pyr_m	R_PDHm	0.5456	1.91977	0.818468	2.05852
906	M_pyr_mA	R_PYRt2m	-0.2887	M_h_cA + M_pyr_cA <-> M_h_mA + M_pyr_mA		M_pyr_mN	R_PYRt2m	0.3038	M_h_cN + M_pyr_cN <-> M_h_mN + M_pyr_mN	0.0151		M_pyr_m	R_PYRt2m	0.5456	1.91977	0.02114	0.053169
907	M_pyr_mA	R_ALATA_Lm	-3.423e-05	M_akg_mA + M_ala_DASH_L_mA <-> M_glu_DASH_L_mA + M_pyr_mA		M_pyr_mN	R_ALATA_Lm	-3.852e-05	M_akg_mN + M_ala_DASH_L_mN <-> M_glu_DASH_L_mN + M_pyr_mN	-7.275e-05		M_pyr_m	R_ALATA_Lm	NA	NA	-0.00010185	-0.000256162
908	M_q10_mA	R_DM_q10_LPAREN_m_RPAREN_	0.0007295	M_q10_mA -> M_q10_mXA		M_q10_mN	R_DM_q10_LPAREN_m_RPAREN_	0.0005567	M_q10_mN -> M_q10_mXN	0.0012862		M_q10_m	R_DM_q10_LPAREN_m_RPAREN_	NA	NA	0.00180068	0.00452887
909	M_q10_mA	R_COQ3m	0.0007295	M_2dpmhobq_mA + M_amet_mA -> M_ahcys_mA + M_h_mA + M_q10_mA		M_q10_mN	R_COQ3m	0.0005567	M_amet_mN + M_2dpmhobq_mN -> M_q10_mN + M_h_mN + M_ahcys_mN	0.0012862		M_q10_m	R_COQ3m	NA	NA	0.00180068	0.00452887
910	M_q10_mA	R_CYOR_DASH_u10m	1.092	2*M_ficytC_mA + 2*M_h_mA + M_q10h2_mA -> 4*M_h_cA + 2*M_focytC_mA + M_q10_mA		M_q10_mN	R_CYOR_DASH_u10m	2.467	2*M_h_mN + 2*M_ficytC_mN + M_q10h2_mN -> 4*M_h_cN + M_q10_mN + 2*M_focytC_mN	3.559		M_q10_m	R_CYOR_DASH_u10m	NA	NA	4.9826	12.5317
911	M_q10_mA	R_ETFQO	0.19784	M_etfrd_mA + M_q10_mA -> M_etfox_mA + M_q10h2_mA		M_q10_mN	R_ETFQO	0.5259	M_q10_mN + M_etfrd_mN -> M_q10h2_mN + M_etfox_mN	0.72374		M_q10_m	R_ETFQO	0.5456	1.91977	1.01324	2.54838
912	M_q10_mA	R_NADH2_DASH_u10m	0.8942	5*M_h_mA + M_nadh_mA + M_q10_mA -> 4*M_h_cA + M_nad_mA + M_q10h2_mA		M_q10_mN	R_NADH2_DASH_u10m	1.941	M_q10_mN + 5*M_h_mN + M_nadh_mN -> 4*M_h_cN + M_nad_mN + M_q10h2_mN	2.8352		M_q10_m	R_NADH2_DASH_u10m	2.7315	9.61119	3.96928	9.9831
913	M_q10h2_mA	R_CYOR_DASH_u10m	1.092	2*M_ficytC_mA + 2*M_h_mA + M_q10h2_mA -> 4*M_h_cA + 2*M_focytC_mA + M_q10_mA		M_q10h2_mN	R_CYOR_DASH_u10m	2.467	2*M_h_mN + 2*M_ficytC_mN + M_q10h2_mN -> 4*M_h_cN + M_q10_mN + 2*M_focytC_mN	3.559		M_q10h2_m	R_CYOR_DASH_u10m	NA	NA	4.9826	12.5317
914	M_q10h2_mA	R_ETFQO	0.19784	M_etfrd_mA + M_q10_mA -> M_etfox_mA + M_q10h2_mA		M_q10h2_mN	R_ETFQO	0.5259	M_q10_mN + M_etfrd_mN -> M_q10h2_mN + M_etfox_mN	0.72374		M_q10h2_m	R_ETFQO	0.5456	1.91977	1.01324	2.54838
915	M_q10h2_mA	R_NADH2_DASH_u10m	0.8942	5*M_h_mA + M_nadh_mA + M_q10_mA -> 4*M_h_cA + M_nad_mA + M_q10h2_mA		M_q10h2_mN	R_NADH2_DASH_u10m	1.941	M_q10_mN + 5*M_h_mN + M_nadh_mN -> 4*M_h_cN + M_nad_mN + M_q10h2_mN	2.8352		M_q10h2_m	R_NADH2_DASH_u10m	2.7315	9.61119	3.96928	9.9831
916	M_r5p_cA	R_RPI	-0.001904	M_r5p_cA <-> M_ru5p_DASH_D_cA		M_r5p_cN	R_RPI	-0.003073	M_r5p_cN <-> M_ru5p_DASH_D_cN	-0.004977		M_r5p_c	R_RPI	-0.0065	-0.0228712	-0.0069678	-0.0175246
917	M_r5p_cA	R_TKT1	0.001904	M_r5p_cA + M_xu5p_DASH_D_cA <-> M_g3p_cA + M_s7p_cA		M_r5p_cN	R_TKT1	0.003073	M_xu5p_DASH_D_cN + M_r5p_cN <-> M_g3p_cN + M_s7p_cN	0.004977		M_r5p_c	R_TKT1	0.0065	0.0228712	0.0069678	0.0175246
918	M_ru5p_DASH_D_cA	R_GND	0.005711	M_6pgc_cA + M_nadp_cA -> M_co2_cA + M_nadph_cA + M_ru5p_DASH_D_cA		M_ru5p_DASH_D_cN	R_GND	0.00922	M_nadp_cN + M_6pgc_cN -> M_nadph_cN + M_co2_cN + M_ru5p_DASH_D_cN	0.014931		M_ru5p_DASH_D_c	R_GND	0.0196	0.0689655	0.0209034	0.0525739
919	M_ru5p_DASH_D_cA	R_RPE	0.003807	M_ru5p_DASH_D_cA <-> M_xu5p_DASH_D_cA		M_ru5p_DASH_D_cN	R_RPE	0.006147	M_ru5p_DASH_D_cN <-> M_xu5p_DASH_D_cN	0.009954		M_ru5p_DASH_D_c	R_RPE	0.0131	0.0460943	0.0139356	0.0350493
920	M_ru5p_DASH_D_cA	R_RPI	-0.001904	M_r5p_cA <-> M_ru5p_DASH_D_cA		M_ru5p_DASH_D_cN	R_RPI	-0.003073	M_r5p_cN <-> M_ru5p_DASH_D_cN	-0.004977		M_ru5p_DASH_D_c	R_RPI	-0.0065	-0.0228712	-0.0069678	-0.0175246
921	M_s7p_cA	R_TALA	0.001904	M_g3p_cA + M_s7p_cA <-> M_e4p_cA + M_f6p_cA		M_s7p_cN	R_TALA	0.003073	M_g3p_cN + M_s7p_cN <-> M_f6p_cN + M_e4p_cN	0.004977		M_s7p_c	R_TALA	0.0065	0.0228712	0.0069678	0.0175246
922	M_s7p_cA	R_TKT1	0.001904	M_r5p_cA + M_xu5p_DASH_D_cA <-> M_g3p_cA + M_s7p_cA		M_s7p_cN	R_TKT1	0.003073	M_xu5p_DASH_D_cN + M_r5p_cN <-> M_g3p_cN + M_s7p_cN	0.004977		M_s7p_c	R_TKT1	0.0065	0.0228712	0.0069678	0.0175246
923	M_succ_mA	R_OCOAT1m	0.11838	M_acac_mA + M_succoa_mA <-> M_aacoa_mA + M_succ_mA		M_succ_mN	R_OCOAT1m	0.243388	M_acac_mN + M_succoa_mN <-> M_aacoa_mN + M_succ_mN	0.361768		M_succ_m	R_OCOAT1m	NA	NA	0.506475	1.27383
924	M_succ_mA	R_SSALxm	0.0005551	M_h2o_mA + M_nad_mA + M_sucsal_mA -> 2*M_h_mA + M_nadh_mA + M_succ_mA		M_succ_mN	R_SSALxm	0.0006412	M_h2o_mN + M_nad_mN + M_sucsal_mN -> 2*M_h_mN + M_nadh_mN + M_succ_mN	0.0011963		M_succ_m	R_SSALxm	0.0909	0.319845	0.00167482	0.00421232
925	M_succ_mA	R_SUCD1m	0.17816	M_fad_mA + M_succ_mA <-> M_fadh2_mA + M_fum_mA		M_succ_mN	R_SUCD1m	0.5123	M_fad_mN + M_succ_mN <-> M_fadh2_mN + M_fum_mN	0.69046		M_succ_m	R_SUCD1m	0.5456	1.91977	0.966644	2.4312
926	M_succ_mA	R_SUCOASm	-0.05923	M_atp_mA + M_coa_mA + M_succ_mA <-> M_adp_mA + M_pi_mA + M_succoa_mA		M_succ_mN	R_SUCOASm	-0.2683	M_coa_mN + M_atp_mN + M_succ_mN <-> M_adp_mN + M_pi_mN + M_succoa_mN	-0.32753		M_succ_m	R_SUCOASm	NA	NA	-0.458542	-1.15327
927	M_succoa_mA	R_AKGDm	0.0483068	M_akg_mA + M_coa_mA + M_nad_mA -> M_co2_mA + M_nadh_mA + M_succoa_mA		M_succoa_mN	R_AKGDm	0.5126	M_akg_mN + M_coa_mN + M_nad_mN -> M_co2_mN + M_nadh_mN + M_succoa_mN	0.560907		M_succoa_m	R_AKGDm	0.4547	1.59993	0.78527	1.97502
928	M_succoa_mA	R_ALASm	0.006855	M_gly_mA + M_h_mA + M_succoa_mA -> M_5aop_mA + M_co2_mA + M_coa_mA		M_succoa_mN	R_ALASm	0.005118	M_h_mN + M_gly_mN + M_succoa_mN -> M_coa_mN + M_co2_mN + M_5aop_mN	0.011973		M_succoa_m	R_ALASm	NA	NA	0.0167622	0.0421585
929	M_succoa_mA	R_MMMm	0.13616	M_mmcoa_DASH_R_mA <-> M_succoa_mA		M_succoa_mN	R_MMMm	0.0041812	M_mmcoa_DASH_R_mN <-> M_succoa_mN	0.140341		M_succoa_m	R_MMMm	NA	NA	0.196478	0.494159
930	M_succoa_mA	R_OCOAT1m	0.11838	M_acac_mA + M_succoa_mA <-> M_aacoa_mA + M_succ_mA		M_succoa_mN	R_OCOAT1m	0.243388	M_acac_mN + M_succoa_mN <-> M_aacoa_mN + M_succ_mN	0.361768		M_succoa_m	R_OCOAT1m	NA	NA	0.506475	1.27383
931	M_succoa_mA	R_SUCOASm	-0.05923	M_atp_mA + M_coa_mA + M_succ_mA <-> M_adp_mA + M_pi_mA + M_succoa_mA		M_succoa_mN	R_SUCOASm	-0.2683	M_coa_mN + M_atp_mN + M_succ_mN <-> M_adp_mN + M_pi_mN + M_succoa_mN	-0.32753		M_succoa_m	R_SUCOASm	NA	NA	-0.458542	-1.15327
932	M_sucsal_mA	R_ABTArm	0.0005551	M_4abut_mA + M_akg_mA <-> M_glu_DASH_L_mA + M_sucsal_mA		M_sucsal_mN	R_ABTArm	0.0006412	M_akg_mN + M_4abut_mN <-> M_glu_DASH_L_mN + M_sucsal_mN	0.0011963		M_sucsal_m	R_ABTArm	0.0909	0.319845	0.00167482	0.00421232
933	M_sucsal_mA	R_SSALxm	0.0005551	M_h2o_mA + M_nad_mA + M_sucsal_mA -> 2*M_h_mA + M_nadh_mA + M_succ_mA		M_sucsal_mN	R_SSALxm	0.0006412	M_h2o_mN + M_nad_mN + M_sucsal_mN -> 2*M_h_mN + M_nadh_mN + M_succ_mN	0.0011963		M_sucsal_m	R_SSALxm	0.0909	0.319845	0.00167482	0.00421232
934	M_xu5p_DASH_D_cA	R_RPE	0.003807	M_ru5p_DASH_D_cA <-> M_xu5p_DASH_D_cA		M_xu5p_DASH_D_cN	R_RPE	0.006147	M_ru5p_DASH_D_cN <-> M_xu5p_DASH_D_cN	0.009954		M_xu5p_DASH_D_c	R_RPE	0.0131	0.0460943	0.0139356	0.0350493
935	M_xu5p_DASH_D_cA	R_TKT1	0.001904	M_r5p_cA + M_xu5p_DASH_D_cA <-> M_g3p_cA + M_s7p_cA		M_xu5p_DASH_D_cN	R_TKT1	0.003073	M_xu5p_DASH_D_cN + M_r5p_cN <-> M_g3p_cN + M_s7p_cN	0.004977		M_xu5p_DASH_D_c	R_TKT1	0.0065	0.0228712	0.0069678	0.0175246
936	M_xu5p_DASH_D_cA	R_TKT2	0.001904	M_e4p_cA + M_xu5p_DASH_D_cA <-> M_f6p_cA + M_g3p_cA		M_xu5p_DASH_D_cN	R_TKT2	0.003073	M_xu5p_DASH_D_cN + M_e4p_cN <-> M_g3p_cN + M_f6p_cN	0.004977		M_xu5p_DASH_D_c	R_TKT2	0.0065	0.0228712	0.0069678	0.0175246

## Sheet: GABA
Supplementary Table 5: Comparison flux results between large (Lewis et al., 2010) and present small model. For all metabolites shared by both models results of all reactions connected to that particular metabolite are compared.
GABAergic model Lewis.
Values in umol/g wet weight/min												Values in mmol/min
	Astrocytes					Neurons				Total				Present model	Normalized Present Model	Lewis model	Normalized Lewis model
No	Metabolites	Reaction_name	Average sampling	Reaction_equations		Metabolites	Reaction_name	Average sampling	Reaction_equations	Astrocytes + Neurons		Metabolites	Reaction_name	Present_model	Present model/glucose uptake	Lewis_model	Lewis_model/glucose uptake
1	M_13dpg_cA	R_ACYP	0.138552	M_13dpg_cA + M_h2o_cA -> M_3pg_cA + M_h_cA + M_pi_cA		M_13dpg_cN	R_ACYP	0.173357	M_h2o_cN + M_13dpg_cN -> M_h_cN + M_pi_cN + M_3pg_cN	0.31191		M_13dpg_c	R_ACYP	NA	NA	0.436674	1.08077
2	M_13dpg_cA	R_DPGM	0.148186	M_13dpg_cA <-> M_23dpg_cA + M_h_cA		M_13dpg_cN	R_DPGM	0.179462	M_13dpg_cN <-> M_h_cN + M_23dpg_cN	0.327648		M_13dpg_c	R_DPGM	NA	NA	0.458707	1.1353
3	M_13dpg_cA	R_GAPD	0.08445	M_g3p_cA + M_nad_cA + M_pi_cA <-> M_13dpg_cA + M_h_cA + M_nadh_cA		M_13dpg_cN	R_GAPD	0.4898	M_pi_cN + M_nad_cN + M_g3p_cN <-> M_h_cN + M_13dpg_cN + M_nadh_cN	0.57425		M_13dpg_c	R_GAPD	0.5619	1.97713	0.80395	1.98978
4	M_13dpg_cA	R_PGK	0.20229	M_3pg_cA + M_atp_cA <-> M_13dpg_cA + M_adp_cA		M_13dpg_cN	R_PGK	-0.137	M_atp_cN + M_3pg_cN <-> M_adp_cN + M_13dpg_cN	0.06529		M_13dpg_c	R_PGK	-0.5619	-1.97713	0.091406	0.22623
5	M_2pg_cA	R_ENO	0.0229	M_2pg_cA <-> M_h2o_cA + M_pep_cA		M_2pg_cN	R_ENO	0.4898	M_2pg_cN <-> M_h2o_cN + M_pep_cN	0.5127		M_2pg_c	R_ENO	0.5619	1.97713	0.71778	1.77651
6	M_2pg_cA	R_PGM	-0.0229	M_2pg_cA <-> M_3pg_cA		M_2pg_cN	R_PGM	-0.4898	M_2pg_cN <-> M_3pg_cN	-0.5127		M_2pg_c	R_PGM	-0.5619	-1.97713	-0.71778	-1.77651
7	M_3pg_cA	R_ACYP	0.138552	M_13dpg_cA + M_h2o_cA -> M_3pg_cA + M_h_cA + M_pi_cA		M_3pg_cN	R_ACYP	0.173357	M_h2o_cN + M_13dpg_cN -> M_h_cN + M_pi_cN + M_3pg_cN	0.31191		M_3pg_c	R_ACYP	NA	NA	0.436674	1.08077
8	M_3pg_cA	R_DPGase	0.148186	M_23dpg_cA + M_h2o_cA -> M_3pg_cA + M_pi_cA		M_3pg_cN	R_DPGase	0.179462	M_h2o_cN + M_23dpg_cN -> M_pi_cN + M_3pg_cN	0.327648		M_3pg_c	R_DPGase	NA	NA	0.458707	1.1353
9	M_3pg_cA	R_PGCD	0.0615846	M_3pg_cA + M_nad_cA -> M_3php_cA + M_h_cA + M_nadh_cA						0.0615846		M_3pg_c	R_PGCD	NA	NA	0.0862184	0.213391
10	M_3pg_cA	R_PGK	0.20229	M_3pg_cA + M_atp_cA <-> M_13dpg_cA + M_adp_cA		M_3pg_cN	R_PGK	-0.137	M_atp_cN + M_3pg_cN <-> M_adp_cN + M_13dpg_cN	0.06529		M_3pg_c	R_PGK	-0.5619	-1.97713	0.091406	0.22623
11	M_3pg_cA	R_PGM	-0.0229	M_2pg_cA <-> M_3pg_cA		M_3pg_cN	R_PGM	-0.4898	M_2pg_cN <-> M_3pg_cN	-0.5127		M_3pg_c	R_PGM	-0.5619	-1.97713	-0.71778	-1.77651
12	M_4abut_cA	R_4ABUTtm	0.2515	M_4abut_cA <-> M_4abut_mA		M_4abut_cN	R_4ABUTtm	0.108485	M_4abut_cN <-> M_4abut_mN	0.359985		M_4abut_c	R_4ABUTtm	0.0909	0.319845	0.50398	1.24735
13	M_4abut_cA	R_ABUTt2r	0.000565	M_4abut_e + M_h_e <-> M_4abut_cA + M_h_cA		M_4abut_cN	R_ABUTt2r	0.2705	M_4abut_I + M_h_I <-> M_h_cN + M_4abut_cN	0.271065		M_4abut_c	R_ABUTt2r	NA	NA	0.379491	0.939241
14						M_4abut_cN	R_GABAVESSEC	0.173808	M_atp_cN + M_h2o_cN + 3*M_4abut_cN -> 3*M_4abut_I + M_adp_cN + M_h_cN + M_pi_cN	0.173808		M_4abut_c	R_GABAVESSEC	NA	NA	0.243332	0.602246
15						M_4abut_cN	R_GLUDC	0.3594	M_h_cN + M_glu_DASH_L_cN -> M_4abut_cN + M_co2_cN	0.3594		M_4abut_c	R_GLUDC	0.0909	0.319845	0.50316	1.24532
16	M_4abut_cA	R_ABUTt2r_Int	0.2509	M_4abut_I + M_h_I <-> M_4abut_cA + M_h_cA						0.2509		M_4abut_c	R_ABUTt2r_Int	NA	NA	0.35126	0.869369
17	M_4abut_mA	R_4ABUTtm	0.2515	M_4abut_cA <-> M_4abut_mA		M_4abut_mN	R_4ABUTtm	0.108485	M_4abut_cN <-> M_4abut_mN	0.359985		M_4abut_m	R_4ABUTtm	0.0909	0.319845	0.50398	1.24735
18	M_4abut_mA	R_ABTArm	0.2515	M_4abut_mA + M_akg_mA <-> M_glu_DASH_L_mA + M_sucsal_mA		M_4abut_mN	R_ABTArm	0.108485	M_akg_mN + M_4abut_mN <-> M_glu_DASH_L_mN + M_sucsal_mN	0.359985		M_4abut_m	R_ABTArm	0.0909	0.319845	0.50398	1.24735
19	M_6pgc_cA	R_GND	0.00353	M_6pgc_cA + M_nadp_cA -> M_co2_cA + M_nadph_cA + M_ru5p_DASH_D_cA		M_6pgc_cN	R_GND	0.0053	M_nadp_cN + M_6pgc_cN -> M_nadph_cN + M_co2_cN + M_ru5p_DASH_D_cN	0.00883		M_6pgc_c	R_GND	0.0196	0.0689655	0.012362	0.030596
20	M_6pgc_cA	R_PGL	0.00353	M_6pgl_cA + M_h2o_cA -> M_6pgc_cA + M_h_cA		M_6pgc_cN	R_PGL	0.0053	M_h2o_cN + M_6pgl_cN -> M_h_cN + M_6pgc_cN	0.00883		M_6pgc_c	R_PGL	0.0196	0.0689655	0.012362	0.030596
21	M_6pgl_cA	R_G6PDH2r	0.00353	M_g6p_cA + M_nadp_cA <-> M_6pgl_cA + M_h_cA + M_nadph_cA		M_6pgl_cN	R_G6PDH2r	0.0053	M_nadp_cN + M_g6p_cN <-> M_h_cN + M_nadph_cN + M_6pgl_cN	0.00883		M_6pgl_c	R_G6PDH2r	0.0196	0.0689655	0.012362	0.030596
22	M_6pgl_cA	R_PGL	0.00353	M_6pgl_cA + M_h2o_cA -> M_6pgc_cA + M_h_cA		M_6pgl_cN	R_PGL	0.0053	M_h2o_cN + M_6pgl_cN -> M_h_cN + M_6pgc_cN	0.00883		M_6pgl_c	R_PGL	0.0196	0.0689655	0.012362	0.030596
23	M_accoa_mA	R_4HBZCOAFm	0.000971	M_coa_mA + M_coucoa_mA + M_h2o_mA + M_nad_mA -> M_4hbzcoa_mA + M_accoa_mA + M_h_mA + M_nadh_mA		M_accoa_mN	R_4HBZCOAFm	0.000504	M_h2o_mN + M_coa_mN + M_nad_mN + M_coucoa_mN -> M_h_mN + M_nadh_mN + M_4hbzcoa_mN + M_accoa_mN	0.001475		M_accoa_m	R_4HBZCOAFm	NA	NA	0.002065	0.00511088
24	M_accoa_mA	R_ACACT10m	0.0017	M_2maacoa_mA + M_coa_mA <-> M_accoa_mA + M_ppcoa_mA		M_accoa_mN	R_ACACT10m	0.00166	M_coa_mN + M_2maacoa_mN <-> M_accoa_mN + M_ppcoa_mN	0.00336		M_accoa_m	R_ACACT10m	NA	NA	0.004704	0.0116424
25	M_accoa_mA	R_ACACT1rm	-0.03188	2*M_accoa_mA <-> M_aacoa_mA + M_coa_mA		M_accoa_mN	R_ACACT1rm	-0.0014183	2*M_accoa_mN <-> M_coa_mN + M_aacoa_mN	-0.0332983		M_accoa_m	R_ACACT1rm	NA	NA	-0.0466176	-0.115379
26	M_accoa_mA	R_ACSm	0.0019828	M_ac_mA + M_atp_mA + M_coa_mA -> M_accoa_mA + M_amp_mA + M_ppi_mA		M_accoa_mN	R_ACSm	0.000302	M_coa_mN + M_atp_mN + M_ac_mN -> M_accoa_mN + M_amp_mN + M_ppi_mN	0.0022848		M_accoa_m	R_ACSm	NA	NA	0.00319872	0.00791684
27						M_accoa_mN	R_ASPNATm	0.00194	M_asp_DASH_L_mN + M_accoa_mN -> M_h_mN + M_coa_mN + M_Nacasp_mN	0.00194		M_accoa_m	R_ASPNATm	NA	NA	0.002716	0.00672211
28	M_accoa_mA	R_CSm	0.2618	M_accoa_mA + M_h2o_mA + M_oaa_mA -> M_cit_mA + M_coa_mA + M_h_mA		M_accoa_mN	R_CSm	0.3374	M_h2o_mN + M_accoa_mN + M_oaa_mN -> M_h_mN + M_coa_mN + M_cit_mN	0.5992		M_accoa_m	R_CSm	0.5456	1.91977	0.83888	2.07623
29	M_accoa_mA	R_GLYATm	0.0011	M_accoa_mA + M_gly_mA <-> M_2aobut_mA + M_coa_mA		M_accoa_mN	R_GLYATm	0.0471005	M_accoa_mN + M_gly_mN <-> M_coa_mN + M_2aobut_mN	0.0482005		M_accoa_m	R_GLYATm	NA	NA	0.0674807	0.167015
30	M_accoa_mA	R_HMGCOASim	0.133555	M_aacoa_mA + M_accoa_mA + M_h2o_mA -> M_coa_mA + M_h_mA + M_hmgcoa_mA		M_accoa_mN	R_HMGCOASim	0.155233	M_h2o_mN + M_accoa_mN + M_aacoa_mN -> M_h_mN + M_coa_mN + M_hmgcoa_mN	0.288788		M_accoa_m	R_HMGCOASim	NA	NA	0.404303	1.00065
31	M_accoa_mA	R_HMGLm	0.139092	M_hmgcoa_mA -> M_acac_mA + M_accoa_mA		M_accoa_mN	R_HMGLm	0.155545	M_hmgcoa_mN -> M_accoa_mN + M_acac_mN	0.294637		M_accoa_m	R_HMGLm	NA	NA	0.412492	1.02092
32	M_accoa_mA	R_PDHm	0.1889	M_coa_mA + M_nad_mA + M_pyr_mA -> M_accoa_mA + M_co2_mA + M_nadh_mA		M_accoa_mN	R_PDHm	0.3808	M_coa_mN + M_nad_mN + M_pyr_mN -> M_co2_mN + M_nadh_mN + M_accoa_mN	0.5697		M_accoa_m	R_PDHm	0.5456	1.91977	0.79758	1.97401
33	M_adp_cA	R_DM_atp_LPAREN_c_RPAREN_	0.488282	M_atp_cA + M_h2o_cA -> M_adp_cA + M_h_cA + M_pi_cA		M_adp_cN	R_DM_atp_LPAREN_c_RPAREN_	2.07472	M_atp_cN + M_h2o_cN -> M_adp_cN + M_h_cN + M_pi_cN	2.563		M_adp_c	R_DM_atp_LPAREN_c_RPAREN_	NA	NA	3.58821	8.88082
34	M_adp_cA	R_ATPtm	0.819018	M_adp_cA + M_atp_mA -> M_atp_cA + M_adp_mA		M_adp_cN	R_ATPtm	1.1882	M_adp_cN + M_atp_mN -> M_atp_cN + M_adp_mN	2.00722		M_adp_c	R_ATPtm	7.9318	27.9092	2.8101	6.95501
35						M_adp_cN	R_GABAVESSEC	0.173808	M_atp_cN + M_h2o_cN + 3*M_4abut_cN -> 3*M_4abut_I + M_adp_cN + M_h_cN + M_pi_cN	0.173808		M_adp_c	R_GABAVESSEC	NA	NA	0.243332	0.602246
36	M_adp_cA	R_GLNS	0.4088	M_atp_cA + M_glu_DASH_L_cA + M_nh4_cA -> M_adp_cA + M_gln_DASH_L_cA + M_h_cA + M_pi_cA						0.4088		M_adp_c	R_GLNS	0	0	0.57232	1.41649
37	M_adp_cA	R_GLUVESSEC	0.144088	M_atp_cA + M_glu_DASH_L_cA + M_h2o_cA -> M_adp_cA + M_h_cA + M_pi_cA + M_glu_DASH_L_e						0.144088		M_adp_c	R_GLUVESSEC	NA	NA	0.201723	0.499266
38	M_adp_cA	R_HEX1	0.04282	M_atp_cA + M_glc_DASH_D_cA -> M_adp_cA + M_g6p_cA + M_h_cA		M_adp_cN	R_HEX1	0.2458	M_atp_cN + M_glc_DASH_D_cN -> M_adp_cN + M_h_cN + M_g6p_cN	0.28862		M_adp_c	R_HEX1	0.2842	1	0.404068	1.00007
39	M_adp_cA	R_NaKt	0.145137	M_atp_cA + M_h2o_cA + 3*M_na1_cA + 2*M_k_e -> M_adp_cA + M_h_cA + 2*M_k_cA + M_pi_cA + 3*M_na1_e						0.145137		M_adp_c	R_NaKt	NA	NA	0.203191	0.502898
40						M_adp_cN	R_NaKt	0.173484	2*M_k_I + M_atp_cN + M_h2o_cN + 3*M_na1_cN -> 3*M_na1_I + M_adp_cN + M_h_cN + M_pi_cN + 2*M_k_cN	0.173484		M_adp_c	R_NaKt	NA	NA	0.242878	0.601124
41	M_adp_cA	R_PCFLOPm	8e-05	M_atp_cA + M_h2o_cA + M_pchol_hs_mA -> M_adp_cA + M_h_cA + M_pchol_hs_cA + M_pi_cA		M_adp_cN	R_PCFLOPm	3.38e-05	M_atp_cN + M_h2o_cN + M_pchol_hs_mN -> M_adp_cN + M_h_cN + M_pi_cN + M_pchol_hs_cN	0.0001138		M_adp_c	R_PCFLOPm	NA	NA	0.00015932	0.000394317
42	M_adp_cA	R_PEFLIP	2.41e-05	M_atp_cA + M_h2o_cA + M_pe_hs_e -> M_adp_cA + M_h_cA + M_pe_hs_cA + M_pi_cA						2.41e-05		M_adp_c	R_PEFLIP	NA	NA	3.374e-05	8.35066e-05
43						M_adp_cN	R_PEFLIP	1.69e-05	M_pe_hs_I + M_atp_cN + M_h2o_cN -> M_adp_cN + M_h_cN + M_pi_cN + M_pe_hs_cN	1.69e-05		M_adp_c	R_PEFLIP	NA	NA	2.366e-05	5.85586e-05
44	M_adp_cA	R_PEFLIPm	4.02e-05	M_atp_cA + M_h2o_cA + M_pe_hs_cA -> M_adp_cA + M_h_cA + M_pi_cA + M_pe_hs_mA		M_adp_cN	R_PEFLIPm	1.69e-05	M_atp_cN + M_h2o_cN + M_pe_hs_cN -> M_adp_cN + M_h_cN + M_pi_cN + M_pe_hs_mN	5.71e-05		M_adp_c	R_PEFLIPm	NA	NA	7.994e-05	0.000197852
45	M_adp_cA	R_PFK	0.04164	M_atp_cA + M_f6p_cA -> M_adp_cA + M_fdp_cA + M_h_cA		M_adp_cN	R_PFK	0.244	M_atp_cN + M_f6p_cN -> M_adp_cN + M_h_cN + M_fdp_cN	0.28564		M_adp_c	R_PFK	0.2777	0.977129	0.399896	0.989744
46	M_adp_cA	R_PGK	0.20229	M_3pg_cA + M_atp_cA <-> M_13dpg_cA + M_adp_cA		M_adp_cN	R_PGK	-0.137	M_atp_cN + M_3pg_cN <-> M_adp_cN + M_13dpg_cN	0.06529		M_adp_c	R_PGK	-0.5619	-1.97713	0.091406	0.22623
47	M_adp_cA	R_PSFLIP	2.39e-05	M_atp_cA + M_h2o_cA + M_ps_hs_e -> M_adp_cA + M_h_cA + M_pi_cA + M_ps_hs_cA						2.39e-05		M_adp_c	R_PSFLIP	NA	NA	3.346e-05	8.28136e-05
48						M_adp_cN	R_PSFLIP	1.7e-05	M_ps_hs_I + M_atp_cN + M_h2o_cN -> M_adp_cN + M_h_cN + M_pi_cN + M_ps_hs_cN	1.7e-05		M_adp_c	R_PSFLIP	NA	NA	2.38e-05	5.89051e-05
49	M_adp_cA	R_PSFLIPm	3.98e-05	M_atp_cA + M_h2o_cA + M_ps_hs_cA -> M_adp_cA + M_h_cA + M_pi_cA + M_ps_hs_mA		M_adp_cN	R_PSFLIPm	1.7e-05	M_atp_cN + M_h2o_cN + M_ps_hs_cN -> M_adp_cN + M_h_cN + M_pi_cN + M_ps_hs_mN	5.68e-05		M_adp_c	R_PSFLIPm	NA	NA	7.952e-05	0.000196812
50	M_adp_cA	R_PYK	0.0229	M_adp_cA + M_h_cA + M_pep_cA -> M_atp_cA + M_pyr_cA		M_adp_cN	R_PYK	0.4921	M_adp_cN + M_h_cN + M_pep_cN -> M_atp_cN + M_pyr_cN	0.515		M_adp_c	R_PYK	0.5619	1.97713	0.721	1.78448
51						M_adp_cN	R_NDPK1	0.00224	M_atp_cN + M_gdp_cN <-> M_adp_cN + M_gtp_cN	0.00224		M_adp_c	R_NDPK1	NA	NA	0.003136	0.00776161
52	M_adp_cA	R_CKc	-0.780677	M_atp_cA + M_creat_cA <-> M_adp_cA + M_pcreat_cA		M_adp_cN	R_CKc	-1.09692	M_atp_cN + M_creat_cN <-> M_adp_cN + M_pcreat_cN	-1.8776		M_adp_c	R_CKc	NA	NA	-2.62864	-6.50588
53	M_adp_cA	R_NaKt_Int	0.149284	M_atp_cA + M_h2o_cA + 3*M_na1_cA + 2*M_k_I -> M_adp_cA + M_h_cA + 2*M_k_cA + M_pi_cA + 3*M_na1_I						0.149284		M_adp_c	R_NaKt_Int	NA	NA	0.208997	0.517268
54	M_adp_cA	R_PEFLIP_Int	1.62e-05	M_atp_cA + M_h2o_cA + M_pe_hs_I -> M_adp_cA + M_h_cA + M_pe_hs_cA + M_pi_cA						1.62e-05		M_adp_c	R_PEFLIP_Int	NA	NA	2.268e-05	5.61331e-05
55	M_adp_cA	R_PSFLIP_Int	1.59e-05	M_atp_cA + M_h2o_cA + M_ps_hs_I -> M_adp_cA + M_h_cA + M_pi_cA + M_ps_hs_cA						1.59e-05		M_adp_c	R_PSFLIP_Int	NA	NA	2.226e-05	5.50936e-05
56	M_adp_mA	R_ADK1m	3.839	M_amp_mA + M_atp_mA <-> 2*M_adp_mA		M_adp_mN	R_ADK1m	1.157	M_atp_mN + M_amp_mN <-> 2*M_adp_mN	4.996		M_adp_m	R_ADK1m	NA	NA	6.9944	17.3112
57	M_adp_mA	R_ADK3m	-3.765	M_amp_mA + M_gtp_mA <-> M_adp_mA + M_gdp_mA		M_adp_mN	R_ADK3m	-1.08	M_amp_mN + M_gtp_mN <-> M_adp_mN + M_gdp_mN	-4.845		M_adp_m	R_ADK3m	NA	NA	-6.783	-16.7879
58	M_adp_mA	R_ATPS4m	2.763	4*M_h_cA + M_adp_mA + M_pi_mA -> M_atp_mA + 3*M_h_mA + M_h2o_mA		M_adp_mN	R_ATPS4m	4.173	4*M_h_cN + M_adp_mN + M_pi_mN -> 3*M_h_mN + M_h2o_mN + M_atp_mN	6.936		M_adp_m	R_ATPS4m	7.4771	26.3093	9.7104	24.0333
59	M_adp_mA	R_ATPtm	0.819018	M_adp_cA + M_atp_mA -> M_atp_cA + M_adp_mA		M_adp_mN	R_ATPtm	1.1882	M_adp_cN + M_atp_mN -> M_atp_cN + M_adp_mN	2.00722		M_adp_m	R_ATPtm	7.9318	27.9092	2.8101	6.95501
60	M_adp_mA	R_CK	0.780677	M_atp_mA + M_creat_mA <-> M_adp_mA + M_pcreat_mA		M_adp_mN	R_CK	1.09692	M_atp_mN + M_creat_mN <-> M_adp_mN + M_pcreat_mN	1.8776		M_adp_m	R_CK	NA	NA	2.62864	6.50588
61	M_adp_mA	R_DURIK1m	0.115824	M_atp_mA + M_duri_mA -> M_adp_mA + M_dump_mA + M_h_mA		M_adp_mN	R_DURIK1m	0.16066	M_atp_mN + M_duri_mN -> M_h_mN + M_adp_mN + M_dump_mN	0.276484		M_adp_m	R_DURIK1m	NA	NA	0.387078	0.958018
62	M_adp_mA	R_FPGS4m	0.000651	4*M_atp_mA + M_dhf_mA + 4*M_glu_DASH_L_mA -> M_5dhf_mA + 4*M_adp_mA + 4*M_h_mA + 4*M_pi_mA		M_adp_mN	R_FPGS4m	0.000729	4*M_glu_DASH_L_mN + 4*M_atp_mN + M_dhf_mN -> 4*M_h_mN + 4*M_adp_mN + 4*M_pi_mN + M_5dhf_mN	0.00138		M_adp_m	R_FPGS4m	NA	NA	0.001932	0.0047817
63	M_adp_mA	R_FPGS5m	0.000651	M_5dhf_mA + M_atp_mA + M_glu_DASH_L_mA -> M_6dhf_mA + M_adp_mA + M_h_mA + M_pi_mA		M_adp_mN	R_FPGS5m	0.000729	M_glu_DASH_L_mN + M_atp_mN + M_5dhf_mN -> M_h_mN + M_6dhf_mN + M_adp_mN + M_pi_mN	0.00138		M_adp_m	R_FPGS5m	NA	NA	0.001932	0.0047817
64	M_adp_mA	R_FPGS6m	0.000243	M_6dhf_mA + M_atp_mA + M_glu_DASH_L_mA -> M_7dhf_mA + M_adp_mA + M_h_mA + M_pi_mA		M_adp_mN	R_FPGS6m	0.000319	M_glu_DASH_L_mN + M_6dhf_mN + M_atp_mN -> M_h_mN + M_7dhf_mN + M_adp_mN + M_pi_mN	0.000562		M_adp_m	R_FPGS6m	NA	NA	0.0007868	0.00194733
65	M_adp_mA	R_FTHFLm	-0.053541	M_atp_mA + M_for_mA + M_thf_mA <-> M_10fthf_mA + M_adp_mA + M_pi_mA		M_adp_mN	R_FTHFLm	-0.0337	M_atp_mN + M_for_mN + M_thf_mN <-> M_10fthf_mN + M_adp_mN + M_pi_mN	-0.087241		M_adp_m	R_FTHFLm	NA	NA	-0.122137	-0.30229
66	M_adp_mA	R_ITCOALm	5.203	M_atp_mA + M_coa_mA + M_itacon_mA <-> M_adp_mA + M_itaccoa_mA + M_pi_mA		M_adp_mN	R_ITCOALm	8.208	M_coa_mN + M_atp_mN + M_itacon_mN <-> M_adp_mN + M_pi_mN + M_itaccoa_mN	13.411		M_adp_m	R_ITCOALm	NA	NA	18.7754	46.4692
67	M_adp_mA	R_MCCCrm	0.005538	M_3mb2coa_mA + M_atp_mA + M_hco3_mA <-> M_3mgcoa_mA + M_adp_mA + M_h_mA + M_pi_mA		M_adp_mN	R_MCCCrm	0.000312	M_atp_mN + M_3mb2coa_mN + M_hco3_mN <-> M_h_mN + M_adp_mN + M_pi_mN + M_3mgcoa_mN	0.00585		M_adp_m	R_MCCCrm	NA	NA	0.00819	0.0202703
68	M_adp_mA	R_MECOALm	-6.29	M_atp_mA + M_coa_mA + M_mescon_mA <-> M_adp_mA + M_mescoa_mA + M_pi_mA		M_adp_mN	R_MECOALm	-25.48	M_coa_mN + M_atp_mN + M_mescon_mN <-> M_adp_mN + M_pi_mN + M_mescoa_mN	-31.77		M_adp_m	R_MECOALm	NA	NA	-44.478	-110.083
69	M_adp_mA	R_NDPK1m	-2.66	M_atp_mA + M_gdp_mA <-> M_adp_mA + M_gtp_mA		M_adp_mN	R_NDPK1m	16.21	M_atp_mN + M_gdp_mN <-> M_adp_mN + M_gtp_mN	13.55		M_adp_m	R_NDPK1m	-0.4547	-1.59993	18.97	46.9508
70	M_adp_mA	R_NDPK4m	0.0177	M_atp_mA + M_dtdp_mA <-> M_adp_mA + M_dttp_mA		M_adp_mN	R_NDPK4m	0.0219	M_atp_mN + M_dtdp_mN <-> M_adp_mN + M_dttp_mN	0.0396		M_adp_m	R_NDPK4m	NA	NA	0.05544	0.137214
71	M_adp_mA	R_NDPK5m	0.0140956	M_atp_mA + M_dgdp_mA <-> M_adp_mA + M_dgtp_mA		M_adp_mN	R_NDPK5m	0.0174	M_atp_mN + M_dgdp_mN <-> M_adp_mN + M_dgtp_mN	0.0314956		M_adp_m	R_NDPK5m	NA	NA	0.0440938	0.109132
72	M_adp_mA	R_NDPK7m	0.0140956	M_atp_mA + M_dcdp_mA <-> M_adp_mA + M_dctp_mA		M_adp_mN	R_NDPK7m	0.0174	M_atp_mN + M_dcdp_mN <-> M_adp_mN + M_dctp_mN	0.0314956		M_adp_m	R_NDPK7m	NA	NA	0.0440938	0.109132
73	M_adp_mA	R_NDPK8m	0.0177	M_atp_mA + M_dadp_mA <-> M_adp_mA + M_datp_mA		M_adp_mN	R_NDPK8m	0.0219	M_atp_mN + M_dadp_mN <-> M_adp_mN + M_datp_mN	0.0396		M_adp_m	R_NDPK8m	NA	NA	0.05544	0.137214
74	M_adp_mA	R_PCm	0.00247	M_atp_mA + M_hco3_mA + M_pyr_mA -> M_adp_mA + M_h_mA + M_oaa_mA + M_pi_mA						0.00247		M_adp_m	R_PCm	NA	NA	0.003458	0.00855856
75	M_adp_mA	R_PPCOACm	0.135465	M_atp_mA + M_hco3_mA + M_ppcoa_mA -> M_adp_mA + M_h_mA + M_mmcoa_DASH_S_mA + M_pi_mA		M_adp_mN	R_PPCOACm	0.154277	M_ppcoa_mN + M_atp_mN + M_hco3_mN -> M_h_mN + M_adp_mN + M_pi_mN + M_mmcoa_DASH_S_mN	0.289742		M_adp_m	R_PPCOACm	NA	NA	0.405639	1.00396
76	M_adp_mA	R_SUCOASm	0.15747	M_atp_mA + M_coa_mA + M_succ_mA <-> M_adp_mA + M_pi_mA + M_succoa_mA		M_adp_mN	R_SUCOASm	-0.078762	M_coa_mN + M_atp_mN + M_succ_mN <-> M_adp_mN + M_pi_mN + M_succoa_mN	0.078708		M_adp_m	R_SUCOASm	NA	NA	0.110191	0.272723
77	M_adp_mA	R_TMDK1m	0.130794	M_atp_mA + M_thymd_mA -> M_adp_mA + M_dtmp_mA + M_h_mA		M_adp_mN	R_TMDK1m	0.15639	M_atp_mN + M_thymd_mN -> M_h_mN + M_adp_mN + M_dtmp_mN	0.287184		M_adp_m	R_TMDK1m	NA	NA	0.402057	0.995093
78	M_adp_mA	R_DTKm	0.0177	M_atp_mA + M_dtmp_mA -> M_adp_mA + M_dtdp_mA		M_adp_mN	R_DTKm	0.0219	M_atp_mN + M_dtmp_mN -> M_adp_mN + M_dtdp_mN	0.0396		M_adp_m	R_DTKm	NA	NA	0.05544	0.137214
79	M_adp_mA	R_DCKm	0.0140956	M_atp_mA + M_dcmp_mA -> M_adp_mA + M_dcdp_mA		M_adp_mN	R_DCKm	0.0174	M_atp_mN + M_dcmp_mN -> M_adp_mN + M_dcdp_mN	0.0314956		M_adp_m	R_DCKm	NA	NA	0.0440938	0.109132
80	M_adp_mA	R_DGKm	0.0140956	M_atp_mA + M_dgmp_mA -> M_adp_mA + M_dgdp_mA		M_adp_mN	R_DGKm	0.0174	M_atp_mN + M_dgmp_mN -> M_adp_mN + M_dgdp_mN	0.0314956		M_adp_m	R_DGKm	NA	NA	0.0440938	0.109132
81	M_adp_mA	R_DM_atp_LPAREN_m_RPAREN_	0.390707	M_atp_mA + M_h2o_mA -> M_adp_mA + M_h_mA + M_pi_mA		M_adp_mN	R_DM_atp_LPAREN_m_RPAREN_	1.21439	M_h2o_mN + M_atp_mN -> M_h_mN + M_adp_mN + M_pi_mN	1.6051		M_adp_m	R_DM_atp_LPAREN_m_RPAREN_	NA	NA	2.24714	5.56167
82	M_akg_cA	R_2AMADPTm	-0.000247	M_L2aadp_cA + M_akg_mA <-> M_akg_cA + M_L2aadp_mA		M_akg_cN	R_2AMADPTm	-8.47e-05	M_L2aadp_cN + M_akg_mN <-> M_akg_cN + M_L2aadp_mN	-0.0003317		M_akg_c	R_2AMADPTm	NA	NA	-0.00046438	-0.00114934
83	M_akg_cA	R_2OXOADPTm	0.000247	M_2oxoadp_cA + M_akg_mA <-> M_akg_cA + M_2oxoadp_mA		M_akg_cN	R_2OXOADPTm	8.47e-05	M_akg_mN + M_2oxoadp_cN <-> M_akg_cN + M_2oxoadp_mN	0.0003317		M_akg_c	R_2OXOADPTm	NA	NA	0.00046438	0.00114934
84	M_akg_cA	R_AATAi	0.000247	M_L2aadp_cA + M_akg_cA -> M_2oxoadp_cA + M_glu_DASH_L_cA		M_akg_cN	R_AATAi	8.47e-05	M_L2aadp_cN + M_akg_cN -> M_2oxoadp_cN + M_glu_DASH_L_cN	0.0003317		M_akg_c	R_AATAi	NA	NA	0.00046438	0.00114934
85	M_akg_cA	R_AKGMALtm	-0.03486	M_mal_DASH_L_cA + M_akg_mA <-> M_akg_cA + M_mal_DASH_L_mA		M_akg_cN	R_AKGMALtm	0.227878	M_akg_mN + M_mal_DASH_L_cN <-> M_akg_cN + M_mal_DASH_L_mN	0.193018		M_akg_c	R_AKGMALtm	0.549	1.93174	0.270225	0.668808
86	M_akg_cA	R_ASPTA	0.0265	M_akg_cA + M_asp_DASH_L_cA <-> M_glu_DASH_L_cA + M_oaa_cA		M_akg_cN	R_ASPTA	0.227794	M_akg_cN + M_asp_DASH_L_cN <-> M_glu_DASH_L_cN + M_oaa_cN	0.254294		M_akg_c	R_ASPTA	0.549	1.93174	0.356012	0.88113
87	M_akg_cA	R_PSERT	0.0615846	M_3php_cA + M_glu_DASH_L_cA -> M_akg_cA + M_pser_DASH_L_cA						0.0615846		M_akg_c	R_PSERT	NA	NA	0.0862184	0.213391
88	M_akg_cA	R_ALATA_L	5.83e-07	M_akg_cA + M_ala_DASH_L_cA <-> M_glu_DASH_L_cA + M_pyr_cA		M_akg_cN	R_ALATA_L	-5.83e-07	M_akg_cN + M_ala_DASH_L_cN <-> M_glu_DASH_L_cN + M_pyr_cN	0		M_akg_c	R_ALATA_L	0	0	0	0
89	M_akg_mA	R_2AMADPTm	-0.000247	M_L2aadp_cA + M_akg_mA <-> M_akg_cA + M_L2aadp_mA		M_akg_mN	R_2AMADPTm	-8.47e-05	M_L2aadp_cN + M_akg_mN <-> M_akg_cN + M_L2aadp_mN	-0.0003317		M_akg_m	R_2AMADPTm	NA	NA	-0.00046438	-0.00114934
90	M_akg_mA	R_2OXOADPTm	0.000247	M_2oxoadp_cA + M_akg_mA <-> M_akg_cA + M_2oxoadp_mA		M_akg_mN	R_2OXOADPTm	8.47e-05	M_akg_mN + M_2oxoadp_cN <-> M_akg_cN + M_2oxoadp_mN	0.0003317		M_akg_m	R_2OXOADPTm	NA	NA	0.00046438	0.00114934
91	M_akg_mA	R_3AIB_Tm	0.00208	M_2mop_mA + M_glu_DASH_L_mA <-> M_3aib_mA + M_akg_mA						0.00208		M_akg_m	R_3AIB_Tm	NA	NA	0.002912	0.00720721
92	M_akg_mA	R_ABTArm	0.2515	M_4abut_mA + M_akg_mA <-> M_glu_DASH_L_mA + M_sucsal_mA		M_akg_mN	R_ABTArm	0.108485	M_akg_mN + M_4abut_mN <-> M_glu_DASH_L_mN + M_sucsal_mN	0.359985		M_akg_m	R_ABTArm	0.0909	0.319845	0.50398	1.24735
93	M_akg_mA	R_AKGDm	0.00109	M_akg_mA + M_coa_mA + M_nad_mA -> M_co2_mA + M_nadh_mA + M_succoa_mA		M_akg_mN	R_AKGDm	0.228431	M_akg_mN + M_coa_mN + M_nad_mN -> M_co2_mN + M_nadh_mN + M_succoa_mN	0.229521		M_akg_m	R_AKGDm	0.4547	1.59993	0.321329	0.795291
94	M_akg_mA	R_AKGMALtm	-0.03486	M_mal_DASH_L_cA + M_akg_mA <-> M_akg_cA + M_mal_DASH_L_mA		M_akg_mN	R_AKGMALtm	0.227878	M_akg_mN + M_mal_DASH_L_cN <-> M_akg_cN + M_mal_DASH_L_mN	0.193018		M_akg_m	R_AKGMALtm	0.549	1.93174	0.270225	0.668808
95	M_akg_mA	R_ASPTAm	-0.0263837	M_akg_mA + M_asp_DASH_L_mA <-> M_glu_DASH_L_mA + M_oaa_mA		M_akg_mN	R_ASPTAm	-0.229714	M_akg_mN + M_asp_DASH_L_mN <-> M_glu_DASH_L_mN + M_oaa_mN	-0.256098		M_akg_m	R_ASPTAm	-0.549	-1.93174	-0.358537	-0.887379
96	M_akg_mA	R_EHGLATm	1.74e-05	M_akg_mA + M_e4hglu_mA -> M_4h2oglt_mA + M_glu_DASH_L_mA		M_akg_mN	R_EHGLATm	1.89e-05	M_akg_mN + M_e4hglu_mN -> M_glu_DASH_L_mN + M_4h2oglt_mN	3.63e-05		M_akg_m	R_EHGLATm	NA	NA	5.082e-05	0.00012578
97	M_akg_mA	R_GLUDxm	-0.06094	M_glu_DASH_L_mA + M_h2o_mA + M_nad_mA <-> M_akg_mA + M_h_mA + M_nadh_mA + M_nh4_mA		M_akg_mN	R_GLUDxm	0.0064713	M_h2o_mN + M_nad_mN + M_glu_DASH_L_mN <-> M_h_mN + M_akg_mN + M_nadh_mN + M_nh4_mN	-0.0544687		M_akg_m	R_GLUDxm	NA	NA	-0.0762562	-0.188734
98	M_akg_mA	R_ICDHxm	0.574111	M_icit_mA + M_nad_mA -> M_akg_mA + M_co2_mA + M_nadh_mA		M_akg_mN	R_ICDHxm	0.671475	M_nad_mN + M_icit_mN -> M_akg_mN + M_co2_mN + M_nadh_mN	1.24559		M_akg_m	R_ICDHxm	0.5456	1.91977	1.74382	4.31596
99	M_akg_mA	R_ICDHyrm	-0.31236	M_icit_mA + M_nadp_mA <-> M_akg_mA + M_co2_mA + M_nadph_mA		M_akg_mN	R_ICDHyrm	-0.3341	M_nadp_mN + M_icit_mN <-> M_nadph_mN + M_akg_mN + M_co2_mN	-0.64646		M_akg_m	R_ICDHyrm	0	0	-0.905044	-2.23999
100	M_akg_mA	R_ILETAm	0.0017	M_akg_mA + M_ile_DASH_L_mA <-> M_3mop_mA + M_glu_DASH_L_mA		M_akg_mN	R_ILETAm	0.00166	M_akg_mN + M_ile_DASH_L_mN <-> M_glu_DASH_L_mN + M_3mop_mN	0.00336		M_akg_m	R_ILETAm	NA	NA	0.004704	0.0116424
101	M_akg_mA	R_LEUTAm	0.005538	M_akg_mA + M_leu_DASH_L_mA <-> M_4mop_mA + M_glu_DASH_L_mA		M_akg_mN	R_LEUTAm	0.000312	M_akg_mN + M_leu_DASH_L_mN <-> M_glu_DASH_L_mN + M_4mop_mN	0.00585		M_akg_m	R_LEUTAm	NA	NA	0.00819	0.0202703
102	M_akg_mA	R_SACCD3m	0.000247	M_akg_mA + M_h_mA + M_lys_DASH_L_mA + M_nadph_mA -> M_h2o_mA + M_nadp_mA + M_saccrp_DASH_L_mA		M_akg_mN	R_SACCD3m	8.47e-05	M_h_mN + M_nadph_mN + M_akg_mN + M_lys_DASH_L_mN -> M_h2o_mN + M_nadp_mN + M_saccrp_DASH_L_mN	0.0003317		M_akg_m	R_SACCD3m	NA	NA	0.00046438	0.00114934
103	M_akg_mA	R_TYRTAm	0.000971	M_akg_mA + M_tyr_DASH_L_mA <-> M_34hpp_mA + M_glu_DASH_L_mA		M_akg_mN	R_TYRTAm	0.000504	M_tyr_DASH_L_mN + M_akg_mN <-> M_34hpp_mN + M_glu_DASH_L_mN	0.001475		M_akg_m	R_TYRTAm	NA	NA	0.002065	0.00511088
104	M_akg_mA	R_VALTAm	0.00312	M_akg_mA + M_val_DASH_L_mA <-> M_3mob_mA + M_glu_DASH_L_mA		M_akg_mN	R_VALTAm	0.0062276	M_akg_mN + M_val_DASH_L_mN <-> M_glu_DASH_L_mN + M_3mob_mN	0.0093476		M_akg_m	R_VALTAm	NA	NA	0.0130866	0.0323895
105	M_akg_mA	R_ALATA_Lm	-3.53e-05	M_akg_mA + M_ala_DASH_L_mA <-> M_glu_DASH_L_mA + M_pyr_mA		M_akg_mN	R_ALATA_Lm	-3.8e-05	M_akg_mN + M_ala_DASH_L_mN <-> M_glu_DASH_L_mN + M_pyr_mN	-7.33e-05		M_akg_m	R_ALATA_Lm	NA	NA	-0.00010262	-0.000253985
106	M_ala_DASH_L_cA	R_ALATA_L	5.83e-07	M_akg_cA + M_ala_DASH_L_cA <-> M_glu_DASH_L_cA + M_pyr_cA		M_ala_DASH_L_cN	R_ALATA_L	-5.83e-07	M_akg_cN + M_ala_DASH_L_cN <-> M_glu_DASH_L_cN + M_pyr_cN	0		M_ala_DASH_L_c	R_ALATA_L	0	0	0	0
107						M_ala_DASH_L_cN	R_ALAtN1	-5.83e-07	M_ala_DASH_L_I <-> M_ala_DASH_L_cN	-5.83e-07		M_ala_DASH_L_c	R_ALAtN1	NA	NA	-8.162e-07	-2.0201e-06
108	M_ala_DASH_L_cA	R_ALAtN1_Int	5.83e-07	M_ala_DASH_L_I <-> M_ala_DASH_L_cA						5.83e-07		M_ala_DASH_L_c	R_ALAtN1_Int	NA	NA	8.162e-07	2.0201e-06
109	M_asp_DASH_L_cA	R_ASPGLUm	0.0265	M_glu_DASH_L_cA + M_h_cA + M_asp_DASH_L_mA <-> M_asp_DASH_L_cA + M_glu_DASH_L_mA + M_h_mA		M_asp_DASH_L_cN	R_ASPGLUm	0.227794	M_h_cN + M_asp_DASH_L_mN + M_glu_DASH_L_cN <-> M_h_mN + M_glu_DASH_L_mN + M_asp_DASH_L_cN	0.254294		M_asp_DASH_L_c	R_ASPGLUm	0.549	1.93174	0.356012	0.88113
110	M_asp_DASH_L_cA	R_ASPTA	0.0265	M_akg_cA + M_asp_DASH_L_cA <-> M_glu_DASH_L_cA + M_oaa_cA		M_asp_DASH_L_cN	R_ASPTA	0.227794	M_akg_cN + M_asp_DASH_L_cN <-> M_glu_DASH_L_cN + M_oaa_cN	0.254294		M_asp_DASH_L_c	R_ASPTA	0.549	1.93174	0.356012	0.88113
111	M_asp_DASH_L_mA	R_ASNNm	7.19e-05	M_asn_DASH_L_mA + M_h2o_mA -> M_asp_DASH_L_mA + M_nh4_mA						7.19e-05		M_asp_DASH_L_m	R_ASNNm	NA	NA	0.00010066	0.000249134
112	M_asp_DASH_L_mA	R_ASPGLUm	0.0265	M_glu_DASH_L_cA + M_h_cA + M_asp_DASH_L_mA <-> M_asp_DASH_L_cA + M_glu_DASH_L_mA + M_h_mA		M_asp_DASH_L_mN	R_ASPGLUm	0.227794	M_h_cN + M_asp_DASH_L_mN + M_glu_DASH_L_cN <-> M_h_mN + M_glu_DASH_L_mN + M_asp_DASH_L_cN	0.254294		M_asp_DASH_L_m	R_ASPGLUm	0.549	1.93174	0.356012	0.88113
113						M_asp_DASH_L_mN	R_ASPNATm	0.00194	M_asp_DASH_L_mN + M_accoa_mN -> M_h_mN + M_coa_mN + M_Nacasp_mN	0.00194		M_asp_DASH_L_m	R_ASPNATm	NA	NA	0.002716	0.00672211
114	M_asp_DASH_L_mA	R_ASPTAm	-0.0263837	M_akg_mA + M_asp_DASH_L_mA <-> M_glu_DASH_L_mA + M_oaa_mA		M_asp_DASH_L_mN	R_ASPTAm	-0.229714	M_akg_mN + M_asp_DASH_L_mN <-> M_glu_DASH_L_mN + M_oaa_mN	-0.256098		M_asp_DASH_L_m	R_ASPTAm	-0.549	-1.93174	-0.358537	-0.887379
115	M_asp_DASH_L_mA	R_EHGLAT2m	1.79e-05	M_e4hglu_mA + M_oaa_mA -> M_4h2oglt_mA + M_asp_DASH_L_mA		M_asp_DASH_L_mN	R_EHGLAT2m	1.92e-05	M_e4hglu_mN + M_oaa_mN -> M_asp_DASH_L_mN + M_4h2oglt_mN	3.71e-05		M_asp_DASH_L_m	R_EHGLAT2m	NA	NA	5.194e-05	0.000128552
116	M_atp_cA	R_DM_atp_LPAREN_c_RPAREN_	0.488282	M_atp_cA + M_h2o_cA -> M_adp_cA + M_h_cA + M_pi_cA		M_atp_cN	R_DM_atp_LPAREN_c_RPAREN_	2.07472	M_atp_cN + M_h2o_cN -> M_adp_cN + M_h_cN + M_pi_cN	2.563		M_atp_c	R_DM_atp_LPAREN_c_RPAREN_	NA	NA	3.58821	8.88082
117	M_atp_cA	R_ATPtm	0.819018	M_adp_cA + M_atp_mA -> M_atp_cA + M_adp_mA		M_atp_cN	R_ATPtm	1.1882	M_adp_cN + M_atp_mN -> M_atp_cN + M_adp_mN	2.00722		M_atp_c	R_ATPtm	7.9318	27.9092	2.8101	6.95501
118	M_atp_cA	R_GLNS	0.4088	M_atp_cA + M_glu_DASH_L_cA + M_nh4_cA -> M_adp_cA + M_gln_DASH_L_cA + M_h_cA + M_pi_cA						0.4088		M_atp_c	R_GLNS	0	0	0.57232	1.41649
119						M_atp_cN	R_GABAVESSEC	0.173808	M_atp_cN + M_h2o_cN + 3*M_4abut_cN -> 3*M_4abut_I + M_adp_cN + M_h_cN + M_pi_cN	0.173808		M_atp_c	R_GABAVESSEC	NA	NA	0.243332	0.602246
120	M_atp_cA	R_GLUVESSEC	0.144088	M_atp_cA + M_glu_DASH_L_cA + M_h2o_cA -> M_adp_cA + M_h_cA + M_pi_cA + M_glu_DASH_L_e						0.144088		M_atp_c	R_GLUVESSEC	NA	NA	0.201723	0.499266
121	M_atp_cA	R_HEX1	0.04282	M_atp_cA + M_glc_DASH_D_cA -> M_adp_cA + M_g6p_cA + M_h_cA		M_atp_cN	R_HEX1	0.2458	M_atp_cN + M_glc_DASH_D_cN -> M_adp_cN + M_h_cN + M_g6p_cN	0.28862		M_atp_c	R_HEX1	0.2842	1	0.404068	1.00007
122	M_atp_cA	R_NaKt	0.145137	M_atp_cA + M_h2o_cA + 3*M_na1_cA + 2*M_k_e -> M_adp_cA + M_h_cA + 2*M_k_cA + M_pi_cA + 3*M_na1_e						0.145137		M_atp_c	R_NaKt	NA	NA	0.203191	0.502898
123						M_atp_cN	R_NaKt	0.173484	2*M_k_I + M_atp_cN + M_h2o_cN + 3*M_na1_cN -> 3*M_na1_I + M_adp_cN + M_h_cN + M_pi_cN + 2*M_k_cN	0.173484		M_atp_c	R_NaKt	NA	NA	0.242878	0.601124
124	M_atp_cA	R_PCFLOPm	8e-05	M_atp_cA + M_h2o_cA + M_pchol_hs_mA -> M_adp_cA + M_h_cA + M_pchol_hs_cA + M_pi_cA		M_atp_cN	R_PCFLOPm	3.38e-05	M_atp_cN + M_h2o_cN + M_pchol_hs_mN -> M_adp_cN + M_h_cN + M_pi_cN + M_pchol_hs_cN	0.0001138		M_atp_c	R_PCFLOPm	NA	NA	0.00015932	0.000394317
125	M_atp_cA	R_PEFLIP	2.41e-05	M_atp_cA + M_h2o_cA + M_pe_hs_e -> M_adp_cA + M_h_cA + M_pe_hs_cA + M_pi_cA						2.41e-05		M_atp_c	R_PEFLIP	NA	NA	3.374e-05	8.35066e-05
126						M_atp_cN	R_PEFLIP	1.69e-05	M_pe_hs_I + M_atp_cN + M_h2o_cN -> M_adp_cN + M_h_cN + M_pi_cN + M_pe_hs_cN	1.69e-05		M_atp_c	R_PEFLIP	NA	NA	2.366e-05	5.85586e-05
127	M_atp_cA	R_PEFLIPm	4.02e-05	M_atp_cA + M_h2o_cA + M_pe_hs_cA -> M_adp_cA + M_h_cA + M_pi_cA + M_pe_hs_mA		M_atp_cN	R_PEFLIPm	1.69e-05	M_atp_cN + M_h2o_cN + M_pe_hs_cN -> M_adp_cN + M_h_cN + M_pi_cN + M_pe_hs_mN	5.71e-05		M_atp_c	R_PEFLIPm	NA	NA	7.994e-05	0.000197852
128	M_atp_cA	R_PFK	0.04164	M_atp_cA + M_f6p_cA -> M_adp_cA + M_fdp_cA + M_h_cA		M_atp_cN	R_PFK	0.244	M_atp_cN + M_f6p_cN -> M_adp_cN + M_h_cN + M_fdp_cN	0.28564		M_atp_c	R_PFK	0.2777	0.977129	0.399896	0.989744
129	M_atp_cA	R_PGK	0.20229	M_3pg_cA + M_atp_cA <-> M_13dpg_cA + M_adp_cA		M_atp_cN	R_PGK	-0.137	M_atp_cN + M_3pg_cN <-> M_adp_cN + M_13dpg_cN	0.06529		M_atp_c	R_PGK	-0.5619	-1.97713	0.091406	0.22623
130	M_atp_cA	R_PSFLIP	2.39e-05	M_atp_cA + M_h2o_cA + M_ps_hs_e -> M_adp_cA + M_h_cA + M_pi_cA + M_ps_hs_cA						2.39e-05		M_atp_c	R_PSFLIP	NA	NA	3.346e-05	8.28136e-05
131						M_atp_cN	R_PSFLIP	1.7e-05	M_ps_hs_I + M_atp_cN + M_h2o_cN -> M_adp_cN + M_h_cN + M_pi_cN + M_ps_hs_cN	1.7e-05		M_atp_c	R_PSFLIP	NA	NA	2.38e-05	5.89051e-05
132	M_atp_cA	R_PSFLIPm	3.98e-05	M_atp_cA + M_h2o_cA + M_ps_hs_cA -> M_adp_cA + M_h_cA + M_pi_cA + M_ps_hs_mA		M_atp_cN	R_PSFLIPm	1.7e-05	M_atp_cN + M_h2o_cN + M_ps_hs_cN -> M_adp_cN + M_h_cN + M_pi_cN + M_ps_hs_mN	5.68e-05		M_atp_c	R_PSFLIPm	NA	NA	7.952e-05	0.000196812
133	M_atp_cA	R_PYK	0.0229	M_adp_cA + M_h_cA + M_pep_cA -> M_atp_cA + M_pyr_cA		M_atp_cN	R_PYK	0.4921	M_adp_cN + M_h_cN + M_pep_cN -> M_atp_cN + M_pyr_cN	0.515		M_atp_c	R_PYK	0.5619	1.97713	0.721	1.78448
134						M_atp_cN	R_NDPK1	0.00224	M_atp_cN + M_gdp_cN <-> M_adp_cN + M_gtp_cN	0.00224		M_atp_c	R_NDPK1	NA	NA	0.003136	0.00776161
135	M_atp_cA	R_CKc	-0.780677	M_atp_cA + M_creat_cA <-> M_adp_cA + M_pcreat_cA		M_atp_cN	R_CKc	-1.09692	M_atp_cN + M_creat_cN <-> M_adp_cN + M_pcreat_cN	-1.8776		M_atp_c	R_CKc	NA	NA	-2.62864	-6.50588
136	M_atp_cA	R_NaKt_Int	0.149284	M_atp_cA + M_h2o_cA + 3*M_na1_cA + 2*M_k_I -> M_adp_cA + M_h_cA + 2*M_k_cA + M_pi_cA + 3*M_na1_I						0.149284		M_atp_c	R_NaKt_Int	NA	NA	0.208997	0.517268
137	M_atp_cA	R_PEFLIP_Int	1.62e-05	M_atp_cA + M_h2o_cA + M_pe_hs_I -> M_adp_cA + M_h_cA + M_pe_hs_cA + M_pi_cA						1.62e-05		M_atp_c	R_PEFLIP_Int	NA	NA	2.268e-05	5.61331e-05
138	M_atp_cA	R_PSFLIP_Int	1.59e-05	M_atp_cA + M_h2o_cA + M_ps_hs_I -> M_adp_cA + M_h_cA + M_pi_cA + M_ps_hs_cA						1.59e-05		M_atp_c	R_PSFLIP_Int	NA	NA	2.226e-05	5.50936e-05
139	M_atp_mA	R_ACCOALm	0.0106	M_atp_mA + M_coa_mA + M_ppa_mA -> M_amp_mA + M_ppcoa_mA + M_ppi_mA						0.0106		M_atp_m	R_ACCOALm	NA	NA	0.01484	0.036729
140	M_atp_mA	R_ACSm	0.0019828	M_ac_mA + M_atp_mA + M_coa_mA -> M_accoa_mA + M_amp_mA + M_ppi_mA		M_atp_mN	R_ACSm	0.000302	M_coa_mN + M_atp_mN + M_ac_mN -> M_accoa_mN + M_amp_mN + M_ppi_mN	0.0022848		M_atp_m	R_ACSm	NA	NA	0.00319872	0.00791684
141	M_atp_mA	R_ADK1m	3.839	M_amp_mA + M_atp_mA <-> 2*M_adp_mA		M_atp_mN	R_ADK1m	1.157	M_atp_mN + M_amp_mN <-> 2*M_adp_mN	4.996		M_atp_m	R_ADK1m	NA	NA	6.9944	17.3112
142	M_atp_mA	R_ATPS4m	2.763	4*M_h_cA + M_adp_mA + M_pi_mA -> M_atp_mA + 3*M_h_mA + M_h2o_mA		M_atp_mN	R_ATPS4m	4.173	4*M_h_cN + M_adp_mN + M_pi_mN -> 3*M_h_mN + M_h2o_mN + M_atp_mN	6.936		M_atp_m	R_ATPS4m	7.4771	26.3093	9.7104	24.0333
143	M_atp_mA	R_ATPtm	0.819018	M_adp_cA + M_atp_mA -> M_atp_cA + M_adp_mA		M_atp_mN	R_ATPtm	1.1882	M_adp_cN + M_atp_mN -> M_atp_cN + M_adp_mN	2.00722		M_atp_m	R_ATPtm	7.9318	27.9092	2.8101	6.95501
144	M_atp_mA	R_BACCLm	0.0604261	M_atp_mA + M_btn_mA + M_h_mA -> M_btamp_mA + M_ppi_mA		M_atp_mN	R_BACCLm	0.0758787	M_h_mN + M_atp_mN + M_btn_mN -> M_ppi_mN + M_btamp_mN	0.136305		M_atp_m	R_BACCLm	NA	NA	0.190827	0.472297
145	M_atp_mA	R_CK	0.780677	M_atp_mA + M_creat_mA <-> M_adp_mA + M_pcreat_mA		M_atp_mN	R_CK	1.09692	M_atp_mN + M_creat_mN <-> M_adp_mN + M_pcreat_mN	1.8776		M_atp_m	R_CK	NA	NA	2.62864	6.50588
146	M_atp_mA	R_COUCOAFm	0.000971	M_T4hcinnm_mA + M_atp_mA + M_coa_mA -> M_amp_mA + M_coucoa_mA + M_ppi_mA		M_atp_mN	R_COUCOAFm	0.000504	M_coa_mN + M_atp_mN + M_T4hcinnm_mN -> M_coucoa_mN + M_amp_mN + M_ppi_mN	0.001475		M_atp_m	R_COUCOAFm	NA	NA	0.002065	0.00511088
147	M_atp_mA	R_DURIK1m	0.115824	M_atp_mA + M_duri_mA -> M_adp_mA + M_dump_mA + M_h_mA		M_atp_mN	R_DURIK1m	0.16066	M_atp_mN + M_duri_mN -> M_h_mN + M_adp_mN + M_dump_mN	0.276484		M_atp_m	R_DURIK1m	NA	NA	0.387078	0.958018
148	M_atp_mA	R_FPGS4m	0.000651	4*M_atp_mA + M_dhf_mA + 4*M_glu_DASH_L_mA -> M_5dhf_mA + 4*M_adp_mA + 4*M_h_mA + 4*M_pi_mA		M_atp_mN	R_FPGS4m	0.000729	4*M_glu_DASH_L_mN + 4*M_atp_mN + M_dhf_mN -> 4*M_h_mN + 4*M_adp_mN + 4*M_pi_mN + M_5dhf_mN	0.00138		M_atp_m	R_FPGS4m	NA	NA	0.001932	0.0047817
149	M_atp_mA	R_FPGS5m	0.000651	M_5dhf_mA + M_atp_mA + M_glu_DASH_L_mA -> M_6dhf_mA + M_adp_mA + M_h_mA + M_pi_mA		M_atp_mN	R_FPGS5m	0.000729	M_glu_DASH_L_mN + M_atp_mN + M_5dhf_mN -> M_h_mN + M_6dhf_mN + M_adp_mN + M_pi_mN	0.00138		M_atp_m	R_FPGS5m	NA	NA	0.001932	0.0047817
150	M_atp_mA	R_FPGS6m	0.000243	M_6dhf_mA + M_atp_mA + M_glu_DASH_L_mA -> M_7dhf_mA + M_adp_mA + M_h_mA + M_pi_mA		M_atp_mN	R_FPGS6m	0.000319	M_glu_DASH_L_mN + M_6dhf_mN + M_atp_mN -> M_h_mN + M_7dhf_mN + M_adp_mN + M_pi_mN	0.000562		M_atp_m	R_FPGS6m	NA	NA	0.0007868	0.00194733
151	M_atp_mA	R_FTHFLm	-0.053541	M_atp_mA + M_for_mA + M_thf_mA <-> M_10fthf_mA + M_adp_mA + M_pi_mA		M_atp_mN	R_FTHFLm	-0.0337	M_atp_mN + M_for_mN + M_thf_mN <-> M_10fthf_mN + M_adp_mN + M_pi_mN	-0.087241		M_atp_m	R_FTHFLm	NA	NA	-0.122137	-0.30229
152	M_atp_mA	R_ITCOALm	5.203	M_atp_mA + M_coa_mA + M_itacon_mA <-> M_adp_mA + M_itaccoa_mA + M_pi_mA		M_atp_mN	R_ITCOALm	8.208	M_coa_mN + M_atp_mN + M_itacon_mN <-> M_adp_mN + M_pi_mN + M_itaccoa_mN	13.411		M_atp_m	R_ITCOALm	NA	NA	18.7754	46.4692
153	M_atp_mA	R_MCCCrm	0.005538	M_3mb2coa_mA + M_atp_mA + M_hco3_mA <-> M_3mgcoa_mA + M_adp_mA + M_h_mA + M_pi_mA		M_atp_mN	R_MCCCrm	0.000312	M_atp_mN + M_3mb2coa_mN + M_hco3_mN <-> M_h_mN + M_adp_mN + M_pi_mN + M_3mgcoa_mN	0.00585		M_atp_m	R_MCCCrm	NA	NA	0.00819	0.0202703
154	M_atp_mA	R_MECOALm	-6.29	M_atp_mA + M_coa_mA + M_mescon_mA <-> M_adp_mA + M_mescoa_mA + M_pi_mA		M_atp_mN	R_MECOALm	-25.48	M_coa_mN + M_atp_mN + M_mescon_mN <-> M_adp_mN + M_pi_mN + M_mescoa_mN	-31.77		M_atp_m	R_MECOALm	NA	NA	-44.478	-110.083
155	M_atp_mA	R_NDPK1m	-2.66	M_atp_mA + M_gdp_mA <-> M_adp_mA + M_gtp_mA		M_atp_mN	R_NDPK1m	16.21	M_atp_mN + M_gdp_mN <-> M_adp_mN + M_gtp_mN	13.55		M_atp_m	R_NDPK1m	-0.4547	-1.59993	18.97	46.9508
156	M_atp_mA	R_NDPK4m	0.0177	M_atp_mA + M_dtdp_mA <-> M_adp_mA + M_dttp_mA		M_atp_mN	R_NDPK4m	0.0219	M_atp_mN + M_dtdp_mN <-> M_adp_mN + M_dttp_mN	0.0396		M_atp_m	R_NDPK4m	NA	NA	0.05544	0.137214
157	M_atp_mA	R_NDPK5m	0.0140956	M_atp_mA + M_dgdp_mA <-> M_adp_mA + M_dgtp_mA		M_atp_mN	R_NDPK5m	0.0174	M_atp_mN + M_dgdp_mN <-> M_adp_mN + M_dgtp_mN	0.0314956		M_atp_m	R_NDPK5m	NA	NA	0.0440938	0.109132
158	M_atp_mA	R_NDPK7m	0.0140956	M_atp_mA + M_dcdp_mA <-> M_adp_mA + M_dctp_mA		M_atp_mN	R_NDPK7m	0.0174	M_atp_mN + M_dcdp_mN <-> M_adp_mN + M_dctp_mN	0.0314956		M_atp_m	R_NDPK7m	NA	NA	0.0440938	0.109132
159	M_atp_mA	R_NDPK8m	0.0177	M_atp_mA + M_dadp_mA <-> M_adp_mA + M_datp_mA		M_atp_mN	R_NDPK8m	0.0219	M_atp_mN + M_dadp_mN <-> M_adp_mN + M_datp_mN	0.0396		M_atp_m	R_NDPK8m	NA	NA	0.05544	0.137214
160	M_atp_mA	R_PCm	0.00247	M_atp_mA + M_hco3_mA + M_pyr_mA -> M_adp_mA + M_h_mA + M_oaa_mA + M_pi_mA						0.00247		M_atp_m	R_PCm	NA	NA	0.003458	0.00855856
161	M_atp_mA	R_PPCOACm	0.135465	M_atp_mA + M_hco3_mA + M_ppcoa_mA -> M_adp_mA + M_h_mA + M_mmcoa_DASH_S_mA + M_pi_mA		M_atp_mN	R_PPCOACm	0.154277	M_ppcoa_mN + M_atp_mN + M_hco3_mN -> M_h_mN + M_adp_mN + M_pi_mN + M_mmcoa_DASH_S_mN	0.289742		M_atp_m	R_PPCOACm	NA	NA	0.405639	1.00396
162	M_atp_mA	R_SUCOASm	0.15747	M_atp_mA + M_coa_mA + M_succ_mA <-> M_adp_mA + M_pi_mA + M_succoa_mA		M_atp_mN	R_SUCOASm	-0.078762	M_coa_mN + M_atp_mN + M_succ_mN <-> M_adp_mN + M_pi_mN + M_succoa_mN	0.078708		M_atp_m	R_SUCOASm	NA	NA	0.110191	0.272723
163	M_atp_mA	R_TMDK1m	0.130794	M_atp_mA + M_thymd_mA -> M_adp_mA + M_dtmp_mA + M_h_mA		M_atp_mN	R_TMDK1m	0.15639	M_atp_mN + M_thymd_mN -> M_h_mN + M_adp_mN + M_dtmp_mN	0.287184		M_atp_m	R_TMDK1m	NA	NA	0.402057	0.995093
164	M_atp_mA	R_DTKm	0.0177	M_atp_mA + M_dtmp_mA -> M_adp_mA + M_dtdp_mA		M_atp_mN	R_DTKm	0.0219	M_atp_mN + M_dtmp_mN -> M_adp_mN + M_dtdp_mN	0.0396		M_atp_m	R_DTKm	NA	NA	0.05544	0.137214
165	M_atp_mA	R_DCKm	0.0140956	M_atp_mA + M_dcmp_mA -> M_adp_mA + M_dcdp_mA		M_atp_mN	R_DCKm	0.0174	M_atp_mN + M_dcmp_mN -> M_adp_mN + M_dcdp_mN	0.0314956		M_atp_m	R_DCKm	NA	NA	0.0440938	0.109132
166	M_atp_mA	R_DGKm	0.0140956	M_atp_mA + M_dgmp_mA -> M_adp_mA + M_dgdp_mA		M_atp_mN	R_DGKm	0.0174	M_atp_mN + M_dgmp_mN -> M_adp_mN + M_dgdp_mN	0.0314956		M_atp_m	R_DGKm	NA	NA	0.0440938	0.109132
167	M_atp_mA	R_DM_atp_LPAREN_m_RPAREN_	0.390707	M_atp_mA + M_h2o_mA -> M_adp_mA + M_h_mA + M_pi_mA		M_atp_mN	R_DM_atp_LPAREN_m_RPAREN_	1.21439	M_h2o_mN + M_atp_mN -> M_h_mN + M_adp_mN + M_pi_mN	1.6051		M_atp_m	R_DM_atp_LPAREN_m_RPAREN_	NA	NA	2.24714	5.56167
168	M_cit_mA	R_ACONTm	0.2618	M_cit_mA <-> M_icit_mA		M_cit_mN	R_ACONTm	0.3374	M_cit_mN <-> M_icit_mN	0.5992		M_cit_m	R_ACONTm	0.5456	1.91977	0.83888	2.07623
169	M_cit_mA	R_CSm	0.2618	M_accoa_mA + M_h2o_mA + M_oaa_mA -> M_cit_mA + M_coa_mA + M_h_mA		M_cit_mN	R_CSm	0.3374	M_h2o_mN + M_accoa_mN + M_oaa_mN -> M_h_mN + M_coa_mN + M_cit_mN	0.5992		M_cit_m	R_CSm	0.5456	1.91977	0.83888	2.07623
170	M_co2_cA	R_CO2t	-1.845	M_co2_e <-> M_co2_cA		M_co2_cN	R_CO2t	-1.378	M_co2_I <-> M_co2_cN	-3.223		M_co2_c	R_CO2t	-1.6565	-5.82864	-4.5122	-11.1677
171	M_co2_cA	R_CO2tm	-0.4583	M_co2_cA <-> M_co2_mA		M_co2_cN	R_CO2tm	-1.0105	M_co2_cN <-> M_co2_mN	-1.4688		M_co2_c	R_CO2tm	-1.5459	-5.43948	-2.05632	-5.0894
172	M_co2_cA	R_CPPPGO	0.000839	M_cpppg3_cA + 2*M_h_cA + M_o2_cA -> 2*M_co2_cA + 2*M_h2o_cA + M_pppg9_cA		M_co2_cN	R_CPPPGO	0.000124	2*M_h_cN + M_o2_cN + M_cpppg3_cN -> 2*M_h2o_cN + 2*M_co2_cN + M_pppg9_cN	0.000963		M_co2_c	R_CPPPGO	NA	NA	0.0013482	0.0033368
173						M_co2_cN	R_GLUDC	0.3594	M_h_cN + M_glu_DASH_L_cN -> M_4abut_cN + M_co2_cN	0.3594		M_co2_c	R_GLUDC	0.0909	0.319845	0.50316	1.24532
174	M_co2_cA	R_GND	0.00353	M_6pgc_cA + M_nadp_cA -> M_co2_cA + M_nadph_cA + M_ru5p_DASH_D_cA		M_co2_cN	R_GND	0.0053	M_nadp_cN + M_6pgc_cN -> M_nadph_cN + M_co2_cN + M_ru5p_DASH_D_cN	0.00883		M_co2_c	R_GND	0.0196	0.0689655	0.012362	0.030596
175	M_co2_cA	R_UPPDC1	0.000839	4*M_h_cA + M_uppg3_cA -> 4*M_co2_cA + M_cpppg3_cA		M_co2_cN	R_UPPDC1	0.000124	4*M_h_cN + M_uppg3_cN -> 4*M_co2_cN + M_cpppg3_cN	0.000963		M_co2_c	R_UPPDC1	NA	NA	0.0013482	0.0033368
176						M_co2_cN	R_PEPCK	0.00224	M_oaa_cN + M_gtp_cN -> M_pep_cN + M_co2_cN + M_gdp_cN	0.00224		M_co2_c	R_PEPCK	NA	NA	0.003136	0.00776161
177	M_co2_cA	R_CO2t_Int	1.378	M_co2_I <-> M_co2_cA						1.378		M_co2_c	R_CO2t_Int	NA	NA	1.9292	4.77477
178	M_co2_e	R_EX_co2_LPAREN_e_RPAREN_	1.845	M_co2_e <-> M_co2_eX						1.845		M_co2_e	R_EX_co2_LPAREN_e_RPAREN_	NA	NA	2.583	6.39293
179	M_co2_e	R_CO2t	-1.845	M_co2_e <-> M_co2_cA						-1.845		M_co2_e	R_CO2t	-1.6565	-5.82864	-2.583	-6.39293
180	M_co2_I	R_CO2t_Int	1.378	M_co2_I <-> M_co2_cA						1.378		M_co2_I	R_CO2t_Int	NA	NA	1.9292	4.77477
181						M_co2_I	R_CO2t	-1.378	M_co2_I <-> M_co2_cN	-1.378		M_co2_I	R_CO2t	-1.6565	-5.82864	-1.9292	-4.77477
182	M_co2_mA	R_2OXOADOXm	0.000247	M_2oxoadp_mA + M_coa_mA + M_nad_mA -> M_co2_mA + M_glutcoa_mA + M_nadh_mA		M_co2_mN	R_2OXOADOXm	8.47e-05	M_2oxoadp_mN + M_coa_mN + M_nad_mN -> M_co2_mN + M_glutcoa_mN + M_nadh_mN	0.0003317		M_co2_m	R_2OXOADOXm	NA	NA	0.00046438	0.00114934
183	M_co2_mA	R_AKGDm	0.00109	M_akg_mA + M_coa_mA + M_nad_mA -> M_co2_mA + M_nadh_mA + M_succoa_mA		M_co2_mN	R_AKGDm	0.228431	M_akg_mN + M_coa_mN + M_nad_mN -> M_co2_mN + M_nadh_mN + M_succoa_mN	0.229521		M_co2_m	R_AKGDm	0.4547	1.59993	0.321329	0.795291
184	M_co2_mA	R_ALASm	0.00671	M_gly_mA + M_h_mA + M_succoa_mA -> M_5aop_mA + M_co2_mA + M_coa_mA		M_co2_mN	R_ALASm	0.000988	M_h_mN + M_gly_mN + M_succoa_mN -> M_coa_mN + M_co2_mN + M_5aop_mN	0.007698		M_co2_m	R_ALASm	NA	NA	0.0107772	0.0266736
185	M_co2_mA	R_AOBUTDsm	0.0011	M_2aobut_mA + M_h_mA -> M_aact_mA + M_co2_mA		M_co2_mN	R_AOBUTDsm	0.0471005	M_h_mN + M_2aobut_mN -> M_co2_mN + M_aact_mN	0.0482005		M_co2_m	R_AOBUTDsm	NA	NA	0.0674807	0.167015
186	M_co2_mA	R_CO2tm	-0.4583	M_co2_cA <-> M_co2_mA		M_co2_mN	R_CO2tm	-1.0105	M_co2_cN <-> M_co2_mN	-1.4688		M_co2_m	R_CO2tm	-1.5459	-5.43948	-2.05632	-5.0894
187	M_co2_mA	R_DPHMBDCm	0.000971	M_3dpdhb_me_mA + M_h_mA -> M_2dp6mep_mA + M_co2_mA		M_co2_mN	R_DPHMBDCm	0.000504	M_h_mN + M_3dpdhb_me_mN -> M_co2_mN + M_2dp6mep_mN	0.001475		M_co2_m	R_DPHMBDCm	NA	NA	0.002065	0.00511088
188	M_co2_mA	R_GCC2am	0.0036	M_gly_mA + M_h_mA + M_lpam_mA <-> M_alpam_mA + M_co2_mA		M_co2_mN	R_GCC2am	0.00324	M_h_mN + M_gly_mN + M_lpam_mN <-> M_co2_mN + M_alpam_mN	0.00684		M_co2_m	R_GCC2am	NA	NA	0.009576	0.0237006
189	M_co2_mA	R_GCCam	0.00357	M_gly_mA + M_h_mA + M_lpro_mA <-> M_alpro_mA + M_co2_mA		M_co2_mN	R_GCCam	0.00336	M_h_mN + M_gly_mN + M_lpro_mN <-> M_co2_mN + M_alpro_mN	0.00693		M_co2_m	R_GCCam	NA	NA	0.009702	0.0240125
190	M_co2_mA	R_GLUTCOADHm	0.000247	M_fad_mA + M_glutcoa_mA + M_h_mA -> M_b2coa_mA + M_co2_mA + M_fadh2_mA		M_co2_mN	R_GLUTCOADHm	8.47e-05	M_h_mN + M_glutcoa_mN + M_fad_mN -> M_co2_mN + M_b2coa_mN + M_fadh2_mN	0.0003317		M_co2_m	R_GLUTCOADHm	NA	NA	0.00046438	0.00114934
191	M_co2_mA	R_HCO3Em	0.14347	M_co2_mA + M_h2o_mA <-> M_h_mA + M_hco3_mA		M_co2_mN	R_HCO3Em	0.154589	M_h2o_mN + M_co2_mN <-> M_h_mN + M_hco3_mN	0.298059		M_co2_m	R_HCO3Em	NA	NA	0.417283	1.03278
192	M_co2_mA	R_ICDHxm	0.574111	M_icit_mA + M_nad_mA -> M_akg_mA + M_co2_mA + M_nadh_mA		M_co2_mN	R_ICDHxm	0.671475	M_nad_mN + M_icit_mN -> M_akg_mN + M_co2_mN + M_nadh_mN	1.24559		M_co2_m	R_ICDHxm	0.5456	1.91977	1.74382	4.31596
193	M_co2_mA	R_ICDHyrm	-0.31236	M_icit_mA + M_nadp_mA <-> M_akg_mA + M_co2_mA + M_nadph_mA		M_co2_mN	R_ICDHyrm	-0.3341	M_nadp_mN + M_icit_mN <-> M_nadph_mN + M_akg_mN + M_co2_mN	-0.64646		M_co2_m	R_ICDHyrm	0	0	-0.905044	-2.23999
194						M_co2_mN	R_ME2m	0.00226	M_nadp_mN + M_mal_DASH_L_mN -> M_nadph_mN + M_co2_mN + M_pyr_mN	0.00226		M_co2_m	R_ME2m	0	0	0.003164	0.00783091
195	M_co2_mA	R_MMCDm	0.122125	M_h_mA + M_mmcoa_DASH_S_mA -> M_co2_mA + M_ppcoa_mA		M_co2_mN	R_MMCDm	0.146391	M_h_mN + M_mmcoa_DASH_S_mN -> M_co2_mN + M_ppcoa_mN	0.268516		M_co2_m	R_MMCDm	NA	NA	0.375923	0.930411
196	M_co2_mA	R_MMSAD1m	0.00104	M_2mop_mA + M_coa_mA + M_nad_mA -> M_co2_mA + M_nadh_mA + M_ppcoa_mA		M_co2_mN	R_MMSAD1m	0.0062276	M_coa_mN + M_nad_mN + M_2mop_mN -> M_co2_mN + M_nadh_mN + M_ppcoa_mN	0.0072676		M_co2_m	R_MMSAD1m	NA	NA	0.0101746	0.0251823
197	M_co2_mA	R_OIVD1m	0.005538	M_4mop_mA + M_coa_mA + M_nad_mA -> M_co2_mA + M_ivcoa_mA + M_nadh_mA		M_co2_mN	R_OIVD1m	0.000312	M_coa_mN + M_nad_mN + M_4mop_mN -> M_co2_mN + M_nadh_mN + M_ivcoa_mN	0.00585		M_co2_m	R_OIVD1m	NA	NA	0.00819	0.0202703
198	M_co2_mA	R_OIVD2m	0.00312	M_3mob_mA + M_coa_mA + M_nad_mA -> M_co2_mA + M_ibcoa_mA + M_nadh_mA		M_co2_mN	R_OIVD2m	0.0062276	M_coa_mN + M_nad_mN + M_3mob_mN -> M_co2_mN + M_nadh_mN + M_ibcoa_mN	0.0093476		M_co2_m	R_OIVD2m	NA	NA	0.0130866	0.0323895
199	M_co2_mA	R_OIVD3m	0.0017	M_3mop_mA + M_coa_mA + M_nad_mA -> M_2mbcoa_mA + M_co2_mA + M_nadh_mA		M_co2_mN	R_OIVD3m	0.00166	M_coa_mN + M_nad_mN + M_3mop_mN -> M_co2_mN + M_nadh_mN + M_2mbcoa_mN	0.00336		M_co2_m	R_OIVD3m	NA	NA	0.004704	0.0116424
200	M_co2_mA	R_PDHm	0.1889	M_coa_mA + M_nad_mA + M_pyr_mA -> M_accoa_mA + M_co2_mA + M_nadh_mA		M_co2_mN	R_PDHm	0.3808	M_coa_mN + M_nad_mN + M_pyr_mN -> M_co2_mN + M_nadh_mN + M_accoa_mN	0.5697		M_co2_m	R_PDHm	0.5456	1.91977	0.79758	1.97401
201	M_co2_mA	R_PSDm_hs	3.98e-05	M_h_mA + M_ps_hs_mA -> M_co2_mA + M_pe_hs_mA		M_co2_mN	R_PSDm_hs	1.7e-05	M_h_mN + M_ps_hs_mN -> M_co2_mN + M_pe_hs_mN	5.68e-05		M_co2_m	R_PSDm_hs	NA	NA	7.952e-05	0.000196812
202	M_coa_mA	R_2OXOADOXm	0.000247	M_2oxoadp_mA + M_coa_mA + M_nad_mA -> M_co2_mA + M_glutcoa_mA + M_nadh_mA		M_coa_mN	R_2OXOADOXm	8.47e-05	M_2oxoadp_mN + M_coa_mN + M_nad_mN -> M_co2_mN + M_glutcoa_mN + M_nadh_mN	0.0003317		M_coa_m	R_2OXOADOXm	NA	NA	0.00046438	0.00114934
203	M_coa_mA	R_3HBCOAHLm	0.00312	M_3hibutcoa_mA + M_h2o_mA -> M_3hmp_mA + M_coa_mA + M_h_mA		M_coa_mN	R_3HBCOAHLm	0.0062276	M_h2o_mN + M_3hibutcoa_mN -> M_h_mN + M_coa_mN + M_3hmp_mN	0.0093476		M_coa_m	R_3HBCOAHLm	NA	NA	0.0130866	0.0323895
204	M_coa_mA	R_4HBZCOAFm	0.000971	M_coa_mA + M_coucoa_mA + M_h2o_mA + M_nad_mA -> M_4hbzcoa_mA + M_accoa_mA + M_h_mA + M_nadh_mA		M_coa_mN	R_4HBZCOAFm	0.000504	M_h2o_mN + M_coa_mN + M_nad_mN + M_coucoa_mN -> M_h_mN + M_nadh_mN + M_4hbzcoa_mN + M_accoa_mN	0.001475		M_coa_m	R_4HBZCOAFm	NA	NA	0.002065	0.00511088
205	M_coa_mA	R_4HBZFm	0.000971	M_4hbzcoa_mA + M_h2o_mA -> M_4hbz_mA + M_coa_mA + M_h_mA		M_coa_mN	R_4HBZFm	0.000504	M_h2o_mN + M_4hbzcoa_mN -> M_h_mN + M_coa_mN + M_4hbz_mN	0.001475		M_coa_m	R_4HBZFm	NA	NA	0.002065	0.00511088
206	M_coa_mA	R_ACACT10m	0.0017	M_2maacoa_mA + M_coa_mA <-> M_accoa_mA + M_ppcoa_mA		M_coa_mN	R_ACACT10m	0.00166	M_coa_mN + M_2maacoa_mN <-> M_accoa_mN + M_ppcoa_mN	0.00336		M_coa_m	R_ACACT10m	NA	NA	0.004704	0.0116424
207	M_coa_mA	R_ACACT1rm	-0.03188	2*M_accoa_mA <-> M_aacoa_mA + M_coa_mA		M_coa_mN	R_ACACT1rm	-0.0014183	2*M_accoa_mN <-> M_coa_mN + M_aacoa_mN	-0.0332983		M_coa_m	R_ACACT1rm	NA	NA	-0.0466176	-0.115379
208	M_coa_mA	R_ACCOALm	0.0106	M_atp_mA + M_coa_mA + M_ppa_mA -> M_amp_mA + M_ppcoa_mA + M_ppi_mA						0.0106		M_coa_m	R_ACCOALm	NA	NA	0.01484	0.036729
209	M_coa_mA	R_ACSm	0.0019828	M_ac_mA + M_atp_mA + M_coa_mA -> M_accoa_mA + M_amp_mA + M_ppi_mA		M_coa_mN	R_ACSm	0.000302	M_coa_mN + M_atp_mN + M_ac_mN -> M_accoa_mN + M_amp_mN + M_ppi_mN	0.0022848		M_coa_m	R_ACSm	NA	NA	0.00319872	0.00791684
210	M_coa_mA	R_AKGDm	0.00109	M_akg_mA + M_coa_mA + M_nad_mA -> M_co2_mA + M_nadh_mA + M_succoa_mA		M_coa_mN	R_AKGDm	0.228431	M_akg_mN + M_coa_mN + M_nad_mN -> M_co2_mN + M_nadh_mN + M_succoa_mN	0.229521		M_coa_m	R_AKGDm	0.4547	1.59993	0.321329	0.795291
211	M_coa_mA	R_ALASm	0.00671	M_gly_mA + M_h_mA + M_succoa_mA -> M_5aop_mA + M_co2_mA + M_coa_mA		M_coa_mN	R_ALASm	0.000988	M_h_mN + M_gly_mN + M_succoa_mN -> M_coa_mN + M_co2_mN + M_5aop_mN	0.007698		M_coa_m	R_ALASm	NA	NA	0.0107772	0.0266736
212						M_coa_mN	R_ASPNATm	0.00194	M_asp_DASH_L_mN + M_accoa_mN -> M_h_mN + M_coa_mN + M_Nacasp_mN	0.00194		M_coa_m	R_ASPNATm	NA	NA	0.002716	0.00672211
213	M_coa_mA	R_COUCOAFm	0.000971	M_T4hcinnm_mA + M_atp_mA + M_coa_mA -> M_amp_mA + M_coucoa_mA + M_ppi_mA		M_coa_mN	R_COUCOAFm	0.000504	M_coa_mN + M_atp_mN + M_T4hcinnm_mN -> M_coucoa_mN + M_amp_mN + M_ppi_mN	0.001475		M_coa_m	R_COUCOAFm	NA	NA	0.002065	0.00511088
214	M_coa_mA	R_CSm	0.2618	M_accoa_mA + M_h2o_mA + M_oaa_mA -> M_cit_mA + M_coa_mA + M_h_mA		M_coa_mN	R_CSm	0.3374	M_h2o_mN + M_accoa_mN + M_oaa_mN -> M_h_mN + M_coa_mN + M_cit_mN	0.5992		M_coa_m	R_CSm	0.5456	1.91977	0.83888	2.07623
215	M_coa_mA	R_GLYATm	0.0011	M_accoa_mA + M_gly_mA <-> M_2aobut_mA + M_coa_mA		M_coa_mN	R_GLYATm	0.0471005	M_accoa_mN + M_gly_mN <-> M_coa_mN + M_2aobut_mN	0.0482005		M_coa_m	R_GLYATm	NA	NA	0.0674807	0.167015
216	M_coa_mA	R_HMGCOASim	0.133555	M_aacoa_mA + M_accoa_mA + M_h2o_mA -> M_coa_mA + M_h_mA + M_hmgcoa_mA		M_coa_mN	R_HMGCOASim	0.155233	M_h2o_mN + M_accoa_mN + M_aacoa_mN -> M_h_mN + M_coa_mN + M_hmgcoa_mN	0.288788		M_coa_m	R_HMGCOASim	NA	NA	0.404303	1.00065
217	M_coa_mA	R_ITCOAL1m	-5.203	M_coa_mA + M_gtp_mA + M_itacon_mA <-> M_gdp_mA + M_itaccoa_mA + M_pi_mA		M_coa_mN	R_ITCOAL1m	-8.208	M_coa_mN + M_gtp_mN + M_itacon_mN <-> M_gdp_mN + M_pi_mN + M_itaccoa_mN	-13.411		M_coa_m	R_ITCOAL1m	NA	NA	-18.7754	-46.4692
218	M_coa_mA	R_ITCOALm	5.203	M_atp_mA + M_coa_mA + M_itacon_mA <-> M_adp_mA + M_itaccoa_mA + M_pi_mA		M_coa_mN	R_ITCOALm	8.208	M_coa_mN + M_atp_mN + M_itacon_mN <-> M_adp_mN + M_pi_mN + M_itaccoa_mN	13.411		M_coa_m	R_ITCOALm	NA	NA	18.7754	46.4692
219	M_coa_mA	R_MECOALm	-6.29	M_atp_mA + M_coa_mA + M_mescon_mA <-> M_adp_mA + M_mescoa_mA + M_pi_mA		M_coa_mN	R_MECOALm	-25.48	M_coa_mN + M_atp_mN + M_mescon_mN <-> M_adp_mN + M_pi_mN + M_mescoa_mN	-31.77		M_coa_m	R_MECOALm	NA	NA	-44.478	-110.083
220	M_coa_mA	R_MECOAS1m	6.29	M_coa_mA + M_gtp_mA + M_mescon_mA <-> M_gdp_mA + M_mescoa_mA + M_pi_mA		M_coa_mN	R_MECOAS1m	25.48	M_coa_mN + M_gtp_mN + M_mescon_mN <-> M_gdp_mN + M_pi_mN + M_mescoa_mN	31.77		M_coa_m	R_MECOAS1m	NA	NA	44.478	110.083
221	M_coa_mA	R_MMSAD1m	0.00104	M_2mop_mA + M_coa_mA + M_nad_mA -> M_co2_mA + M_nadh_mA + M_ppcoa_mA		M_coa_mN	R_MMSAD1m	0.0062276	M_coa_mN + M_nad_mN + M_2mop_mN -> M_co2_mN + M_nadh_mN + M_ppcoa_mN	0.0072676		M_coa_m	R_MMSAD1m	NA	NA	0.0101746	0.0251823
222	M_coa_mA	R_OIVD1m	0.005538	M_4mop_mA + M_coa_mA + M_nad_mA -> M_co2_mA + M_ivcoa_mA + M_nadh_mA		M_coa_mN	R_OIVD1m	0.000312	M_coa_mN + M_nad_mN + M_4mop_mN -> M_co2_mN + M_nadh_mN + M_ivcoa_mN	0.00585		M_coa_m	R_OIVD1m	NA	NA	0.00819	0.0202703
223	M_coa_mA	R_OIVD2m	0.00312	M_3mob_mA + M_coa_mA + M_nad_mA -> M_co2_mA + M_ibcoa_mA + M_nadh_mA		M_coa_mN	R_OIVD2m	0.0062276	M_coa_mN + M_nad_mN + M_3mob_mN -> M_co2_mN + M_nadh_mN + M_ibcoa_mN	0.0093476		M_coa_m	R_OIVD2m	NA	NA	0.0130866	0.0323895
224	M_coa_mA	R_OIVD3m	0.0017	M_3mop_mA + M_coa_mA + M_nad_mA -> M_2mbcoa_mA + M_co2_mA + M_nadh_mA		M_coa_mN	R_OIVD3m	0.00166	M_coa_mN + M_nad_mN + M_3mop_mN -> M_co2_mN + M_nadh_mN + M_2mbcoa_mN	0.00336		M_coa_m	R_OIVD3m	NA	NA	0.004704	0.0116424
225	M_coa_mA	R_PDHm	0.1889	M_coa_mA + M_nad_mA + M_pyr_mA -> M_accoa_mA + M_co2_mA + M_nadh_mA		M_coa_mN	R_PDHm	0.3808	M_coa_mN + M_nad_mN + M_pyr_mN -> M_co2_mN + M_nadh_mN + M_accoa_mN	0.5697		M_coa_m	R_PDHm	0.5456	1.91977	0.79758	1.97401
226	M_coa_mA	R_SUCOASm	0.15747	M_atp_mA + M_coa_mA + M_succ_mA <-> M_adp_mA + M_pi_mA + M_succoa_mA		M_coa_mN	R_SUCOASm	-0.078762	M_coa_mN + M_atp_mN + M_succ_mN <-> M_adp_mN + M_pi_mN + M_succoa_mN	0.078708		M_coa_m	R_SUCOASm	NA	NA	0.110191	0.272723
227	M_dhap_cA	R_FBA	0.04164	M_fdp_cA <-> M_dhap_cA + M_g3p_cA		M_dhap_cN	R_FBA	0.244	M_fdp_cN <-> M_dhap_cN + M_g3p_cN	0.28564		M_dhap_c	R_FBA	0.2777	0.977129	0.399896	0.989744
228	M_dhap_cA	R_TPI	0.04164	M_dhap_cA <-> M_g3p_cA		M_dhap_cN	R_TPI	0.244	M_dhap_cN <-> M_g3p_cN	0.28564		M_dhap_c	R_TPI	0.2777	0.977129	0.399896	0.989744
229	M_e4p_cA	R_TALA	0.00118	M_g3p_cA + M_s7p_cA <-> M_e4p_cA + M_f6p_cA		M_e4p_cN	R_TALA	0.00177	M_g3p_cN + M_s7p_cN <-> M_f6p_cN + M_e4p_cN	0.00295		M_e4p_c	R_TALA	0.0065	0.0228712	0.00413	0.0102218
230	M_e4p_cA	R_TKT2	0.00118	M_e4p_cA + M_xu5p_DASH_D_cA <-> M_f6p_cA + M_g3p_cA		M_e4p_cN	R_TKT2	0.00177	M_xu5p_DASH_D_cN + M_e4p_cN <-> M_g3p_cN + M_f6p_cN	0.00295		M_e4p_c	R_TKT2	0.0065	0.0228712	0.00413	0.0102218
231	M_etfox_mA	R_ETF	0.2792	M_etfox_mA + M_fadh2_mA -> M_etfrd_mA + M_fad_mA		M_etfox_mN	R_ETF	0.3592	M_fadh2_mN + M_etfox_mN -> M_fad_mN + M_etfrd_mN	0.6384		M_etfox_m	R_ETF	0.5456	1.91977	0.89376	2.21206
232	M_etfox_mA	R_ETFQO	0.2792	M_etfrd_mA + M_q10_mA -> M_etfox_mA + M_q10h2_mA		M_etfox_mN	R_ETFQO	0.3592	M_q10_mN + M_etfrd_mN -> M_q10h2_mN + M_etfox_mN	0.6384		M_etfox_m	R_ETFQO	0.5456	1.91977	0.89376	2.21206
233	M_etfrd_mA	R_ETF	0.2792	M_etfox_mA + M_fadh2_mA -> M_etfrd_mA + M_fad_mA		M_etfrd_mN	R_ETF	0.3592	M_fadh2_mN + M_etfox_mN -> M_fad_mN + M_etfrd_mN	0.6384		M_etfrd_m	R_ETF	0.5456	1.91977	0.89376	2.21206
234	M_etfrd_mA	R_ETFQO	0.2792	M_etfrd_mA + M_q10_mA -> M_etfox_mA + M_q10h2_mA		M_etfrd_mN	R_ETFQO	0.3592	M_q10_mN + M_etfrd_mN -> M_q10h2_mN + M_etfox_mN	0.6384		M_etfrd_m	R_ETFQO	0.5456	1.91977	0.89376	2.21206
235	M_f6p_cA	R_PFK	0.04164	M_atp_cA + M_f6p_cA -> M_adp_cA + M_fdp_cA + M_h_cA		M_f6p_cN	R_PFK	0.244	M_atp_cN + M_f6p_cN -> M_adp_cN + M_h_cN + M_fdp_cN	0.28564		M_f6p_c	R_PFK	0.2777	0.977129	0.399896	0.989744
236	M_f6p_cA	R_PGI	0.03928	M_g6p_cA <-> M_f6p_cA		M_f6p_cN	R_PGI	0.2405	M_g6p_cN <-> M_f6p_cN	0.27978		M_f6p_c	R_PGI	0.2646	0.931034	0.391692	0.969439
237	M_f6p_cA	R_TALA	0.00118	M_g3p_cA + M_s7p_cA <-> M_e4p_cA + M_f6p_cA		M_f6p_cN	R_TALA	0.00177	M_g3p_cN + M_s7p_cN <-> M_f6p_cN + M_e4p_cN	0.00295		M_f6p_c	R_TALA	0.0065	0.0228712	0.00413	0.0102218
238	M_f6p_cA	R_TKT2	0.00118	M_e4p_cA + M_xu5p_DASH_D_cA <-> M_f6p_cA + M_g3p_cA		M_f6p_cN	R_TKT2	0.00177	M_xu5p_DASH_D_cN + M_e4p_cN <-> M_g3p_cN + M_f6p_cN	0.00295		M_f6p_c	R_TKT2	0.0065	0.0228712	0.00413	0.0102218
239	M_fad_mA	R_ACOAD10m	0.0017	M_2mbcoa_mA + M_fad_mA -> M_2mb2coa_mA + M_fadh2_mA		M_fad_mN	R_ACOAD10m	0.00166	M_2mbcoa_mN + M_fad_mN -> M_2mb2coa_mN + M_fadh2_mN	0.00336		M_fad_m	R_ACOAD10m	NA	NA	0.004704	0.0116424
240	M_fad_mA	R_ACOAD8m	0.005538	M_fad_mA + M_ivcoa_mA -> M_3mb2coa_mA + M_fadh2_mA		M_fad_mN	R_ACOAD8m	0.000312	M_fad_mN + M_ivcoa_mN -> M_fadh2_mN + M_3mb2coa_mN	0.00585		M_fad_m	R_ACOAD8m	NA	NA	0.00819	0.0202703
241	M_fad_mA	R_ACOAD9m	0.00312	M_fad_mA + M_ibcoa_mA -> M_2mp2coa_mA + M_fadh2_mA		M_fad_mN	R_ACOAD9m	0.0062276	M_fad_mN + M_ibcoa_mN -> M_fadh2_mN + M_2mp2coa_mN	0.0093476		M_fad_m	R_ACOAD9m	NA	NA	0.0130866	0.0323895
242	M_fad_mA	R_DMGDHm	0.00262	M_dmgly_mA + M_fad_mA + M_h2o_mA -> M_fadh2_mA + M_fald_mA + M_sarcs_mA		M_fad_mN	R_DMGDHm	0.00261	M_h2o_mN + M_fad_mN + M_dmgly_mN -> M_fadh2_mN + M_fald_mN + M_sarcs_mN	0.00523		M_fad_m	R_DMGDHm	NA	NA	0.007322	0.018122
243	M_fad_mA	R_ETF	0.2792	M_etfox_mA + M_fadh2_mA -> M_etfrd_mA + M_fad_mA		M_fad_mN	R_ETF	0.3592	M_fadh2_mN + M_etfox_mN -> M_fad_mN + M_etfrd_mN	0.6384		M_fad_m	R_ETF	0.5456	1.91977	0.89376	2.21206
244	M_fad_mA	R_GLUTCOADHm	0.000247	M_fad_mA + M_glutcoa_mA + M_h_mA -> M_b2coa_mA + M_co2_mA + M_fadh2_mA		M_fad_mN	R_GLUTCOADHm	8.47e-05	M_h_mN + M_glutcoa_mN + M_fad_mN -> M_co2_mN + M_b2coa_mN + M_fadh2_mN	0.0003317		M_fad_m	R_GLUTCOADHm	NA	NA	0.00046438	0.00114934
245	M_fad_mA	R_PROD2m	0.00166	M_fad_mA + M_pro_DASH_L_mA -> M_1pyr5c_mA + M_fadh2_mA + M_h_mA		M_fad_mN	R_PROD2m	0.00193	M_fad_mN + M_pro_DASH_L_mN -> M_h_mN + M_fadh2_mN + M_1pyr5c_mN	0.00359		M_fad_m	R_PROD2m	NA	NA	0.005026	0.0124394
246	M_fad_mA	R_SARDHm	0.0051471	M_fad_mA + M_sarcs_mA + M_thf_mA -> M_fadh2_mA + M_gly_mA + M_mlthf_mA		M_fad_mN	R_SARDHm	0.00261	M_fad_mN + M_sarcs_mN + M_thf_mN -> M_fadh2_mN + M_gly_mN + M_mlthf_mN	0.0077571		M_fad_m	R_SARDHm	NA	NA	0.0108599	0.0268784
247	M_fad_mA	R_SUCD1m	0.2592	M_fad_mA + M_succ_mA <-> M_fadh2_mA + M_fum_mA		M_fad_mN	R_SUCD1m	0.3438	M_fad_mN + M_succ_mN <-> M_fadh2_mN + M_fum_mN	0.603		M_fad_m	R_SUCD1m	0.5456	1.91977	0.8442	2.0894
248	M_fadh2_mA	R_ACOAD10m	0.0017	M_2mbcoa_mA + M_fad_mA -> M_2mb2coa_mA + M_fadh2_mA		M_fadh2_mN	R_ACOAD10m	0.00166	M_2mbcoa_mN + M_fad_mN -> M_2mb2coa_mN + M_fadh2_mN	0.00336		M_fadh2_m	R_ACOAD10m	NA	NA	0.004704	0.0116424
249	M_fadh2_mA	R_ACOAD8m	0.005538	M_fad_mA + M_ivcoa_mA -> M_3mb2coa_mA + M_fadh2_mA		M_fadh2_mN	R_ACOAD8m	0.000312	M_fad_mN + M_ivcoa_mN -> M_fadh2_mN + M_3mb2coa_mN	0.00585		M_fadh2_m	R_ACOAD8m	NA	NA	0.00819	0.0202703
250	M_fadh2_mA	R_ACOAD9m	0.00312	M_fad_mA + M_ibcoa_mA -> M_2mp2coa_mA + M_fadh2_mA		M_fadh2_mN	R_ACOAD9m	0.0062276	M_fad_mN + M_ibcoa_mN -> M_fadh2_mN + M_2mp2coa_mN	0.0093476		M_fadh2_m	R_ACOAD9m	NA	NA	0.0130866	0.0323895
251	M_fadh2_mA	R_DMGDHm	0.00262	M_dmgly_mA + M_fad_mA + M_h2o_mA -> M_fadh2_mA + M_fald_mA + M_sarcs_mA		M_fadh2_mN	R_DMGDHm	0.00261	M_h2o_mN + M_fad_mN + M_dmgly_mN -> M_fadh2_mN + M_fald_mN + M_sarcs_mN	0.00523		M_fadh2_m	R_DMGDHm	NA	NA	0.007322	0.018122
252	M_fadh2_mA	R_ETF	0.2792	M_etfox_mA + M_fadh2_mA -> M_etfrd_mA + M_fad_mA		M_fadh2_mN	R_ETF	0.3592	M_fadh2_mN + M_etfox_mN -> M_fad_mN + M_etfrd_mN	0.6384		M_fadh2_m	R_ETF	0.5456	1.91977	0.89376	2.21206
253	M_fadh2_mA	R_GLUTCOADHm	0.000247	M_fad_mA + M_glutcoa_mA + M_h_mA -> M_b2coa_mA + M_co2_mA + M_fadh2_mA		M_fadh2_mN	R_GLUTCOADHm	8.47e-05	M_h_mN + M_glutcoa_mN + M_fad_mN -> M_co2_mN + M_b2coa_mN + M_fadh2_mN	0.0003317		M_fadh2_m	R_GLUTCOADHm	NA	NA	0.00046438	0.00114934
254	M_fadh2_mA	R_PROD2m	0.00166	M_fad_mA + M_pro_DASH_L_mA -> M_1pyr5c_mA + M_fadh2_mA + M_h_mA		M_fadh2_mN	R_PROD2m	0.00193	M_fad_mN + M_pro_DASH_L_mN -> M_h_mN + M_fadh2_mN + M_1pyr5c_mN	0.00359		M_fadh2_m	R_PROD2m	NA	NA	0.005026	0.0124394
255	M_fadh2_mA	R_SARDHm	0.0051471	M_fad_mA + M_sarcs_mA + M_thf_mA -> M_fadh2_mA + M_gly_mA + M_mlthf_mA		M_fadh2_mN	R_SARDHm	0.00261	M_fad_mN + M_sarcs_mN + M_thf_mN -> M_fadh2_mN + M_gly_mN + M_mlthf_mN	0.0077571		M_fadh2_m	R_SARDHm	NA	NA	0.0108599	0.0268784
256	M_fadh2_mA	R_SUCD1m	0.2592	M_fad_mA + M_succ_mA <-> M_fadh2_mA + M_fum_mA		M_fadh2_mN	R_SUCD1m	0.3438	M_fad_mN + M_succ_mN <-> M_fadh2_mN + M_fum_mN	0.603		M_fadh2_m	R_SUCD1m	0.5456	1.91977	0.8442	2.0894
257	M_fdp_cA	R_FBA	0.04164	M_fdp_cA <-> M_dhap_cA + M_g3p_cA		M_fdp_cN	R_FBA	0.244	M_fdp_cN <-> M_dhap_cN + M_g3p_cN	0.28564		M_fdp_c	R_FBA	0.2777	0.977129	0.399896	0.989744
258	M_fdp_cA	R_PFK	0.04164	M_atp_cA + M_f6p_cA -> M_adp_cA + M_fdp_cA + M_h_cA		M_fdp_cN	R_PFK	0.244	M_atp_cN + M_f6p_cN -> M_adp_cN + M_h_cN + M_fdp_cN	0.28564		M_fdp_c	R_PFK	0.2777	0.977129	0.399896	0.989744
259	M_ficytC_mA	R_CYOOm2	0.6726	4*M_focytC_mA + 8*M_h_mA + M_o2_mA -> 4*M_h_cA + 4*M_ficytC_mA + 2*M_h2o_mA		M_ficytC_mN	R_CYOOm2	0.9739	8*M_h_mN + M_o2_mN + 4*M_focytC_mN -> 4*M_h_cN + 2*M_h2o_mN + 4*M_ficytC_mN	1.6465		M_ficytC_m	R_CYOOm2	NA	NA	2.3051	5.70513
260	M_ficytC_mA	R_CYOR_DASH_u10m	1.3524	2*M_ficytC_mA + 2*M_h_mA + M_q10h2_mA -> 4*M_h_cA + 2*M_focytC_mA + M_q10_mA		M_ficytC_mN	R_CYOR_DASH_u10m	1.959	2*M_h_mN + 2*M_ficytC_mN + M_q10h2_mN -> 4*M_h_cN + M_q10_mN + 2*M_focytC_mN	3.3114		M_ficytC_m	R_CYOR_DASH_u10m	NA	NA	4.63596	11.474
261	M_ficytC_mA	R_LSOProd	0.014444	M_focytC_mA + M_o2_mA -> M_ficytC_mA + M_o2s_mA		M_ficytC_mN	R_LSOProd	0.021671	M_o2_mN + M_focytC_mN -> M_ficytC_mN + M_o2s_mN	0.036115		M_ficytC_m	R_LSOProd	NA	NA	0.050561	0.125139
262	M_focytC_mA	R_CYOOm2	0.6726	4*M_focytC_mA + 8*M_h_mA + M_o2_mA -> 4*M_h_cA + 4*M_ficytC_mA + 2*M_h2o_mA		M_focytC_mN	R_CYOOm2	0.9739	8*M_h_mN + M_o2_mN + 4*M_focytC_mN -> 4*M_h_cN + 2*M_h2o_mN + 4*M_ficytC_mN	1.6465		M_focytC_m	R_CYOOm2	NA	NA	2.3051	5.70513
263	M_focytC_mA	R_CYOR_DASH_u10m	1.3524	2*M_ficytC_mA + 2*M_h_mA + M_q10h2_mA -> 4*M_h_cA + 2*M_focytC_mA + M_q10_mA		M_focytC_mN	R_CYOR_DASH_u10m	1.959	2*M_h_mN + 2*M_ficytC_mN + M_q10h2_mN -> 4*M_h_cN + M_q10_mN + 2*M_focytC_mN	3.3114		M_focytC_m	R_CYOR_DASH_u10m	NA	NA	4.63596	11.474
264	M_focytC_mA	R_LSOProd	0.014444	M_focytC_mA + M_o2_mA -> M_ficytC_mA + M_o2s_mA		M_focytC_mN	R_LSOProd	0.021671	M_o2_mN + M_focytC_mN -> M_ficytC_mN + M_o2s_mN	0.036115		M_focytC_m	R_LSOProd	NA	NA	0.050561	0.125139
265	M_fum_mA	R_FUMSO3tm	25.45	M_fum_cA + M_so3_mA <-> M_so3_cA + M_fum_mA		M_fum_mN	R_FUMSO3tm	9.448	M_so3_mN + M_fum_cN <-> M_so3_cN + M_fum_mN	34.898		M_fum_m	R_FUMSO3tm	NA	NA	48.8572	120.922
266	M_fum_mA	R_FUMSO4tm	-0.4282	M_fum_cA + M_so4_mA <-> M_so4_cA + M_fum_mA		M_fum_mN	R_FUMSO4tm	-15.16	M_fum_cN + M_so4_mN <-> M_fum_mN + M_so4_cN	-15.5882		M_fum_m	R_FUMSO4tm	NA	NA	-21.8235	-54.0132
267	M_fum_mA	R_FUMTSULtm	-14.52	M_fum_cA + M_tsul_mA <-> M_tsul_cA + M_fum_mA		M_fum_mN	R_FUMTSULtm	5.588	M_tsul_mN + M_fum_cN <-> M_fum_mN + M_tsul_cN	-8.932		M_fum_m	R_FUMTSULtm	NA	NA	-12.5048	-30.9494
268	M_fum_mA	R_FUMm	0.2592	M_fum_mA + M_h2o_mA <-> M_mal_DASH_L_mA		M_fum_mN	R_FUMm	0.3438	M_h2o_mN + M_fum_mN <-> M_mal_DASH_L_mN	0.603		M_fum_m	R_FUMm	0.5456	1.91977	0.8442	2.0894
269	M_fum_mA	R_FUMtm	-10.5	M_fum_cA + M_pi_mA <-> M_pi_cA + M_fum_mA		M_fum_mN	R_FUMtm	0.1201	M_pi_mN + M_fum_cN <-> M_pi_cN + M_fum_mN	-10.3799		M_fum_m	R_FUMtm	NA	NA	-14.5319	-35.9664
270	M_fum_mA	R_SUCD1m	0.2592	M_fad_mA + M_succ_mA <-> M_fadh2_mA + M_fum_mA		M_fum_mN	R_SUCD1m	0.3438	M_fad_mN + M_succ_mN <-> M_fadh2_mN + M_fum_mN	0.603		M_fum_m	R_SUCD1m	0.5456	1.91977	0.8442	2.0894
271	M_g3p_cA	R_FBA	0.04164	M_fdp_cA <-> M_dhap_cA + M_g3p_cA		M_g3p_cN	R_FBA	0.244	M_fdp_cN <-> M_dhap_cN + M_g3p_cN	0.28564		M_g3p_c	R_FBA	0.2777	0.977129	0.399896	0.989744
272	M_g3p_cA	R_GAPD	0.08445	M_g3p_cA + M_nad_cA + M_pi_cA <-> M_13dpg_cA + M_h_cA + M_nadh_cA		M_g3p_cN	R_GAPD	0.4898	M_pi_cN + M_nad_cN + M_g3p_cN <-> M_h_cN + M_13dpg_cN + M_nadh_cN	0.57425		M_g3p_c	R_GAPD	0.5619	1.97713	0.80395	1.98978
273	M_g3p_cA	R_TALA	0.00118	M_g3p_cA + M_s7p_cA <-> M_e4p_cA + M_f6p_cA		M_g3p_cN	R_TALA	0.00177	M_g3p_cN + M_s7p_cN <-> M_f6p_cN + M_e4p_cN	0.00295		M_g3p_c	R_TALA	0.0065	0.0228712	0.00413	0.0102218
274	M_g3p_cA	R_TKT1	0.00118	M_r5p_cA + M_xu5p_DASH_D_cA <-> M_g3p_cA + M_s7p_cA		M_g3p_cN	R_TKT1	0.00177	M_xu5p_DASH_D_cN + M_r5p_cN <-> M_g3p_cN + M_s7p_cN	0.00295		M_g3p_c	R_TKT1	0.0065	0.0228712	0.00413	0.0102218
275	M_g3p_cA	R_TKT2	0.00118	M_e4p_cA + M_xu5p_DASH_D_cA <-> M_f6p_cA + M_g3p_cA		M_g3p_cN	R_TKT2	0.00177	M_xu5p_DASH_D_cN + M_e4p_cN <-> M_g3p_cN + M_f6p_cN	0.00295		M_g3p_c	R_TKT2	0.0065	0.0228712	0.00413	0.0102218
276	M_g3p_cA	R_TPI	0.04164	M_dhap_cA <-> M_g3p_cA		M_g3p_cN	R_TPI	0.244	M_dhap_cN <-> M_g3p_cN	0.28564		M_g3p_c	R_TPI	0.2777	0.977129	0.399896	0.989744
277	M_g6p_cA	R_G6PDH2r	0.00353	M_g6p_cA + M_nadp_cA <-> M_6pgl_cA + M_h_cA + M_nadph_cA		M_g6p_cN	R_G6PDH2r	0.0053	M_nadp_cN + M_g6p_cN <-> M_h_cN + M_nadph_cN + M_6pgl_cN	0.00883		M_g6p_c	R_G6PDH2r	0.0196	0.0689655	0.012362	0.030596
278	M_g6p_cA	R_HEX1	0.04282	M_atp_cA + M_glc_DASH_D_cA -> M_adp_cA + M_g6p_cA + M_h_cA		M_g6p_cN	R_HEX1	0.2458	M_atp_cN + M_glc_DASH_D_cN -> M_adp_cN + M_h_cN + M_g6p_cN	0.28862		M_g6p_c	R_HEX1	0.2842	1	0.404068	1.00007
279	M_g6p_cA	R_PGI	0.03928	M_g6p_cA <-> M_f6p_cA		M_g6p_cN	R_PGI	0.2405	M_g6p_cN <-> M_f6p_cN	0.27978		M_g6p_c	R_PGI	0.2646	0.931034	0.391692	0.969439
280	M_gdp_mA	R_ADK3m	-3.765	M_amp_mA + M_gtp_mA <-> M_adp_mA + M_gdp_mA		M_gdp_mN	R_ADK3m	-1.08	M_amp_mN + M_gtp_mN <-> M_adp_mN + M_gdp_mN	-4.845		M_gdp_m	R_ADK3m	NA	NA	-6.783	-16.7879
281	M_gdp_mA	R_ITCOAL1m	-5.203	M_coa_mA + M_gtp_mA + M_itacon_mA <-> M_gdp_mA + M_itaccoa_mA + M_pi_mA		M_gdp_mN	R_ITCOAL1m	-8.208	M_coa_mN + M_gtp_mN + M_itacon_mN <-> M_gdp_mN + M_pi_mN + M_itaccoa_mN	-13.411		M_gdp_m	R_ITCOAL1m	NA	NA	-18.7754	-46.4692
282	M_gdp_mA	R_MECOAS1m	6.29	M_coa_mA + M_gtp_mA + M_mescon_mA <-> M_gdp_mA + M_mescoa_mA + M_pi_mA		M_gdp_mN	R_MECOAS1m	25.48	M_coa_mN + M_gtp_mN + M_mescon_mN <-> M_gdp_mN + M_pi_mN + M_mescoa_mN	31.77		M_gdp_m	R_MECOAS1m	NA	NA	44.478	110.083
283	M_gdp_mA	R_NDPK1m	-2.66	M_atp_mA + M_gdp_mA <-> M_adp_mA + M_gtp_mA		M_gdp_mN	R_NDPK1m	16.21	M_atp_mN + M_gdp_mN <-> M_adp_mN + M_gtp_mN	13.55		M_gdp_m	R_NDPK1m	-0.4547	-1.59993	18.97	46.9508
284	M_gdp_mA	R_DAKm	0.0177	M_gtp_mA + M_damp_mA -> M_dadp_mA + M_gdp_mA		M_gdp_mN	R_DAKm	0.0219	M_gtp_mN + M_damp_mN -> M_gdp_mN + M_dadp_mN	0.0396		M_gdp_m	R_DAKm	NA	NA	0.05544	0.137214
285	M_glc_DASH_D_cA	R_GLCt1r	0.04282	M_glc_DASH_D_e <-> M_glc_DASH_D_cA		M_glc_DASH_D_cN	R_GLCt1r	0.2458	M_glc_DASH_D_e <-> M_glc_DASH_D_cN	0.28862		M_glc_DASH_D_c	R_GLCt1r	0.2842	1	0.404068	1.00007
286	M_glc_DASH_D_cA	R_HEX1	0.04282	M_atp_cA + M_glc_DASH_D_cA -> M_adp_cA + M_g6p_cA + M_h_cA		M_glc_DASH_D_cN	R_HEX1	0.2458	M_atp_cN + M_glc_DASH_D_cN -> M_adp_cN + M_h_cN + M_g6p_cN	0.28862		M_glc_DASH_D_c	R_HEX1	0.2842	1	0.404068	1.00007
287	M_glc_DASH_D_e	R_EX_glc_LPAREN_e_RPAREN_	-0.2886	M_glc_DASH_D_e <-> M_glc_DASH_D_eX						-0.2886		M_glc_DASH_D_e	R_EX_glc_LPAREN_e_RPAREN_	NA	NA	-0.40404	-1
288	M_glc_DASH_D_e	R_GLCt1r	0.04282	M_glc_DASH_D_e <-> M_glc_DASH_D_cA		M_glc_DASH_D_e	R_GLCt1r	0.2458	M_glc_DASH_D_e <-> M_glc_DASH_D_cN	0.28862		M_glc_DASH_D_e	R_GLCt1r	0.2842	1	0.404068	1.00007
290	M_glc_DASH_D_eX	R_EX_glc_LPAREN_e_RPAREN_	-0.2886	M_glc_DASH_D_e <-> M_glc_DASH_D_eX						-0.2886		M_glc_DASH_D_eX	R_EX_glc_LPAREN_e_RPAREN_	NA	NA	-0.40404	-1
291	M_gln_DASH_L_cA	R_CYSGLUexR	-13.027	M_gln_DASH_L_cA + M_cys_DASH_L_e <-> M_cys_DASH_L_cA + M_gln_DASH_L_e						-13.027		M_gln_DASH_L_c	R_CYSGLUexR	NA	NA	-18.2378	-45.1386
292						M_gln_DASH_L_cN	R_CYSGLUexR	-189.7	M_cys_DASH_L_I + M_gln_DASH_L_cN <-> M_gln_DASH_L_I + M_cys_DASH_L_cN	-189.7		M_gln_DASH_L_c	R_CYSGLUexR	NA	NA	-265.58	-657.311
293	M_gln_DASH_L_cA	R_GLNS	0.4088	M_atp_cA + M_glu_DASH_L_cA + M_nh4_cA -> M_adp_cA + M_gln_DASH_L_cA + M_h_cA + M_pi_cA						0.4088		M_gln_DASH_L_c	R_GLNS	0	0	0.57232	1.41649
294	M_gln_DASH_L_cA	R_GLNtm	0.144877	M_gln_DASH_L_cA -> M_gln_DASH_L_mA		M_gln_DASH_L_cN	R_GLNtm	0.2507	M_gln_DASH_L_cN -> M_gln_DASH_L_mN	0.395577		M_gln_DASH_L_c	R_GLNtm	0	0	0.553807	1.37067
295	M_gln_DASH_L_cA	R_SERGLNexR	-376.3	M_gln_DASH_L_cA + M_ser_DASH_L_e <-> M_ser_DASH_L_cA + M_gln_DASH_L_e						-376.3		M_gln_DASH_L_c	R_SERGLNexR	NA	NA	-526.82	-1303.88
296	M_gln_DASH_L_cA	R_GLNtN1	-389.3	M_h_cA + M_gln_DASH_L_e + M_na1_e <-> M_gln_DASH_L_cA + M_na1_cA + M_h_e						-389.3		M_gln_DASH_L_c	R_GLNtN1	NA	NA	-545.02	-1348.93
297						M_gln_DASH_L_cN	R_SERGLNexR	-279.36	M_ser_DASH_L_I + M_gln_DASH_L_cN <-> M_gln_DASH_L_I + M_ser_DASH_L_cN	-279.36		M_gln_DASH_L_c	R_SERGLNexR	NA	NA	-391.104	-967.983
298						M_gln_DASH_L_cN	R_GLNtN1	-468.8	M_na1_I + M_gln_DASH_L_I + M_h_cN <-> M_h_I + M_na1_cN + M_gln_DASH_L_cN	-468.8		M_gln_DASH_L_c	R_GLNtN1	NA	NA	-656.32	-1624.39
299	M_gln_DASH_L_cA	R_CYSGLUexR_Int	124.3	M_gln_DASH_L_cA + M_cys_DASH_L_I <-> M_cys_DASH_L_cA + M_gln_DASH_L_I						124.3		M_gln_DASH_L_c	R_CYSGLUexR_Int	NA	NA	174.02	430.7
300	M_gln_DASH_L_cA	R_SERGLNexR_Int	-593.2	M_gln_DASH_L_cA + M_ser_DASH_L_I <-> M_ser_DASH_L_cA + M_gln_DASH_L_I						-593.2		M_gln_DASH_L_c	R_SERGLNexR_Int	NA	NA	-830.48	-2055.44
301	M_gln_DASH_L_cA	R_GLNtN1_Int	-469.2	M_h_cA + M_na1_I + M_gln_DASH_L_I <-> M_gln_DASH_L_cA + M_na1_cA + M_h_I						-469.2		M_gln_DASH_L_c	R_GLNtN1_Int	NA	NA	-656.88	-1625.78
302	M_gln_DASH_L_mA	R_GLNtm	0.144877	M_gln_DASH_L_cA -> M_gln_DASH_L_mA		M_gln_DASH_L_mN	R_GLNtm	0.2507	M_gln_DASH_L_cN -> M_gln_DASH_L_mN	0.395577		M_gln_DASH_L_m	R_GLNtm	0	0	0.553807	1.37067
303	M_gln_DASH_L_mA	R_GLUNm	0.144877	M_gln_DASH_L_mA + M_h2o_mA -> M_glu_DASH_L_mA + M_nh4_mA		M_gln_DASH_L_mN	R_GLUNm	0.2507	M_h2o_mN + M_gln_DASH_L_mN -> M_glu_DASH_L_mN + M_nh4_mN	0.395577		M_gln_DASH_L_m	R_GLUNm	0	0	0.553807	1.37067
304	M_glu_DASH_L_cA	R_AATAi	0.000247	M_L2aadp_cA + M_akg_cA -> M_2oxoadp_cA + M_glu_DASH_L_cA		M_glu_DASH_L_cN	R_AATAi	8.47e-05	M_L2aadp_cN + M_akg_cN -> M_2oxoadp_cN + M_glu_DASH_L_cN	0.0003317		M_glu_DASH_L_c	R_AATAi	NA	NA	0.00046438	0.00114934
305	M_glu_DASH_L_cA	R_ASPGLUm	0.0265	M_glu_DASH_L_cA + M_h_cA + M_asp_DASH_L_mA <-> M_asp_DASH_L_cA + M_glu_DASH_L_mA + M_h_mA		M_glu_DASH_L_cN	R_ASPGLUm	0.227794	M_h_cN + M_asp_DASH_L_mN + M_glu_DASH_L_cN <-> M_h_mN + M_glu_DASH_L_mN + M_asp_DASH_L_cN	0.254294		M_glu_DASH_L_c	R_ASPGLUm	0.549	1.93174	0.356012	0.88113
306	M_glu_DASH_L_cA	R_ASPTA	0.0265	M_akg_cA + M_asp_DASH_L_cA <-> M_glu_DASH_L_cA + M_oaa_cA		M_glu_DASH_L_cN	R_ASPTA	0.227794	M_akg_cN + M_asp_DASH_L_cN <-> M_glu_DASH_L_cN + M_oaa_cN	0.254294		M_glu_DASH_L_c	R_ASPTA	0.549	1.93174	0.356012	0.88113
307	M_glu_DASH_L_cA	R_GLNS	0.4088	M_atp_cA + M_glu_DASH_L_cA + M_nh4_cA -> M_adp_cA + M_gln_DASH_L_cA + M_h_cA + M_pi_cA						0.4088		M_glu_DASH_L_c	R_GLNS	0	0	0.57232	1.41649
308	M_glu_DASH_L_cA	R_GLUVESSEC	0.144088	M_atp_cA + M_glu_DASH_L_cA + M_h2o_cA -> M_adp_cA + M_h_cA + M_pi_cA + M_glu_DASH_L_e						0.144088		M_glu_DASH_L_c	R_GLUVESSEC	NA	NA	0.201723	0.499266
309						M_glu_DASH_L_cN	R_GLUDC	0.3594	M_h_cN + M_glu_DASH_L_cN -> M_4abut_cN + M_co2_cN	0.3594		M_glu_DASH_L_c	R_GLUDC	0.0909	0.319845	0.50316	1.24532
310	M_glu_DASH_L_cA	R_GLUt2m	-0.467	M_glu_DASH_L_cA + M_h_cA <-> M_glu_DASH_L_mA + M_h_mA		M_glu_DASH_L_cN	R_GLUt2m	-0.3593	M_h_cN + M_glu_DASH_L_cN <-> M_h_mN + M_glu_DASH_L_mN	-0.8263		M_glu_DASH_L_c	R_GLUt2m	-0.0909	-0.319845	-1.15682	-2.86313
311	M_glu_DASH_L_cA	R_GLUt6	0.147244	M_k_cA + M_glu_DASH_L_e + M_h_e + 3*M_na1_e -> M_glu_DASH_L_cA + M_h_cA + 3*M_na1_cA + M_k_e						0.147244		M_glu_DASH_L_c	R_GLUt6	NA	NA	0.206142	0.510202
312	M_glu_DASH_L_cA	R_PSERT	0.0615846	M_3php_cA + M_glu_DASH_L_cA -> M_akg_cA + M_pser_DASH_L_cA						0.0615846		M_glu_DASH_L_c	R_PSERT	NA	NA	0.0862184	0.213391
313	M_glu_DASH_L_cA	R_ALATA_L	5.83e-07	M_akg_cA + M_ala_DASH_L_cA <-> M_glu_DASH_L_cA + M_pyr_cA		M_glu_DASH_L_cN	R_ALATA_L	-5.83e-07	M_akg_cN + M_ala_DASH_L_cN <-> M_glu_DASH_L_cN + M_pyr_cN	0		M_glu_DASH_L_c	R_ALATA_L	0	0	0	0
314	M_glu_DASH_L_mA	R_3AIB_Tm	0.00208	M_2mop_mA + M_glu_DASH_L_mA <-> M_3aib_mA + M_akg_mA						0.00208		M_glu_DASH_L_m	R_3AIB_Tm	NA	NA	0.002912	0.00720721
315	M_glu_DASH_L_mA	R_ABTArm	0.2515	M_4abut_mA + M_akg_mA <-> M_glu_DASH_L_mA + M_sucsal_mA		M_glu_DASH_L_mN	R_ABTArm	0.108485	M_akg_mN + M_4abut_mN <-> M_glu_DASH_L_mN + M_sucsal_mN	0.359985		M_glu_DASH_L_m	R_ABTArm	0.0909	0.319845	0.50398	1.24735
316	M_glu_DASH_L_mA	R_ASPGLUm	0.0265	M_glu_DASH_L_cA + M_h_cA + M_asp_DASH_L_mA <-> M_asp_DASH_L_cA + M_glu_DASH_L_mA + M_h_mA		M_glu_DASH_L_mN	R_ASPGLUm	0.227794	M_h_cN + M_asp_DASH_L_mN + M_glu_DASH_L_cN <-> M_h_mN + M_glu_DASH_L_mN + M_asp_DASH_L_cN	0.254294		M_glu_DASH_L_m	R_ASPGLUm	0.549	1.93174	0.356012	0.88113
317	M_glu_DASH_L_mA	R_ASPTAm	-0.0263837	M_akg_mA + M_asp_DASH_L_mA <-> M_glu_DASH_L_mA + M_oaa_mA		M_glu_DASH_L_mN	R_ASPTAm	-0.229714	M_akg_mN + M_asp_DASH_L_mN <-> M_glu_DASH_L_mN + M_oaa_mN	-0.256098		M_glu_DASH_L_m	R_ASPTAm	-0.549	-1.93174	-0.358537	-0.887379
318	M_glu_DASH_L_mA	R_EHGLATm	1.74e-05	M_akg_mA + M_e4hglu_mA -> M_4h2oglt_mA + M_glu_DASH_L_mA		M_glu_DASH_L_mN	R_EHGLATm	1.89e-05	M_akg_mN + M_e4hglu_mN -> M_glu_DASH_L_mN + M_4h2oglt_mN	3.63e-05		M_glu_DASH_L_m	R_EHGLATm	NA	NA	5.082e-05	0.00012578
319	M_glu_DASH_L_mA	R_FPGS4m	0.000651	4*M_atp_mA + M_dhf_mA + 4*M_glu_DASH_L_mA -> M_5dhf_mA + 4*M_adp_mA + 4*M_h_mA + 4*M_pi_mA		M_glu_DASH_L_mN	R_FPGS4m	0.000729	4*M_glu_DASH_L_mN + 4*M_atp_mN + M_dhf_mN -> 4*M_h_mN + 4*M_adp_mN + 4*M_pi_mN + M_5dhf_mN	0.00138		M_glu_DASH_L_m	R_FPGS4m	NA	NA	0.001932	0.0047817
320	M_glu_DASH_L_mA	R_FPGS5m	0.000651	M_5dhf_mA + M_atp_mA + M_glu_DASH_L_mA -> M_6dhf_mA + M_adp_mA + M_h_mA + M_pi_mA		M_glu_DASH_L_mN	R_FPGS5m	0.000729	M_glu_DASH_L_mN + M_atp_mN + M_5dhf_mN -> M_h_mN + M_6dhf_mN + M_adp_mN + M_pi_mN	0.00138		M_glu_DASH_L_m	R_FPGS5m	NA	NA	0.001932	0.0047817
321	M_glu_DASH_L_mA	R_FPGS6m	0.000243	M_6dhf_mA + M_atp_mA + M_glu_DASH_L_mA -> M_7dhf_mA + M_adp_mA + M_h_mA + M_pi_mA		M_glu_DASH_L_mN	R_FPGS6m	0.000319	M_glu_DASH_L_mN + M_6dhf_mN + M_atp_mN -> M_h_mN + M_7dhf_mN + M_adp_mN + M_pi_mN	0.000562		M_glu_DASH_L_m	R_FPGS6m	NA	NA	0.0007868	0.00194733
322	M_glu_DASH_L_mA	R_GLUDxm	-0.06094	M_glu_DASH_L_mA + M_h2o_mA + M_nad_mA <-> M_akg_mA + M_h_mA + M_nadh_mA + M_nh4_mA		M_glu_DASH_L_mN	R_GLUDxm	0.0064713	M_h2o_mN + M_nad_mN + M_glu_DASH_L_mN <-> M_h_mN + M_akg_mN + M_nadh_mN + M_nh4_mN	-0.0544687		M_glu_DASH_L_m	R_GLUDxm	NA	NA	-0.0762562	-0.188734
323	M_glu_DASH_L_mA	R_GLUNm	0.144877	M_gln_DASH_L_mA + M_h2o_mA -> M_glu_DASH_L_mA + M_nh4_mA		M_glu_DASH_L_mN	R_GLUNm	0.2507	M_h2o_mN + M_gln_DASH_L_mN -> M_glu_DASH_L_mN + M_nh4_mN	0.395577		M_glu_DASH_L_m	R_GLUNm	0	0	0.553807	1.37067
324	M_glu_DASH_L_mA	R_GLUt2m	-0.467	M_glu_DASH_L_cA + M_h_cA <-> M_glu_DASH_L_mA + M_h_mA		M_glu_DASH_L_mN	R_GLUt2m	-0.3593	M_h_cN + M_glu_DASH_L_cN <-> M_h_mN + M_glu_DASH_L_mN	-0.8263		M_glu_DASH_L_m	R_GLUt2m	-0.0909	-0.319845	-1.15682	-2.86313
325	M_glu_DASH_L_mA	R_ILETAm	0.0017	M_akg_mA + M_ile_DASH_L_mA <-> M_3mop_mA + M_glu_DASH_L_mA		M_glu_DASH_L_mN	R_ILETAm	0.00166	M_akg_mN + M_ile_DASH_L_mN <-> M_glu_DASH_L_mN + M_3mop_mN	0.00336		M_glu_DASH_L_m	R_ILETAm	NA	NA	0.004704	0.0116424
326	M_glu_DASH_L_mA	R_LEUTAm	0.005538	M_akg_mA + M_leu_DASH_L_mA <-> M_4mop_mA + M_glu_DASH_L_mA		M_glu_DASH_L_mN	R_LEUTAm	0.000312	M_akg_mN + M_leu_DASH_L_mN <-> M_glu_DASH_L_mN + M_4mop_mN	0.00585		M_glu_DASH_L_m	R_LEUTAm	NA	NA	0.00819	0.0202703
327	M_glu_DASH_L_mA	R_P5CDm	0.0035963	M_1pyr5c_mA + 2*M_h2o_mA + M_nad_mA -> M_glu_DASH_L_mA + M_h_mA + M_nadh_mA		M_glu_DASH_L_mN	R_P5CDm	0.00378	2*M_h2o_mN + M_nad_mN + M_1pyr5c_mN -> M_h_mN + M_nadh_mN + M_glu_DASH_L_mN	0.0073763		M_glu_DASH_L_m	R_P5CDm	NA	NA	0.0103268	0.0255589
328	M_glu_DASH_L_mA	R_SACCD4m	0.000247	M_h2o_mA + M_nadp_mA + M_saccrp_DASH_L_mA -> M_L2aadp6sa_mA + M_glu_DASH_L_mA + M_h_mA + M_nadph_mA		M_glu_DASH_L_mN	R_SACCD4m	8.47e-05	M_h2o_mN + M_nadp_mN + M_saccrp_DASH_L_mN -> M_h_mN + M_nadph_mN + M_glu_DASH_L_mN + M_L2aadp6sa_mN	0.0003317		M_glu_DASH_L_m	R_SACCD4m	NA	NA	0.00046438	0.00114934
329	M_glu_DASH_L_mA	R_TYRTAm	0.000971	M_akg_mA + M_tyr_DASH_L_mA <-> M_34hpp_mA + M_glu_DASH_L_mA		M_glu_DASH_L_mN	R_TYRTAm	0.000504	M_tyr_DASH_L_mN + M_akg_mN <-> M_34hpp_mN + M_glu_DASH_L_mN	0.001475		M_glu_DASH_L_m	R_TYRTAm	NA	NA	0.002065	0.00511088
330	M_glu_DASH_L_mA	R_VALTAm	0.00312	M_akg_mA + M_val_DASH_L_mA <-> M_3mob_mA + M_glu_DASH_L_mA		M_glu_DASH_L_mN	R_VALTAm	0.0062276	M_akg_mN + M_val_DASH_L_mN <-> M_glu_DASH_L_mN + M_3mob_mN	0.0093476		M_glu_DASH_L_m	R_VALTAm	NA	NA	0.0130866	0.0323895
331	M_glu_DASH_L_mA	R_ALATA_Lm	-3.53e-05	M_akg_mA + M_ala_DASH_L_mA <-> M_glu_DASH_L_mA + M_pyr_mA		M_glu_DASH_L_mN	R_ALATA_Lm	-3.8e-05	M_akg_mN + M_ala_DASH_L_mN <-> M_glu_DASH_L_mN + M_pyr_mN	-7.33e-05		M_glu_DASH_L_m	R_ALATA_Lm	NA	NA	-0.00010262	-0.000253985
332	M_gtp_mA	R_ADK3m	-3.765	M_amp_mA + M_gtp_mA <-> M_adp_mA + M_gdp_mA		M_gtp_mN	R_ADK3m	-1.08	M_amp_mN + M_gtp_mN <-> M_adp_mN + M_gdp_mN	-4.845		M_gtp_m	R_ADK3m	NA	NA	-6.783	-16.7879
333	M_gtp_mA	R_ITCOAL1m	-5.203	M_coa_mA + M_gtp_mA + M_itacon_mA <-> M_gdp_mA + M_itaccoa_mA + M_pi_mA		M_gtp_mN	R_ITCOAL1m	-8.208	M_coa_mN + M_gtp_mN + M_itacon_mN <-> M_gdp_mN + M_pi_mN + M_itaccoa_mN	-13.411		M_gtp_m	R_ITCOAL1m	NA	NA	-18.7754	-46.4692
334	M_gtp_mA	R_MECOAS1m	6.29	M_coa_mA + M_gtp_mA + M_mescon_mA <-> M_gdp_mA + M_mescoa_mA + M_pi_mA		M_gtp_mN	R_MECOAS1m	25.48	M_coa_mN + M_gtp_mN + M_mescon_mN <-> M_gdp_mN + M_pi_mN + M_mescoa_mN	31.77		M_gtp_m	R_MECOAS1m	NA	NA	44.478	110.083
335	M_gtp_mA	R_NDPK1m	-2.66	M_atp_mA + M_gdp_mA <-> M_adp_mA + M_gtp_mA		M_gtp_mN	R_NDPK1m	16.21	M_atp_mN + M_gdp_mN <-> M_adp_mN + M_gtp_mN	13.55		M_gtp_m	R_NDPK1m	-0.4547	-1.59993	18.97	46.9508
336	M_gtp_mA	R_DAKm	0.0177	M_gtp_mA + M_damp_mA -> M_dadp_mA + M_gdp_mA		M_gtp_mN	R_DAKm	0.0219	M_gtp_mN + M_damp_mN -> M_gdp_mN + M_dadp_mN	0.0396		M_gtp_m	R_DAKm	NA	NA	0.05544	0.137214
337	M_h_cA	R_DM_atp_LPAREN_c_RPAREN_	0.488282	M_atp_cA + M_h2o_cA -> M_adp_cA + M_h_cA + M_pi_cA		M_h_cN	R_DM_atp_LPAREN_c_RPAREN_	2.07472	M_atp_cN + M_h2o_cN -> M_adp_cN + M_h_cN + M_pi_cN	2.563		M_h_c	R_DM_atp_LPAREN_c_RPAREN_	NA	NA	3.58821	8.88082
338	M_h_cA	R_ABUTt2r	0.000565	M_4abut_e + M_h_e <-> M_4abut_cA + M_h_cA						0.000565		M_h_c	R_ABUTt2r	NA	NA	0.000791	0.00195773
339	M_h_cA	R_ACACt2	0.01162	M_acac_e + M_h_e <-> M_acac_cA + M_h_cA						0.01162		M_h_c	R_ACACt2	NA	NA	0.016268	0.0402633
340						M_h_cN	R_ABUTt2r	0.2705	M_4abut_I + M_h_I <-> M_h_cN + M_4abut_cN	0.2705		M_h_c	R_ABUTt2r	NA	NA	0.3787	0.937283
341						M_h_cN	R_ACACt2	0.000522	M_h_I + M_acac_I <-> M_h_cN + M_acac_cN	0.000522		M_h_c	R_ACACt2	NA	NA	0.0007308	0.00180873
342	M_h_cA	R_ACACt2m	0.011099	M_acac_cA + M_h_cA <-> M_acac_mA + M_h_mA		M_h_cN	R_ACACt2m	0.000522	M_h_cN + M_acac_cN <-> M_h_mN + M_acac_mN	0.011621		M_h_c	R_ACACt2m	NA	NA	0.0162694	0.0402668
343	M_h_cA	R_ACYP	0.138552	M_13dpg_cA + M_h2o_cA -> M_3pg_cA + M_h_cA + M_pi_cA		M_h_cN	R_ACYP	0.173357	M_h2o_cN + M_13dpg_cN -> M_h_cN + M_pi_cN + M_3pg_cN	0.31191		M_h_c	R_ACYP	NA	NA	0.436674	1.08077
344	M_h_cA	R_ACt2m	0.00168	M_ac_cA + M_h_cA <-> M_ac_mA + M_h_mA		M_h_cN	R_ACt2m	0.000181	M_h_cN + M_ac_cN <-> M_h_mN + M_ac_mN	0.001861		M_h_c	R_ACt2m	NA	NA	0.0026054	0.00644837
345	M_h_cA	R_ACt2r	0.001054	M_ac_e + M_h_e <-> M_ac_cA + M_h_cA						0.001054		M_h_c	R_ACt2r	NA	NA	0.0014756	0.00365211
346	M_h_cA	R_ALDD2x	0.000306	M_acald_cA + M_h2o_cA + M_nad_cA -> M_ac_cA + 2*M_h_cA + M_nadh_cA		M_h_cN	R_ALDD2x	0.000107	M_h2o_cN + M_acald_cN + M_nad_cN -> 2*M_h_cN + M_ac_cN + M_nadh_cN	0.000413		M_h_c	R_ALDD2x	NA	NA	0.0005782	0.00143105
347	M_h_cA	R_ALDD2y	0.00032	M_acald_cA + M_h2o_cA + M_nadp_cA -> M_ac_cA + 2*M_h_cA + M_nadph_cA		M_h_cN	R_ALDD2y	7.4e-05	M_h2o_cN + M_acald_cN + M_nadp_cN -> 2*M_h_cN + M_ac_cN + M_nadph_cN	0.000394		M_h_c	R_ALDD2y	NA	NA	0.0005516	0.00136521
348	M_h_cA	R_ALR	0.0011	M_h2o_cA + M_mthgxl_cA + M_nadp_cA -> 2*M_h_cA + M_nadph_cA + M_pyr_cA		M_h_cN	R_ALR	0.0471005	M_h2o_cN + M_mthgxl_cN + M_nadp_cN -> 2*M_h_cN + M_nadph_cN + M_pyr_cN	0.0482005		M_h_c	R_ALR	NA	NA	0.0674807	0.167015
349	M_h_cA	R_ASPGLUm	0.0265	M_glu_DASH_L_cA + M_h_cA + M_asp_DASH_L_mA <-> M_asp_DASH_L_cA + M_glu_DASH_L_mA + M_h_mA		M_h_cN	R_ASPGLUm	0.227794	M_h_cN + M_asp_DASH_L_mN + M_glu_DASH_L_cN <-> M_h_mN + M_glu_DASH_L_mN + M_asp_DASH_L_cN	0.254294		M_h_c	R_ASPGLUm	0.549	1.93174	0.356012	0.88113
350	M_h_cA	R_ATPS4m	2.763	4*M_h_cA + M_adp_mA + M_pi_mA -> M_atp_mA + 3*M_h_mA + M_h2o_mA		M_h_cN	R_ATPS4m	4.173	4*M_h_cN + M_adp_mN + M_pi_mN -> 3*M_h_mN + M_h2o_mN + M_atp_mN	6.936		M_h_c	R_ATPS4m	7.4771	26.3093	9.7104	24.0333
351	M_h_cA	R_BHBt	0.015495	M_bhb_e + M_h_e <-> M_bhb_cA + M_h_cA						0.015495		M_h_c	R_BHBt	NA	NA	0.021693	0.0536902
352						M_h_cN	R_BHBt	0.0005	M_h_I + M_bhb_I <-> M_h_cN + M_bhb_cN	0.0005		M_h_c	R_BHBt	NA	NA	0.0007	0.0017325
353	M_h_cA	R_BHBtm	0.01499	M_bhb_cA + M_h_cA <-> M_bhb_mA + M_h_mA		M_h_cN	R_BHBtm	0.0005	M_h_cN + M_bhb_cN <-> M_h_mN + M_bhb_mN	0.01549		M_h_c	R_BHBtm	NA	NA	0.021686	0.0536729
354	M_h_cA	R_BTNt2	-398.806	M_btn_e + M_h_e <-> M_btn_cA + M_h_cA						-398.806		M_h_c	R_BTNt2	NA	NA	-558.328	-1381.86
355	M_h_cA	R_BTNt4i	398.806	M_h_cA + M_btn_e -> M_btn_cA + M_h_e						398.806		M_h_c	R_BTNt4i	NA	NA	558.328	1381.86
356						M_h_cN	R_BTNt2	-225.427	M_h_I + M_btn_I <-> M_h_cN + M_btn_cN	-225.427		M_h_c	R_BTNt2	NA	NA	-315.598	-781.105
357						M_h_cN	R_BTNt4i	225.427	M_btn_I + M_h_cN -> M_h_I + M_btn_cN	225.427		M_h_c	R_BTNt4i	NA	NA	315.598	781.105
358	M_h_cA	R_CPPPGO	0.000839	M_cpppg3_cA + 2*M_h_cA + M_o2_cA -> 2*M_co2_cA + 2*M_h2o_cA + M_pppg9_cA		M_h_cN	R_CPPPGO	0.000124	2*M_h_cN + M_o2_cN + M_cpppg3_cN -> 2*M_h2o_cN + 2*M_co2_cN + M_pppg9_cN	0.000963		M_h_c	R_CPPPGO	NA	NA	0.0013482	0.0033368
359	M_h_cA	R_CYOOm2	0.6726	4*M_focytC_mA + 8*M_h_mA + M_o2_mA -> 4*M_h_cA + 4*M_ficytC_mA + 2*M_h2o_mA		M_h_cN	R_CYOOm2	0.9739	8*M_h_mN + M_o2_mN + 4*M_focytC_mN -> 4*M_h_cN + 2*M_h2o_mN + 4*M_ficytC_mN	1.6465		M_h_c	R_CYOOm2	NA	NA	2.3051	5.70513
360	M_h_cA	R_CYOR_DASH_u10m	1.3524	2*M_ficytC_mA + 2*M_h_mA + M_q10h2_mA -> 4*M_h_cA + 2*M_focytC_mA + M_q10_mA		M_h_cN	R_CYOR_DASH_u10m	1.959	2*M_h_mN + 2*M_ficytC_mN + M_q10h2_mN -> 4*M_h_cN + M_q10_mN + 2*M_focytC_mN	3.3114		M_h_c	R_CYOR_DASH_u10m	NA	NA	4.63596	11.474
361	M_h_cA	R_DPGM	0.148186	M_13dpg_cA <-> M_23dpg_cA + M_h_cA		M_h_cN	R_DPGM	0.179462	M_13dpg_cN <-> M_h_cN + M_23dpg_cN	0.327648		M_h_c	R_DPGM	NA	NA	0.458707	1.1353
362	M_h_cA	R_FE2tm	0.000839	M_fe2_cA + M_h_cA -> M_fe2_mA + M_h_mA		M_h_cN	R_FE2tm	0.000124	M_h_cN + M_fe2_cN -> M_h_mN + M_fe2_mN	0.000963		M_h_c	R_FE2tm	NA	NA	0.0013482	0.0033368
363	M_h_cA	R_G6PDH2r	0.00353	M_g6p_cA + M_nadp_cA <-> M_6pgl_cA + M_h_cA + M_nadph_cA		M_h_cN	R_G6PDH2r	0.0053	M_nadp_cN + M_g6p_cN <-> M_h_cN + M_nadph_cN + M_6pgl_cN	0.00883		M_h_c	R_G6PDH2r	0.0196	0.0689655	0.012362	0.030596
364						M_h_cN	R_GABAVESSEC	0.173808	M_atp_cN + M_h2o_cN + 3*M_4abut_cN -> 3*M_4abut_I + M_adp_cN + M_h_cN + M_pi_cN	0.173808		M_h_c	R_GABAVESSEC	NA	NA	0.243332	0.602246
365	M_h_cA	R_GAPD	0.08445	M_g3p_cA + M_nad_cA + M_pi_cA <-> M_13dpg_cA + M_h_cA + M_nadh_cA		M_h_cN	R_GAPD	0.4898	M_pi_cN + M_nad_cN + M_g3p_cN <-> M_h_cN + M_13dpg_cN + M_nadh_cN	0.57425		M_h_c	R_GAPD	0.5619	1.97713	0.80395	1.98978
366	M_h_cA	R_GLNS	0.4088	M_atp_cA + M_glu_DASH_L_cA + M_nh4_cA -> M_adp_cA + M_gln_DASH_L_cA + M_h_cA + M_pi_cA						0.4088		M_h_c	R_GLNS	0	0	0.57232	1.41649
367						M_h_cN	R_GLUDC	0.3594	M_h_cN + M_glu_DASH_L_cN -> M_4abut_cN + M_co2_cN	0.3594		M_h_c	R_GLUDC	0.0909	0.319845	0.50316	1.24532
368	M_h_cA	R_GLUVESSEC	0.144088	M_atp_cA + M_glu_DASH_L_cA + M_h2o_cA -> M_adp_cA + M_h_cA + M_pi_cA + M_glu_DASH_L_e						0.144088		M_h_c	R_GLUVESSEC	NA	NA	0.201723	0.499266
369	M_h_cA	R_GLUt2m	-0.467	M_glu_DASH_L_cA + M_h_cA <-> M_glu_DASH_L_mA + M_h_mA		M_h_cN	R_GLUt2m	-0.3593	M_h_cN + M_glu_DASH_L_cN <-> M_h_mN + M_glu_DASH_L_mN	-0.8263		M_h_c	R_GLUt2m	-0.0909	-0.319845	-1.15682	-2.86313
370	M_h_cA	R_GLUt6	0.147244	M_k_cA + M_glu_DASH_L_e + M_h_e + 3*M_na1_e -> M_glu_DASH_L_cA + M_h_cA + 3*M_na1_cA + M_k_e						0.147244		M_h_c	R_GLUt6	NA	NA	0.206142	0.510202
371	M_h_cA	R_GLYt2r	-149.7	M_gly_e + M_h_e <-> M_gly_cA + M_h_cA						-149.7		M_h_c	R_GLYt2r	NA	NA	-209.58	-518.711
372	M_h_cA	R_HEX1	0.04282	M_atp_cA + M_glc_DASH_D_cA -> M_adp_cA + M_g6p_cA + M_h_cA		M_h_cN	R_HEX1	0.2458	M_atp_cN + M_glc_DASH_D_cN -> M_adp_cN + M_h_cN + M_g6p_cN	0.28862		M_h_c	R_HEX1	0.2842	1	0.404068	1.00007
373	M_h_cA	R_Ht	-190.2	M_h_cA <-> M_h_e						-190.2		M_h_c	R_Ht	NA	NA	-266.28	-659.044
374						M_h_cN	R_Ht	385.834	M_h_cN <-> M_h_I	385.834		M_h_c	R_Ht	NA	NA	540.167	1336.91
375	M_h_cA	R_Htm	0.56447	M_h_cA -> M_h_mA		M_h_cN	R_Htm	0.660867	M_h_cN -> M_h_mN	1.22534		M_h_c	R_Htm	NA	NA	1.71547	4.2458
376	M_h_cA	R_L_DASH_LACt2r	0.002833	M_h_e + M_lac_DASH_L_e <-> M_h_cA + M_lac_DASH_L_cA						0.002833		M_h_c	R_L_DASH_LACt2r	NA	NA	0.0039662	0.00981635
377						M_h_cN	R_L_DASH_LACt2r	-0.12267	M_h_I + M_lac_DASH_L_I <-> M_h_cN + M_lac_DASH_L_cN	-0.12267		M_h_c	R_L_DASH_LACt2r	NA	NA	-0.171738	-0.425052
378	M_h_cA	R_L_DASH_LACtm	0.548982	M_h_cA + M_lac_DASH_L_cA <-> M_h_mA + M_lac_DASH_L_mA		M_h_cN	R_L_DASH_LACtm	0.141699	M_h_cN + M_lac_DASH_L_cN <-> M_h_mN + M_lac_DASH_L_mN	0.690681		M_h_c	R_L_DASH_LACtm	NA	NA	0.966953	2.39321
379	M_h_cA	R_LDH_L	-0.11987	M_lac_DASH_L_cA + M_nad_cA <-> M_h_cA + M_nadh_cA + M_pyr_cA		M_h_cN	R_LDH_L	-0.2644	M_nad_cN + M_lac_DASH_L_cN <-> M_h_cN + M_nadh_cN + M_pyr_cN	-0.38427		M_h_c	R_LDH_L	-0.0129	-0.0453906	-0.537978	-1.3315
380	M_h_cA	R_LYStm	0.000247	M_lys_DASH_L_cA + M_h_mA <-> M_h_cA + M_lys_DASH_L_mA		M_h_cN	R_LYStm	8.47e-05	M_h_mN + M_lys_DASH_L_cN <-> M_h_cN + M_lys_DASH_L_mN	0.0003317		M_h_c	R_LYStm	NA	NA	0.00046438	0.00114934
381	M_h_cA	R_MDH	-0.0265	M_mal_DASH_L_cA + M_nad_cA <-> M_h_cA + M_nadh_cA + M_oaa_cA		M_h_cN	R_MDH	-0.225555	M_mal_DASH_L_cN + M_nad_cN <-> M_h_cN + M_nadh_cN + M_oaa_cN	-0.252055		M_h_c	R_MDH	-0.549	-1.93174	-0.352877	-0.873371
382	M_h_cA	R_NADH2_DASH_u10m	1.0732	5*M_h_mA + M_nadh_mA + M_q10_mA -> 4*M_h_cA + M_nad_mA + M_q10h2_mA		M_h_cN	R_NADH2_DASH_u10m	1.5995	M_q10_mN + 5*M_h_mN + M_nadh_mN -> 4*M_h_cN + M_nad_mN + M_q10h2_mN	2.6727		M_h_c	R_NADH2_DASH_u10m	2.7315	9.61119	3.74178	9.26091
383	M_h_cA	R_NH4t3r	-0.00185	M_nh4_cA + M_h_e <-> M_h_cA + M_nh4_e						-0.00185		M_h_c	R_NH4t3r	NA	NA	-0.00259	-0.00641026
384	M_h_cA	R_NaKt	0.145137	M_atp_cA + M_h2o_cA + 3*M_na1_cA + 2*M_k_e -> M_adp_cA + M_h_cA + 2*M_k_cA + M_pi_cA + 3*M_na1_e						0.145137		M_h_c	R_NaKt	NA	NA	0.203191	0.502898
385						M_h_cN	R_NH4t3r	0.3113	M_h_I + M_nh4_cN <-> M_nh4_I + M_h_cN	0.3113		M_h_c	R_NH4t3r	NA	NA	0.43582	1.07866
386						M_h_cN	R_NaKt	0.173484	2*M_k_I + M_atp_cN + M_h2o_cN + 3*M_na1_cN -> 3*M_na1_I + M_adp_cN + M_h_cN + M_pi_cN + 2*M_k_cN	0.173484		M_h_c	R_NaKt	NA	NA	0.242878	0.601124
387	M_h_cA	R_ORNt3m	-17.65	M_h_cA + M_orn_mA <-> M_orn_cA + M_h_mA		M_h_cN	R_ORNt3m	11.03	M_h_cN + M_orn_mN <-> M_h_mN + M_orn_cN	-6.62		M_h_c	R_ORNt3m	NA	NA	-9.268	-22.9383
388	M_h_cA	R_ORNt4m	17.65	M_citr_DASH_L_cA + M_h_cA + M_orn_mA <-> M_orn_cA + M_citr_DASH_L_mA + M_h_mA		M_h_cN	R_ORNt4m	-11.03	M_h_cN + M_citr_DASH_L_cN + M_orn_mN <-> M_h_mN + M_citr_DASH_L_mN + M_orn_cN	6.62		M_h_c	R_ORNt4m	NA	NA	9.268	22.9383
389	M_h_cA	R_PCFLOPm	8e-05	M_atp_cA + M_h2o_cA + M_pchol_hs_mA -> M_adp_cA + M_h_cA + M_pchol_hs_cA + M_pi_cA		M_h_cN	R_PCFLOPm	3.38e-05	M_atp_cN + M_h2o_cN + M_pchol_hs_mN -> M_adp_cN + M_h_cN + M_pi_cN + M_pchol_hs_cN	0.0001138		M_h_c	R_PCFLOPm	NA	NA	0.00015932	0.000394317
390	M_h_cA	R_PEFLIP	2.41e-05	M_atp_cA + M_h2o_cA + M_pe_hs_e -> M_adp_cA + M_h_cA + M_pe_hs_cA + M_pi_cA						2.41e-05		M_h_c	R_PEFLIP	NA	NA	3.374e-05	8.35066e-05
391						M_h_cN	R_PEFLIP	1.69e-05	M_pe_hs_I + M_atp_cN + M_h2o_cN -> M_adp_cN + M_h_cN + M_pi_cN + M_pe_hs_cN	1.69e-05		M_h_c	R_PEFLIP	NA	NA	2.366e-05	5.85586e-05
392	M_h_cA	R_PEFLIPm	4.02e-05	M_atp_cA + M_h2o_cA + M_pe_hs_cA -> M_adp_cA + M_h_cA + M_pi_cA + M_pe_hs_mA		M_h_cN	R_PEFLIPm	1.69e-05	M_atp_cN + M_h2o_cN + M_pe_hs_cN -> M_adp_cN + M_h_cN + M_pi_cN + M_pe_hs_mN	5.71e-05		M_h_c	R_PEFLIPm	NA	NA	7.994e-05	0.000197852
393	M_h_cA	R_PFK	0.04164	M_atp_cA + M_f6p_cA -> M_adp_cA + M_fdp_cA + M_h_cA		M_h_cN	R_PFK	0.244	M_atp_cN + M_f6p_cN -> M_adp_cN + M_h_cN + M_fdp_cN	0.28564		M_h_c	R_PFK	0.2777	0.977129	0.399896	0.989744
394	M_h_cA	R_PGCD	0.0615846	M_3pg_cA + M_nad_cA -> M_3php_cA + M_h_cA + M_nadh_cA						0.0615846		M_h_c	R_PGCD	NA	NA	0.0862184	0.213391
395	M_h_cA	R_PGL	0.00353	M_6pgl_cA + M_h2o_cA -> M_6pgc_cA + M_h_cA		M_h_cN	R_PGL	0.0053	M_h2o_cN + M_6pgl_cN -> M_h_cN + M_6pgc_cN	0.00883		M_h_c	R_PGL	0.0196	0.0689655	0.012362	0.030596
396	M_h_cA	R_PIt2m	1.6591	M_h_cA + M_pi_cA <-> M_h_mA + M_pi_mA		M_h_cN	R_PIt2m	2.28179	M_h_cN + M_pi_cN <-> M_h_mN + M_pi_mN	3.94089		M_h_c	R_PIt2m	7.9318	27.9092	5.51725	13.6552
397	M_h_cA	R_PPBNGS	0.00336	2*M_5aop_cA -> M_h_cA + 2*M_h2o_cA + M_ppbng_cA		M_h_cN	R_PPBNGS	0.000494	2*M_5aop_cN -> 2*M_h2o_cN + M_h_cN + M_ppbng_cN	0.003854		M_h_c	R_PPBNGS	NA	NA	0.0053956	0.0133541
398	M_h_cA	R_PROt2r	0.007374	M_h_e + M_pro_DASH_L_e <-> M_h_cA + M_pro_DASH_L_cA						0.007374		M_h_c	R_PROt2r	NA	NA	0.0103236	0.0255509
399	M_h_cA	R_PSFLIP	2.39e-05	M_atp_cA + M_h2o_cA + M_ps_hs_e -> M_adp_cA + M_h_cA + M_pi_cA + M_ps_hs_cA						2.39e-05		M_h_c	R_PSFLIP	NA	NA	3.346e-05	8.28136e-05
400						M_h_cN	R_PROt2r	0.00378	M_h_I + M_pro_DASH_L_I <-> M_h_cN + M_pro_DASH_L_cN	0.00378		M_h_c	R_PROt2r	NA	NA	0.005292	0.0130977
401						M_h_cN	R_PSFLIP	1.7e-05	M_ps_hs_I + M_atp_cN + M_h2o_cN -> M_adp_cN + M_h_cN + M_pi_cN + M_ps_hs_cN	1.7e-05		M_h_c	R_PSFLIP	NA	NA	2.38e-05	5.89051e-05
402	M_h_cA	R_PSFLIPm	3.98e-05	M_atp_cA + M_h2o_cA + M_ps_hs_cA -> M_adp_cA + M_h_cA + M_pi_cA + M_ps_hs_mA		M_h_cN	R_PSFLIPm	1.7e-05	M_atp_cN + M_h2o_cN + M_ps_hs_cN -> M_adp_cN + M_h_cN + M_pi_cN + M_ps_hs_mN	5.68e-05		M_h_c	R_PSFLIPm	NA	NA	7.952e-05	0.000196812
403	M_h_cA	R_PYK	0.0229	M_adp_cA + M_h_cA + M_pep_cA -> M_atp_cA + M_pyr_cA		M_h_cN	R_PYK	0.4921	M_adp_cN + M_h_cN + M_pep_cN -> M_atp_cN + M_pyr_cN	0.515		M_h_c	R_PYK	0.5619	1.97713	0.721	1.78448
404	M_h_cA	R_PYRt2m	-0.05404	M_h_cA + M_pyr_cA <-> M_h_mA + M_pyr_mA		M_h_cN	R_PYRt2m	0.2368	M_h_cN + M_pyr_cN <-> M_h_mN + M_pyr_mN	0.18276		M_h_c	R_PYRt2m	0.5456	1.91977	0.255864	0.633264
405	M_h_cA	R_PYRt2r	0.003889	M_h_e + M_pyr_e <-> M_h_cA + M_pyr_cA						0.003889		M_h_c	R_PYRt2r	-0.0034	-0.0119634	0.0054446	0.0134754
406						M_h_cN	R_PYRt2r	-0.03798	M_h_I + M_pyr_I <-> M_h_cN + M_pyr_cN	-0.03798		M_h_c	R_PYRt2r	-0.0034	-0.0119634	-0.053172	-0.131601
407	M_h_cA	R_THD1m	0.4571	M_h_cA + M_nadh_mA + M_nadp_mA <-> M_h_mA + M_nad_mA + M_nadph_mA		M_h_cN	R_THD1m	0.5403	M_h_cN + M_nadp_mN + M_nadh_mN <-> M_h_mN + M_nadph_mN + M_nad_mN	0.9974		M_h_c	R_THD1m	NA	NA	1.39636	3.45599
408	M_h_cA	R_UPPDC1	0.000839	4*M_h_cA + M_uppg3_cA -> 4*M_co2_cA + M_cpppg3_cA		M_h_cN	R_UPPDC1	0.000124	4*M_h_cN + M_uppg3_cN -> 4*M_co2_cN + M_cpppg3_cN	0.000963		M_h_c	R_UPPDC1	NA	NA	0.0013482	0.0033368
409	M_h_cA	R_NH3tm	-0.091173	M_nh4_cA + M_h_mA <-> M_h_cA + M_nh4_mA		M_h_cN	R_NH3tm	-0.2637	M_h_mN + M_nh4_cN <-> M_h_cN + M_nh4_mN	-0.354873		M_h_c	R_NH3tm	NA	NA	-0.496822	-1.22964
410	M_h_cA	R_GLNtN1	-389.3	M_h_cA + M_gln_DASH_L_e + M_na1_e <-> M_gln_DASH_L_cA + M_na1_cA + M_h_e						-389.3		M_h_c	R_GLNtN1	NA	NA	-545.02	-1348.93
411						M_h_cN	R_GLNtN1	-468.8	M_na1_I + M_gln_DASH_L_I + M_h_cN <-> M_h_I + M_na1_cN + M_gln_DASH_L_cN	-468.8		M_h_c	R_GLNtN1	NA	NA	-656.32	-1624.39
412	M_h_cA	R_DM_nadph_LPAREN_c_RPAREN_	0.0084839	M_nadph_cA -> M_h_cA + M_nadp_cA		M_h_cN	R_DM_nadph_LPAREN_c_RPAREN_	0.057765	M_nadph_cN -> M_h_cN + M_nadp_cN	0.0662489		M_h_c	R_DM_nadph_LPAREN_c_RPAREN_	NA	NA	0.0927485	0.229553
413						M_h_cN	R_HtrnsEX	367.5	M_h_e <-> M_h_cN	367.5		M_h_c	R_HtrnsEX	NA	NA	514.5	1273.39
414	M_h_cA	R_ABUTt2r_Int	0.2509	M_4abut_I + M_h_I <-> M_4abut_cA + M_h_cA						0.2509		M_h_c	R_ABUTt2r_Int	NA	NA	0.35126	0.869369
415	M_h_cA	R_ACACt2_Int	-0.000522	M_h_I + M_acac_I <-> M_acac_cA + M_h_cA						-0.000522		M_h_c	R_ACACt2_Int	NA	NA	-0.0007308	-0.00180873
416	M_h_cA	R_BHBt_Int	-0.0005	M_h_I + M_bhb_I <-> M_bhb_cA + M_h_cA						-0.0005		M_h_c	R_BHBt_Int	NA	NA	-0.0007	-0.0017325
417	M_h_cA	R_BTNt2_Int	-252.963	M_h_I + M_btn_I <-> M_btn_cA + M_h_cA						-252.963		M_h_c	R_BTNt2_Int	NA	NA	-354.147	-876.516
418	M_h_cA	R_BTNt4i_Int	252.963	M_h_cA + M_btn_I -> M_btn_cA + M_h_I						252.963		M_h_c	R_BTNt4i_Int	NA	NA	354.147	876.516
419	M_h_cA	R_GLYt2r_Int	-197.1	M_h_I + M_gly_I <-> M_gly_cA + M_h_cA						-197.1		M_h_c	R_GLYt2r_Int	NA	NA	-275.94	-682.952
420	M_h_cA	R_Ht_Int	-601.225	M_h_cA <-> M_h_I						-601.225		M_h_c	R_Ht_Int	NA	NA	-841.715	-2083.25
421	M_h_cA	R_L_DASH_LACt2r_Int	0.12267	M_h_I + M_lac_DASH_L_I <-> M_h_cA + M_lac_DASH_L_cA						0.12267		M_h_c	R_L_DASH_LACt2r_Int	NA	NA	0.171738	0.425052
422	M_h_cA	R_NH4t3r_Int	-0.3113	M_nh4_cA + M_h_I <-> M_h_cA + M_nh4_I						-0.3113		M_h_c	R_NH4t3r_Int	NA	NA	-0.43582	-1.07866
423	M_h_cA	R_NaKt_Int	0.149284	M_atp_cA + M_h2o_cA + 3*M_na1_cA + 2*M_k_I -> M_adp_cA + M_h_cA + 2*M_k_cA + M_pi_cA + 3*M_na1_I						0.149284		M_h_c	R_NaKt_Int	NA	NA	0.208997	0.517268
424	M_h_cA	R_PEFLIP_Int	1.62e-05	M_atp_cA + M_h2o_cA + M_pe_hs_I -> M_adp_cA + M_h_cA + M_pe_hs_cA + M_pi_cA						1.62e-05		M_h_c	R_PEFLIP_Int	NA	NA	2.268e-05	5.61331e-05
425	M_h_cA	R_PROt2r_Int	-0.00378	M_h_I + M_pro_DASH_L_I <-> M_h_cA + M_pro_DASH_L_cA						-0.00378		M_h_c	R_PROt2r_Int	NA	NA	-0.005292	-0.0130977
426	M_h_cA	R_PSFLIP_Int	1.59e-05	M_atp_cA + M_h2o_cA + M_ps_hs_I -> M_adp_cA + M_h_cA + M_pi_cA + M_ps_hs_cA						1.59e-05		M_h_c	R_PSFLIP_Int	NA	NA	2.226e-05	5.50936e-05
427	M_h_cA	R_PYRt2r_Int	0.03798	M_h_I + M_pyr_I <-> M_h_cA + M_pyr_cA						0.03798		M_h_c	R_PYRt2r_Int	NA	NA	0.053172	0.131601
428	M_h_cA	R_GLNtN1_Int	-469.2	M_h_cA + M_na1_I + M_gln_DASH_L_I <-> M_gln_DASH_L_cA + M_na1_cA + M_h_I						-469.2		M_h_c	R_GLNtN1_Int	NA	NA	-656.88	-1625.78
429	M_h_e	R_EX_h_LPAREN_e_RPAREN_	0.20398	M_h_e <-> M_h_eX						0.20398		M_h_e	R_EX_h_LPAREN_e_RPAREN_	NA	NA	0.285572	0.706791
430	M_h_e	R_ABUTt2r	0.000565	M_4abut_e + M_h_e <-> M_4abut_cA + M_h_cA						0.000565		M_h_e	R_ABUTt2r	NA	NA	0.000791	0.00195773
431	M_h_e	R_ACACt2	0.01162	M_acac_e + M_h_e <-> M_acac_cA + M_h_cA						0.01162		M_h_e	R_ACACt2	NA	NA	0.016268	0.0402633
432	M_h_e	R_ACt2r	0.001054	M_ac_e + M_h_e <-> M_ac_cA + M_h_cA						0.001054		M_h_e	R_ACt2r	NA	NA	0.0014756	0.00365211
433	M_h_e	R_BHBt	0.015495	M_bhb_e + M_h_e <-> M_bhb_cA + M_h_cA						0.015495		M_h_e	R_BHBt	NA	NA	0.021693	0.0536902
434	M_h_e	R_BTNt2	-398.806	M_btn_e + M_h_e <-> M_btn_cA + M_h_cA						-398.806		M_h_e	R_BTNt2	NA	NA	-558.328	-1381.86
435	M_h_e	R_BTNt4i	398.806	M_h_cA + M_btn_e -> M_btn_cA + M_h_e						398.806		M_h_e	R_BTNt4i	NA	NA	558.328	1381.86
436	M_h_e	R_GLUt6	0.147244	M_k_cA + M_glu_DASH_L_e + M_h_e + 3*M_na1_e -> M_glu_DASH_L_cA + M_h_cA + 3*M_na1_cA + M_k_e						0.147244		M_h_e	R_GLUt6	NA	NA	0.206142	0.510202
437	M_h_e	R_GLYt2r	-149.7	M_gly_e + M_h_e <-> M_gly_cA + M_h_cA						-149.7		M_h_e	R_GLYt2r	NA	NA	-209.58	-518.711
438	M_h_e	R_Ht	-190.2	M_h_cA <-> M_h_e						-190.2		M_h_e	R_Ht	NA	NA	-266.28	-659.044
439	M_h_e	R_L_DASH_LACt2r	0.002833	M_h_e + M_lac_DASH_L_e <-> M_h_cA + M_lac_DASH_L_cA						0.002833		M_h_e	R_L_DASH_LACt2r	NA	NA	0.0039662	0.00981635
440	M_h_e	R_NH4t3r	-0.00185	M_nh4_cA + M_h_e <-> M_h_cA + M_nh4_e						-0.00185		M_h_e	R_NH4t3r	NA	NA	-0.00259	-0.00641026
441	M_h_e	R_PROt2r	0.007374	M_h_e + M_pro_DASH_L_e <-> M_h_cA + M_pro_DASH_L_cA						0.007374		M_h_e	R_PROt2r	NA	NA	0.0103236	0.0255509
442	M_h_e	R_PYRt2r	0.003889	M_h_e + M_pyr_e <-> M_h_cA + M_pyr_cA						0.003889		M_h_e	R_PYRt2r	-0.0034	-0.0119634	0.0054446	0.0134754
443	M_h_e	R_GLNtN1	-389.3	M_h_cA + M_gln_DASH_L_e + M_na1_e <-> M_gln_DASH_L_cA + M_na1_cA + M_h_e						-389.3		M_h_e	R_GLNtN1	NA	NA	-545.02	-1348.93
444						M_h_e	R_HtrnsEX	367.5	M_h_e <-> M_h_cN	367.5		M_h_e	R_HtrnsEX	NA	NA	514.5	1273.39
445	M_h_I	R_ABUTt2r_Int	0.2509	M_4abut_I + M_h_I <-> M_4abut_cA + M_h_cA						0.2509		M_h_I	R_ABUTt2r_Int	NA	NA	0.35126	0.869369
446	M_h_I	R_ACACt2_Int	-0.000522	M_h_I + M_acac_I <-> M_acac_cA + M_h_cA						-0.000522		M_h_I	R_ACACt2_Int	NA	NA	-0.0007308	-0.00180873
447	M_h_I	R_BHBt_Int	-0.0005	M_h_I + M_bhb_I <-> M_bhb_cA + M_h_cA						-0.0005		M_h_I	R_BHBt_Int	NA	NA	-0.0007	-0.0017325
448	M_h_I	R_BTNt2_Int	-252.963	M_h_I + M_btn_I <-> M_btn_cA + M_h_cA						-252.963		M_h_I	R_BTNt2_Int	NA	NA	-354.147	-876.516
449	M_h_I	R_BTNt4i_Int	252.963	M_h_cA + M_btn_I -> M_btn_cA + M_h_I						252.963		M_h_I	R_BTNt4i_Int	NA	NA	354.147	876.516
450	M_h_I	R_GLYt2r_Int	-197.1	M_h_I + M_gly_I <-> M_gly_cA + M_h_cA						-197.1		M_h_I	R_GLYt2r_Int	NA	NA	-275.94	-682.952
451	M_h_I	R_Ht_Int	-601.225	M_h_cA <-> M_h_I						-601.225		M_h_I	R_Ht_Int	NA	NA	-841.715	-2083.25
452	M_h_I	R_L_DASH_LACt2r_Int	0.12267	M_h_I + M_lac_DASH_L_I <-> M_h_cA + M_lac_DASH_L_cA						0.12267		M_h_I	R_L_DASH_LACt2r_Int	NA	NA	0.171738	0.425052
453	M_h_I	R_NH4t3r_Int	-0.3113	M_nh4_cA + M_h_I <-> M_h_cA + M_nh4_I						-0.3113		M_h_I	R_NH4t3r_Int	NA	NA	-0.43582	-1.07866
454	M_h_I	R_PROt2r_Int	-0.00378	M_h_I + M_pro_DASH_L_I <-> M_h_cA + M_pro_DASH_L_cA						-0.00378		M_h_I	R_PROt2r_Int	NA	NA	-0.005292	-0.0130977
455	M_h_I	R_PYRt2r_Int	0.03798	M_h_I + M_pyr_I <-> M_h_cA + M_pyr_cA						0.03798		M_h_I	R_PYRt2r_Int	NA	NA	0.053172	0.131601
456	M_h_I	R_GLNtN1_Int	-469.2	M_h_cA + M_na1_I + M_gln_DASH_L_I <-> M_gln_DASH_L_cA + M_na1_cA + M_h_I						-469.2		M_h_I	R_GLNtN1_Int	NA	NA	-656.88	-1625.78
457						M_h_I	R_ABUTt2r	0.2705	M_4abut_I + M_h_I <-> M_h_cN + M_4abut_cN	0.2705		M_h_I	R_ABUTt2r	NA	NA	0.3787	0.937283
458						M_h_I	R_ACACt2	0.000522	M_h_I + M_acac_I <-> M_h_cN + M_acac_cN	0.000522		M_h_I	R_ACACt2	NA	NA	0.0007308	0.00180873
459						M_h_I	R_BHBt	0.0005	M_h_I + M_bhb_I <-> M_h_cN + M_bhb_cN	0.0005		M_h_I	R_BHBt	NA	NA	0.0007	0.0017325
460						M_h_I	R_BTNt2	-225.427	M_h_I + M_btn_I <-> M_h_cN + M_btn_cN	-225.427		M_h_I	R_BTNt2	NA	NA	-315.598	-781.105
461						M_h_I	R_BTNt4i	225.427	M_btn_I + M_h_cN -> M_h_I + M_btn_cN	225.427		M_h_I	R_BTNt4i	NA	NA	315.598	781.105
462						M_h_I	R_Ht	385.834	M_h_cN <-> M_h_I	385.834		M_h_I	R_Ht	NA	NA	540.167	1336.91
463						M_h_I	R_L_DASH_LACt2r	-0.12267	M_h_I + M_lac_DASH_L_I <-> M_h_cN + M_lac_DASH_L_cN	-0.12267		M_h_I	R_L_DASH_LACt2r	NA	NA	-0.171738	-0.425052
464						M_h_I	R_NH4t3r	0.3113	M_h_I + M_nh4_cN <-> M_nh4_I + M_h_cN	0.3113		M_h_I	R_NH4t3r	NA	NA	0.43582	1.07866
465						M_h_I	R_PROt2r	0.00378	M_h_I + M_pro_DASH_L_I <-> M_h_cN + M_pro_DASH_L_cN	0.00378		M_h_I	R_PROt2r	NA	NA	0.005292	0.0130977
466						M_h_I	R_PYRt2r	-0.03798	M_h_I + M_pyr_I <-> M_h_cN + M_pyr_cN	-0.03798		M_h_I	R_PYRt2r	-0.0034	-0.0119634	-0.053172	-0.131601
467						M_h_I	R_GLNtN1	-468.8	M_na1_I + M_gln_DASH_L_I + M_h_cN <-> M_h_I + M_na1_cN + M_gln_DASH_L_cN	-468.8		M_h_I	R_GLNtN1	NA	NA	-656.32	-1624.39
468	M_h_mA	R_1a_COMMA_24_COMMA_25VITD2Hm	0.00908	M_2425dhvitd2_mA + M_h_mA + M_nadph_mA + M_o2_mA -> M_1a2425thvitd2_mA + M_h2o_mA + M_nadp_mA		M_h_mN	R_1a_COMMA_24_COMMA_25VITD2Hm	0.0187	M_2425dhvitd2_mN + M_h_mN + M_nadph_mN + M_o2_mN -> M_1a2425thvitd2_mN + M_h2o_mN + M_nadp_mN	0.02778		M_h_m	R_1a_COMMA_24_COMMA_25VITD2Hm	NA	NA	0.038892	0.0962578
469	M_h_mA	R_1a_COMMA_24_COMMA_25VITD3Hm	0.0161	M_2425dhvitd3_mA + M_h_mA + M_nadph_mA + M_o2_mA -> M_1a2425thvitd3_mA + M_h2o_mA + M_nadp_mA		M_h_mN	R_1a_COMMA_24_COMMA_25VITD3Hm	0.0186	M_h_mN + M_nadph_mN + M_o2_mN + M_2425dhvitd3_mN -> M_h2o_mN + M_nadp_mN + M_1a2425thvitd3_mN	0.0347		M_h_m	R_1a_COMMA_24_COMMA_25VITD3Hm	NA	NA	0.04858	0.120236
470	M_h_mA	R_1a_COMMA_25VITD2Hm	0.0161	M_1a25dhvitd2_mA + M_h_mA + M_nadph_mA + M_o2_mA -> M_1a2425thvitd2_mA + M_h2o_mA + M_nadp_mA		M_h_mN	R_1a_COMMA_25VITD2Hm	0.0158	M_h_mN + M_nadph_mN + M_o2_mN + M_1a25dhvitd2_mN -> M_1a2425thvitd2_mN + M_h2o_mN + M_nadp_mN	0.0319		M_h_m	R_1a_COMMA_25VITD2Hm	NA	NA	0.04466	0.110534
471	M_h_mA	R_1a_COMMA_25VITD3Hm	0.0115	M_1a25dhvitd3_mA + M_h_mA + M_nadph_mA + M_o2_mA -> M_1a2425thvitd3_mA + M_h2o_mA + M_nadp_mA		M_h_mN	R_1a_COMMA_25VITD3Hm	0.0155	M_h_mN + M_nadph_mN + M_o2_mN + M_1a25dhvitd3_mN -> M_h2o_mN + M_nadp_mN + M_1a2425thvitd3_mN	0.027		M_h_m	R_1a_COMMA_25VITD3Hm	NA	NA	0.0378	0.0935551
472	M_h_mA	R_24_COMMA_25VITD2Hm	0.00908	M_25hvitd2_mA + M_h_mA + M_nadph_mA + M_o2_mA -> M_2425dhvitd2_mA + M_h2o_mA + M_nadp_mA		M_h_mN	R_24_COMMA_25VITD2Hm	0.0187	M_h_mN + M_nadph_mN + M_o2_mN + M_25hvitd2_mN -> M_2425dhvitd2_mN + M_h2o_mN + M_nadp_mN	0.02778		M_h_m	R_24_COMMA_25VITD2Hm	NA	NA	0.038892	0.0962578
473	M_h_mA	R_24_COMMA_25VITD3Hm	0.0161	M_25hvitd3_mA + M_h_mA + M_nadph_mA + M_o2_mA -> M_2425dhvitd3_mA + M_h2o_mA + M_nadp_mA		M_h_mN	R_24_COMMA_25VITD3Hm	0.0186	M_h_mN + M_nadph_mN + M_o2_mN + M_25hvitd3_mN -> M_h2o_mN + M_nadp_mN + M_2425dhvitd3_mN	0.0347		M_h_m	R_24_COMMA_25VITD3Hm	NA	NA	0.04858	0.120236
474	M_h_mA	R_25VITD2Hm	0.0161	M_25hvitd2_mA + M_h_mA + M_nadph_mA + M_o2_mA -> M_1a25dhvitd2_mA + M_h2o_mA + M_nadp_mA		M_h_mN	R_25VITD2Hm	0.0158	M_h_mN + M_nadph_mN + M_o2_mN + M_25hvitd2_mN -> M_h2o_mN + M_nadp_mN + M_1a25dhvitd2_mN	0.0319		M_h_m	R_25VITD2Hm	NA	NA	0.04466	0.110534
475	M_h_mA	R_25VITD3Hm	0.0115	M_25hvitd3_mA + M_h_mA + M_nadph_mA + M_o2_mA -> M_1a25dhvitd3_mA + M_h2o_mA + M_nadp_mA		M_h_mN	R_25VITD3Hm	0.0155	M_h_mN + M_nadph_mN + M_o2_mN + M_25hvitd3_mN -> M_h2o_mN + M_nadp_mN + M_1a25dhvitd3_mN	0.027		M_h_m	R_25VITD3Hm	NA	NA	0.0378	0.0935551
476	M_h_mA	R_34HPLFM	0.000971	M_34hpp_mA + M_h_mA + M_nadh_mA -> M_34hpl_mA + M_nad_mA		M_h_mN	R_34HPLFM	0.000504	M_h_mN + M_nadh_mN + M_34hpp_mN -> M_nad_mN + M_34hpl_mN	0.001475		M_h_m	R_34HPLFM	NA	NA	0.002065	0.00511088
477	M_h_mA	R_3DPHBH1	0.000475	M_3dphb_mA + M_h_mA + M_nadh_mA + M_o2_mA -> M_3dpdhb_mA + M_h2o_mA + M_nad_mA		M_h_mN	R_3DPHBH1	0.000193	M_h_mN + M_o2_mN + M_nadh_mN + M_3dphb_mN -> M_h2o_mN + M_nad_mN + M_3dpdhb_mN	0.000668		M_h_m	R_3DPHBH1	NA	NA	0.0009352	0.00231462
478	M_h_mA	R_3DPHBH2	0.000497	M_3dphb_mA + M_h_mA + M_nadph_mA + M_o2_mA -> M_3dpdhb_mA + M_h2o_mA + M_nadp_mA		M_h_mN	R_3DPHBH2	0.000311	M_h_mN + M_nadph_mN + M_o2_mN + M_3dphb_mN -> M_h2o_mN + M_nadp_mN + M_3dpdhb_mN	0.000808		M_h_m	R_3DPHBH2	NA	NA	0.0011312	0.00279972
479	M_h_mA	R_3HBCOAHLm	0.00312	M_3hibutcoa_mA + M_h2o_mA -> M_3hmp_mA + M_coa_mA + M_h_mA		M_h_mN	R_3HBCOAHLm	0.0062276	M_h2o_mN + M_3hibutcoa_mN -> M_h_mN + M_coa_mN + M_3hmp_mN	0.0093476		M_h_m	R_3HBCOAHLm	NA	NA	0.0130866	0.0323895
480	M_h_mA	R_4HBZCOAFm	0.000971	M_coa_mA + M_coucoa_mA + M_h2o_mA + M_nad_mA -> M_4hbzcoa_mA + M_accoa_mA + M_h_mA + M_nadh_mA		M_h_mN	R_4HBZCOAFm	0.000504	M_h2o_mN + M_coa_mN + M_nad_mN + M_coucoa_mN -> M_h_mN + M_nadh_mN + M_4hbzcoa_mN + M_accoa_mN	0.001475		M_h_m	R_4HBZCOAFm	NA	NA	0.002065	0.00511088
481	M_h_mA	R_4HBZFm	0.000971	M_4hbzcoa_mA + M_h2o_mA -> M_4hbz_mA + M_coa_mA + M_h_mA		M_h_mN	R_4HBZFm	0.000504	M_h2o_mN + M_4hbzcoa_mN -> M_h_mN + M_coa_mN + M_4hbz_mN	0.001475		M_h_m	R_4HBZFm	NA	NA	0.002065	0.00511088
482	M_h_mA	R_4HGLSDm	-481.822	M_4hglusa_mA + M_h2o_mA + M_nad_mA <-> M_e4hglu_mA + 2*M_h_mA + M_nadh_mA		M_h_mN	R_4HGLSDm	-505.569	M_h2o_mN + M_nad_mN + M_4hglusa_mN <-> 2*M_h_mN + M_nadh_mN + M_e4hglu_mN	-987.391		M_h_m	R_4HGLSDm	NA	NA	-1382.35	-3421.31
483	M_h_mA	R_AASAD3m	0.000247	M_L2aadp6sa_mA + M_h2o_mA + M_nad_mA -> M_L2aadp_mA + 2*M_h_mA + M_nadh_mA		M_h_mN	R_AASAD3m	8.47e-05	M_h2o_mN + M_nad_mN + M_L2aadp6sa_mN -> 2*M_h_mN + M_L2aadp_mN + M_nadh_mN	0.0003317		M_h_m	R_AASAD3m	NA	NA	0.00046438	0.00114934
484	M_h_mA	R_ACACt2m	0.011099	M_acac_cA + M_h_cA <-> M_acac_mA + M_h_mA		M_h_mN	R_ACACt2m	0.000522	M_h_cN + M_acac_cN <-> M_h_mN + M_acac_mN	0.011621		M_h_m	R_ACACt2m	NA	NA	0.0162694	0.0402668
485	M_h_mA	R_ACt2m	0.00168	M_ac_cA + M_h_cA <-> M_ac_mA + M_h_mA		M_h_mN	R_ACt2m	0.000181	M_h_cN + M_ac_cN <-> M_h_mN + M_ac_mN	0.001861		M_h_m	R_ACt2m	NA	NA	0.0026054	0.00644837
486	M_h_mA	R_ALASm	0.00671	M_gly_mA + M_h_mA + M_succoa_mA -> M_5aop_mA + M_co2_mA + M_coa_mA		M_h_mN	R_ALASm	0.000988	M_h_mN + M_gly_mN + M_succoa_mN -> M_coa_mN + M_co2_mN + M_5aop_mN	0.007698		M_h_m	R_ALASm	NA	NA	0.0107772	0.0266736
487	M_h_mA	R_ALDD2xm	0.000303	M_acald_mA + M_h2o_mA + M_nad_mA -> M_ac_mA + 2*M_h_mA + M_nadh_mA		M_h_mN	R_ALDD2xm	0.000121	M_h2o_mN + M_nad_mN + M_acald_mN -> 2*M_h_mN + M_nadh_mN + M_ac_mN	0.000424		M_h_m	R_ALDD2xm	NA	NA	0.0005936	0.00146916
488	M_h_mA	R_AOBUTDsm	0.0011	M_2aobut_mA + M_h_mA -> M_aact_mA + M_co2_mA		M_h_mN	R_AOBUTDsm	0.0471005	M_h_mN + M_2aobut_mN -> M_co2_mN + M_aact_mN	0.0482005		M_h_m	R_AOBUTDsm	NA	NA	0.0674807	0.167015
489	M_h_mA	R_APOCFm	0.0604261	M_apoC_mA + M_lys_DASH_L_mA -> M_apoC_DASH_Lys_mA + M_h_mA + M_h2o_mA		M_h_mN	R_APOCFm	0.0758787	M_apoC_mN + M_lys_DASH_L_mN -> M_h_mN + M_h2o_mN + M_apoC_DASH_Lys_mN	0.136305		M_h_m	R_APOCFm	NA	NA	0.190827	0.472297
490	M_h_mA	R_ASPGLUm	0.0265	M_glu_DASH_L_cA + M_h_cA + M_asp_DASH_L_mA <-> M_asp_DASH_L_cA + M_glu_DASH_L_mA + M_h_mA		M_h_mN	R_ASPGLUm	0.227794	M_h_cN + M_asp_DASH_L_mN + M_glu_DASH_L_cN <-> M_h_mN + M_glu_DASH_L_mN + M_asp_DASH_L_cN	0.254294		M_h_m	R_ASPGLUm	0.549	1.93174	0.356012	0.88113
491						M_h_mN	R_ASPNATm	0.00194	M_asp_DASH_L_mN + M_accoa_mN -> M_h_mN + M_coa_mN + M_Nacasp_mN	0.00194		M_h_m	R_ASPNATm	NA	NA	0.002716	0.00672211
492	M_h_mA	R_ATPS4m	2.763	4*M_h_cA + M_adp_mA + M_pi_mA -> M_atp_mA + 3*M_h_mA + M_h2o_mA		M_h_mN	R_ATPS4m	4.173	4*M_h_cN + M_adp_mN + M_pi_mN -> 3*M_h_mN + M_h2o_mN + M_atp_mN	6.936		M_h_m	R_ATPS4m	7.4771	26.3093	9.7104	24.0333
493	M_h_mA	R_BACCLm	0.0604261	M_atp_mA + M_btn_mA + M_h_mA -> M_btamp_mA + M_ppi_mA		M_h_mN	R_BACCLm	0.0758787	M_h_mN + M_atp_mN + M_btn_mN -> M_ppi_mN + M_btamp_mN	0.136305		M_h_m	R_BACCLm	NA	NA	0.190827	0.472297
494	M_h_mA	R_BDHm	0.01499	M_bhb_mA + M_nad_mA <-> M_acac_mA + M_h_mA + M_nadh_mA		M_h_mN	R_BDHm	0.0005	M_nad_mN + M_bhb_mN <-> M_h_mN + M_nadh_mN + M_acac_mN	0.01549		M_h_m	R_BDHm	NA	NA	0.021686	0.0536729
495	M_h_mA	R_BHBtm	0.01499	M_bhb_cA + M_h_cA <-> M_bhb_mA + M_h_mA		M_h_mN	R_BHBtm	0.0005	M_h_cN + M_bhb_cN <-> M_h_mN + M_bhb_mN	0.01549		M_h_m	R_BHBtm	NA	NA	0.021686	0.0536729
496	M_h_mA	R_BTNPLm	0.0604261	M_apoC_DASH_Lys_mA + M_btamp_mA -> M_amp_mA + M_apoC_DASH_Lys_btn_mA + M_h_mA		M_h_mN	R_BTNPLm	0.0758787	M_apoC_DASH_Lys_mN + M_btamp_mN -> M_h_mN + M_amp_mN + M_apoC_DASH_Lys_btn_mN	0.136305		M_h_m	R_BTNPLm	NA	NA	0.190827	0.472297
497	M_h_mA	R_COQ3m	0.000971	M_2dpmhobq_mA + M_amet_mA -> M_ahcys_mA + M_h_mA + M_q10_mA		M_h_mN	R_COQ3m	0.000504	M_amet_mN + M_2dpmhobq_mN -> M_q10_mN + M_h_mN + M_ahcys_mN	0.001475		M_h_m	R_COQ3m	NA	NA	0.002065	0.00511088
498	M_h_mA	R_COQ5m	0.000971	M_2dp6mobq_mA + M_amet_mA -> M_2dp6mobq_me_mA + M_ahcys_mA + M_h_mA		M_h_mN	R_COQ5m	0.000504	M_amet_mN + M_2dp6mobq_mN -> M_h_mN + M_ahcys_mN + M_2dp6mobq_me_mN	0.001475		M_h_m	R_COQ5m	NA	NA	0.002065	0.00511088
499	M_h_mA	R_COQ7m	0.000971	M_2dp6mobq_me_mA + M_h_mA + M_nadph_mA + M_o2_mA -> M_2dpmhobq_mA + M_h2o_mA + M_nadp_mA		M_h_mN	R_COQ7m	0.000504	M_h_mN + M_nadph_mN + M_o2_mN + M_2dp6mobq_me_mN -> M_h2o_mN + M_nadp_mN + M_2dpmhobq_mN	0.001475		M_h_m	R_COQ7m	NA	NA	0.002065	0.00511088
500	M_h_mA	R_CSm	0.2618	M_accoa_mA + M_h2o_mA + M_oaa_mA -> M_cit_mA + M_coa_mA + M_h_mA		M_h_mN	R_CSm	0.3374	M_h2o_mN + M_accoa_mN + M_oaa_mN -> M_h_mN + M_coa_mN + M_cit_mN	0.5992		M_h_m	R_CSm	0.5456	1.91977	0.83888	2.07623
501	M_h_mA	R_CYOOm2	0.6726	4*M_focytC_mA + 8*M_h_mA + M_o2_mA -> 4*M_h_cA + 4*M_ficytC_mA + 2*M_h2o_mA		M_h_mN	R_CYOOm2	0.9739	8*M_h_mN + M_o2_mN + 4*M_focytC_mN -> 4*M_h_cN + 2*M_h2o_mN + 4*M_ficytC_mN	1.6465		M_h_m	R_CYOOm2	NA	NA	2.3051	5.70513
502	M_h_mA	R_CYOR_DASH_u10m	1.3524	2*M_ficytC_mA + 2*M_h_mA + M_q10h2_mA -> 4*M_h_cA + 2*M_focytC_mA + M_q10_mA		M_h_mN	R_CYOR_DASH_u10m	1.959	2*M_h_mN + 2*M_ficytC_mN + M_q10h2_mN -> 4*M_h_cN + M_q10_mN + 2*M_focytC_mN	3.3114		M_h_m	R_CYOR_DASH_u10m	NA	NA	4.63596	11.474
503	M_h_mA	R_DHDPBMTm	0.000971	M_3dpdhb_mA + M_amet_mA -> M_3dpdhb_me_mA + M_ahcys_mA + M_h_mA		M_h_mN	R_DHDPBMTm	0.000504	M_3dpdhb_mN + M_amet_mN -> M_h_mN + M_ahcys_mN + M_3dpdhb_me_mN	0.001475		M_h_m	R_DHDPBMTm	NA	NA	0.002065	0.00511088
504	M_h_mA	R_DPHMBDCm	0.000971	M_3dpdhb_me_mA + M_h_mA -> M_2dp6mep_mA + M_co2_mA		M_h_mN	R_DPHMBDCm	0.000504	M_h_mN + M_3dpdhb_me_mN -> M_co2_mN + M_2dp6mep_mN	0.001475		M_h_m	R_DPHMBDCm	NA	NA	0.002065	0.00511088
505	M_h_mA	R_DURIK1m	0.115824	M_atp_mA + M_duri_mA -> M_adp_mA + M_dump_mA + M_h_mA		M_h_mN	R_DURIK1m	0.16066	M_atp_mN + M_duri_mN -> M_h_mN + M_adp_mN + M_dump_mN	0.276484		M_h_m	R_DURIK1m	NA	NA	0.387078	0.958018
506	M_h_mA	R_FCLTm	0.000839	M_fe2_mA + M_ppp9_mA -> 2*M_h_mA + M_pheme_mA		M_h_mN	R_FCLTm	0.000124	M_fe2_mN + M_ppp9_mN -> 2*M_h_mN + M_pheme_mN	0.000963		M_h_m	R_FCLTm	NA	NA	0.0013482	0.0033368
507	M_h_mA	R_FE2tm	0.000839	M_fe2_cA + M_h_cA -> M_fe2_mA + M_h_mA		M_h_mN	R_FE2tm	0.000124	M_h_cN + M_fe2_cN -> M_h_mN + M_fe2_mN	0.000963		M_h_m	R_FE2tm	NA	NA	0.0013482	0.0033368
508	M_h_mA	R_FPGS4m	0.000651	4*M_atp_mA + M_dhf_mA + 4*M_glu_DASH_L_mA -> M_5dhf_mA + 4*M_adp_mA + 4*M_h_mA + 4*M_pi_mA		M_h_mN	R_FPGS4m	0.000729	4*M_glu_DASH_L_mN + 4*M_atp_mN + M_dhf_mN -> 4*M_h_mN + 4*M_adp_mN + 4*M_pi_mN + M_5dhf_mN	0.00138		M_h_m	R_FPGS4m	NA	NA	0.001932	0.0047817
509	M_h_mA	R_FPGS5m	0.000651	M_5dhf_mA + M_atp_mA + M_glu_DASH_L_mA -> M_6dhf_mA + M_adp_mA + M_h_mA + M_pi_mA		M_h_mN	R_FPGS5m	0.000729	M_glu_DASH_L_mN + M_atp_mN + M_5dhf_mN -> M_h_mN + M_6dhf_mN + M_adp_mN + M_pi_mN	0.00138		M_h_m	R_FPGS5m	NA	NA	0.001932	0.0047817
510	M_h_mA	R_FPGS6m	0.000243	M_6dhf_mA + M_atp_mA + M_glu_DASH_L_mA -> M_7dhf_mA + M_adp_mA + M_h_mA + M_pi_mA		M_h_mN	R_FPGS6m	0.000319	M_glu_DASH_L_mN + M_6dhf_mN + M_atp_mN -> M_h_mN + M_7dhf_mN + M_adp_mN + M_pi_mN	0.000562		M_h_m	R_FPGS6m	NA	NA	0.0007868	0.00194733
511	M_h_mA	R_GCC2am	0.0036	M_gly_mA + M_h_mA + M_lpam_mA <-> M_alpam_mA + M_co2_mA		M_h_mN	R_GCC2am	0.00324	M_h_mN + M_gly_mN + M_lpam_mN <-> M_co2_mN + M_alpam_mN	0.00684		M_h_m	R_GCC2am	NA	NA	0.009576	0.0237006
512	M_h_mA	R_GCC2cm	0.0036	M_dhlam_mA + M_nad_mA <-> M_h_mA + M_lpam_mA + M_nadh_mA		M_h_mN	R_GCC2cm	0.00324	M_nad_mN + M_dhlam_mN <-> M_h_mN + M_nadh_mN + M_lpam_mN	0.00684		M_h_m	R_GCC2cm	NA	NA	0.009576	0.0237006
513	M_h_mA	R_GCCam	0.00357	M_gly_mA + M_h_mA + M_lpro_mA <-> M_alpro_mA + M_co2_mA		M_h_mN	R_GCCam	0.00336	M_h_mN + M_gly_mN + M_lpro_mN <-> M_co2_mN + M_alpro_mN	0.00693		M_h_m	R_GCCam	NA	NA	0.009702	0.0240125
514	M_h_mA	R_GCCcm	0.00357	M_dhlpro_mA + M_nad_mA <-> M_h_mA + M_lpro_mA + M_nadh_mA		M_h_mN	R_GCCcm	0.00336	M_nad_mN + M_dhlpro_mN <-> M_h_mN + M_nadh_mN + M_lpro_mN	0.00693		M_h_m	R_GCCcm	NA	NA	0.009702	0.0240125
515	M_h_mA	R_GLUDxm	-0.06094	M_glu_DASH_L_mA + M_h2o_mA + M_nad_mA <-> M_akg_mA + M_h_mA + M_nadh_mA + M_nh4_mA		M_h_mN	R_GLUDxm	0.0064713	M_h2o_mN + M_nad_mN + M_glu_DASH_L_mN <-> M_h_mN + M_akg_mN + M_nadh_mN + M_nh4_mN	-0.0544687		M_h_m	R_GLUDxm	NA	NA	-0.0762562	-0.188734
516	M_h_mA	R_GLUTCOADHm	0.000247	M_fad_mA + M_glutcoa_mA + M_h_mA -> M_b2coa_mA + M_co2_mA + M_fadh2_mA		M_h_mN	R_GLUTCOADHm	8.47e-05	M_h_mN + M_glutcoa_mN + M_fad_mN -> M_co2_mN + M_b2coa_mN + M_fadh2_mN	0.0003317		M_h_m	R_GLUTCOADHm	NA	NA	0.00046438	0.00114934
517	M_h_mA	R_GLUt2m	-0.467	M_glu_DASH_L_cA + M_h_cA <-> M_glu_DASH_L_mA + M_h_mA		M_h_mN	R_GLUt2m	-0.3593	M_h_cN + M_glu_DASH_L_cN <-> M_h_mN + M_glu_DASH_L_mN	-0.8263		M_h_m	R_GLUt2m	-0.0909	-0.319845	-1.15682	-2.86313
518	M_h_mA	R_GTHOm	0.0109	M_gthox_mA + M_h_mA + M_nadph_mA -> 2*M_gthrd_mA + M_nadp_mA		M_h_mN	R_GTHOm	0.0127	M_h_mN + M_nadph_mN + M_gthox_mN -> M_nadp_mN + 2*M_gthrd_mN	0.0236		M_h_m	R_GTHOm	NA	NA	0.03304	0.0817741
519	M_h_mA	R_HACD1m	-0.000247	M_aacoa_mA + M_h_mA + M_nadh_mA <-> M_3hbcoa_mA + M_nad_mA		M_h_mN	R_HACD1m	-8.47e-05	M_h_mN + M_nadh_mN + M_aacoa_mN <-> M_nad_mN + M_3hbcoa_mN	-0.0003317		M_h_m	R_HACD1m	NA	NA	-0.00046438	-0.00114934
520	M_h_mA	R_HACD9m	0.0017	M_3hmbcoa_mA + M_nad_mA <-> M_2maacoa_mA + M_h_mA + M_nadh_mA		M_h_mN	R_HACD9m	0.00166	M_nad_mN + M_3hmbcoa_mN <-> M_h_mN + M_nadh_mN + M_2maacoa_mN	0.00336		M_h_m	R_HACD9m	NA	NA	0.004704	0.0116424
521	M_h_mA	R_HCO3Em	0.14347	M_co2_mA + M_h2o_mA <-> M_h_mA + M_hco3_mA		M_h_mN	R_HCO3Em	0.154589	M_h2o_mN + M_co2_mN <-> M_h_mN + M_hco3_mN	0.298059		M_h_m	R_HCO3Em	NA	NA	0.417283	1.03278
522	M_h_mA	R_HIBDm	0.00312	M_3hmp_mA + M_nad_mA <-> M_2mop_mA + M_h_mA + M_nadh_mA		M_h_mN	R_HIBDm	0.0062276	M_nad_mN + M_3hmp_mN <-> M_h_mN + M_nadh_mN + M_2mop_mN	0.0093476		M_h_m	R_HIBDm	NA	NA	0.0130866	0.0323895
523	M_h_mA	R_HMGCOASim	0.133555	M_aacoa_mA + M_accoa_mA + M_h2o_mA -> M_coa_mA + M_h_mA + M_hmgcoa_mA		M_h_mN	R_HMGCOASim	0.155233	M_h2o_mN + M_accoa_mN + M_aacoa_mN -> M_h_mN + M_coa_mN + M_hmgcoa_mN	0.288788		M_h_m	R_HMGCOASim	NA	NA	0.404303	1.00065
524	M_h_mA	R_HPROxm	3.53e-05	M_4hpro_DASH_LT_mA + M_nad_mA -> M_1p3h5c_mA + 2*M_h_mA + M_nadh_mA		M_h_mN	R_HPROxm	3.8e-05	M_4hpro_DASH_LT_mN + M_nad_mN -> 2*M_h_mN + M_nadh_mN + M_1p3h5c_mN	7.33e-05		M_h_m	R_HPROxm	NA	NA	0.00010262	0.000253985
525	M_h_mA	R_Htm	0.56447	M_h_cA -> M_h_mA		M_h_mN	R_Htm	0.660867	M_h_cN -> M_h_mN	1.22534		M_h_m	R_Htm	NA	NA	1.71547	4.2458
526	M_h_mA	R_L_DASH_LACtm	0.548982	M_h_cA + M_lac_DASH_L_cA <-> M_h_mA + M_lac_DASH_L_mA		M_h_mN	R_L_DASH_LACtm	0.141699	M_h_cN + M_lac_DASH_L_cN <-> M_h_mN + M_lac_DASH_L_mN	0.690681		M_h_m	R_L_DASH_LACtm	NA	NA	0.966953	2.39321
527	M_h_mA	R_LDH_Lm	0.2454	M_lac_DASH_L_mA + M_nad_mA <-> M_h_mA + M_nadh_mA + M_pyr_mA		M_h_mN	R_LDH_Lm	0.141699	M_nad_mN + M_lac_DASH_L_mN <-> M_h_mN + M_nadh_mN + M_pyr_mN	0.387099		M_h_m	R_LDH_Lm	NA	NA	0.541938	1.3413
528	M_h_mA	R_LYStm	0.000247	M_lys_DASH_L_cA + M_h_mA <-> M_h_cA + M_lys_DASH_L_mA		M_h_mN	R_LYStm	8.47e-05	M_h_mN + M_lys_DASH_L_cN <-> M_h_cN + M_lys_DASH_L_mN	0.0003317		M_h_m	R_LYStm	NA	NA	0.00046438	0.00114934
529	M_h_mA	R_MCCCrm	0.005538	M_3mb2coa_mA + M_atp_mA + M_hco3_mA <-> M_3mgcoa_mA + M_adp_mA + M_h_mA + M_pi_mA		M_h_mN	R_MCCCrm	0.000312	M_atp_mN + M_3mb2coa_mN + M_hco3_mN <-> M_h_mN + M_adp_mN + M_pi_mN + M_3mgcoa_mN	0.00585		M_h_m	R_MCCCrm	NA	NA	0.00819	0.0202703
530	M_h_mA	R_MDHm	0.2857	M_mal_DASH_L_mA + M_nad_mA <-> M_h_mA + M_nadh_mA + M_oaa_mA		M_h_mN	R_MDHm	0.5671	M_nad_mN + M_mal_DASH_L_mN <-> M_h_mN + M_nadh_mN + M_oaa_mN	0.8528		M_h_m	R_MDHm	1.0946	3.85151	1.19392	2.95495
531	M_h_mA	R_MMCDm	0.122125	M_h_mA + M_mmcoa_DASH_S_mA -> M_co2_mA + M_ppcoa_mA		M_h_mN	R_MMCDm	0.146391	M_h_mN + M_mmcoa_DASH_S_mN -> M_co2_mN + M_ppcoa_mN	0.268516		M_h_m	R_MMCDm	NA	NA	0.375923	0.930411
532	M_h_mA	R_MTHFCm	0.053541	M_h2o_mA + M_methf_mA <-> M_10fthf_mA + M_h_mA		M_h_mN	R_MTHFCm	0.0337	M_h2o_mN + M_methf_mN <-> M_10fthf_mN + M_h_mN	0.087241		M_h_m	R_MTHFCm	NA	NA	0.122137	0.30229
533	M_h_mA	R_NADH2_DASH_u10m	1.0732	5*M_h_mA + M_nadh_mA + M_q10_mA -> 4*M_h_cA + M_nad_mA + M_q10h2_mA		M_h_mN	R_NADH2_DASH_u10m	1.5995	M_q10_mN + 5*M_h_mN + M_nadh_mN -> 4*M_h_cN + M_nad_mN + M_q10h2_mN	2.6727		M_h_m	R_NADH2_DASH_u10m	2.7315	9.61119	3.74178	9.26091
534	M_h_mA	R_ORNt3m	-17.65	M_h_cA + M_orn_mA <-> M_orn_cA + M_h_mA		M_h_mN	R_ORNt3m	11.03	M_h_cN + M_orn_mN <-> M_h_mN + M_orn_cN	-6.62		M_h_m	R_ORNt3m	NA	NA	-9.268	-22.9383
535	M_h_mA	R_ORNt4m	17.65	M_citr_DASH_L_cA + M_h_cA + M_orn_mA <-> M_orn_cA + M_citr_DASH_L_mA + M_h_mA		M_h_mN	R_ORNt4m	-11.03	M_h_cN + M_citr_DASH_L_cN + M_orn_mN <-> M_h_mN + M_citr_DASH_L_mN + M_orn_cN	6.62		M_h_m	R_ORNt4m	NA	NA	9.268	22.9383
536	M_h_mA	R_P45011A1m	0.0233	M_chsterol_mA + M_h_mA + M_nadph_mA + 2*M_o2_mA -> M_4mptnl_mA + 2*M_h2o_mA + M_nadp_mA + M_prgnlone_mA		M_h_mN	R_P45011A1m	0.0272	M_h_mN + M_nadph_mN + 2*M_o2_mN + M_chsterol_mN -> 2*M_h2o_mN + M_nadp_mN + M_4mptnl_mN + M_prgnlone_mN	0.0505		M_h_m	R_P45011A1m	NA	NA	0.0707	0.174983
537	M_h_mA	R_P5CDm	0.0035963	M_1pyr5c_mA + 2*M_h2o_mA + M_nad_mA -> M_glu_DASH_L_mA + M_h_mA + M_nadh_mA		M_h_mN	R_P5CDm	0.00378	2*M_h2o_mN + M_nad_mN + M_1pyr5c_mN -> M_h_mN + M_nadh_mN + M_glu_DASH_L_mN	0.0073763		M_h_m	R_P5CDm	NA	NA	0.0103268	0.0255589
538	M_h_mA	R_PCm	0.00247	M_atp_mA + M_hco3_mA + M_pyr_mA -> M_adp_mA + M_h_mA + M_oaa_mA + M_pi_mA						0.00247		M_h_m	R_PCm	NA	NA	0.003458	0.00855856
539	M_h_mA	R_PETOHMm_hs	8e-05	3*M_amet_mA + M_pe_hs_mA -> 3*M_ahcys_mA + 3*M_h_mA + M_pchol_hs_mA		M_h_mN	R_PETOHMm_hs	3.38e-05	3*M_amet_mN + M_pe_hs_mN -> 3*M_h_mN + 3*M_ahcys_mN + M_pchol_hs_mN	0.0001138		M_h_m	R_PETOHMm_hs	NA	NA	0.00015932	0.000394317
540	M_h_mA	R_PHCDm	481.822	M_1p3h5c_mA + 2*M_h2o_mA + M_nad_mA -> M_e4hglu_mA + M_h_mA + M_nadh_mA		M_h_mN	R_PHCDm	505.57	2*M_h2o_mN + M_nad_mN + M_1p3h5c_mN -> M_h_mN + M_nadh_mN + M_e4hglu_mN	987.391		M_h_m	R_PHCDm	NA	NA	1382.35	3421.31
541	M_h_mA	R_PHCHGSm	-481.822	M_1p3h5c_mA + M_h_mA + M_h2o_mA <-> M_4hglusa_mA		M_h_mN	R_PHCHGSm	-505.569	M_h_mN + M_h2o_mN + M_1p3h5c_mN <-> M_4hglusa_mN	-987.391		M_h_m	R_PHCHGSm	NA	NA	-1382.35	-3421.31
542	M_h_mA	R_PIt2m	1.6591	M_h_cA + M_pi_cA <-> M_h_mA + M_pi_mA		M_h_mN	R_PIt2m	2.28179	M_h_cN + M_pi_cN <-> M_h_mN + M_pi_mN	3.94089		M_h_m	R_PIt2m	7.9318	27.9092	5.51725	13.6552
543	M_h_mA	R_PPAm	0.138497	M_h2o_mA + M_ppi_mA -> M_h_mA + 2*M_pi_mA		M_h_mN	R_PPAm	0.155784	M_h2o_mN + M_ppi_mN -> M_h_mN + 2*M_pi_mN	0.294281		M_h_m	R_PPAm	NA	NA	0.411993	1.01968
544	M_h_mA	R_PPCOACm	0.135465	M_atp_mA + M_hco3_mA + M_ppcoa_mA -> M_adp_mA + M_h_mA + M_mmcoa_DASH_S_mA + M_pi_mA		M_h_mN	R_PPCOACm	0.154277	M_ppcoa_mN + M_atp_mN + M_hco3_mN -> M_h_mN + M_adp_mN + M_pi_mN + M_mmcoa_DASH_S_mN	0.289742		M_h_m	R_PPCOACm	NA	NA	0.405639	1.00396
545	M_h_mA	R_PRO1xm	0.00194	M_nad_mA + M_pro_DASH_L_mA -> M_1pyr5c_mA + 2*M_h_mA + M_nadh_mA		M_h_mN	R_PRO1xm	0.00185	M_nad_mN + M_pro_DASH_L_mN -> 2*M_h_mN + M_nadh_mN + M_1pyr5c_mN	0.00379		M_h_m	R_PRO1xm	NA	NA	0.005306	0.0131324
546	M_h_mA	R_PROD2m	0.00166	M_fad_mA + M_pro_DASH_L_mA -> M_1pyr5c_mA + M_fadh2_mA + M_h_mA		M_h_mN	R_PROD2m	0.00193	M_fad_mN + M_pro_DASH_L_mN -> M_h_mN + M_fadh2_mN + M_1pyr5c_mN	0.00359		M_h_m	R_PROD2m	NA	NA	0.005026	0.0124394
547	M_h_mA	R_PYRt2m	-0.05404	M_h_cA + M_pyr_cA <-> M_h_mA + M_pyr_mA		M_h_mN	R_PYRt2m	0.2368	M_h_cN + M_pyr_cN <-> M_h_mN + M_pyr_mN	0.18276		M_h_m	R_PYRt2m	0.5456	1.91977	0.255864	0.633264
548	M_h_mA	R_SACCD3m	0.000247	M_akg_mA + M_h_mA + M_lys_DASH_L_mA + M_nadph_mA -> M_h2o_mA + M_nadp_mA + M_saccrp_DASH_L_mA		M_h_mN	R_SACCD3m	8.47e-05	M_h_mN + M_nadph_mN + M_akg_mN + M_lys_DASH_L_mN -> M_h2o_mN + M_nadp_mN + M_saccrp_DASH_L_mN	0.0003317		M_h_m	R_SACCD3m	NA	NA	0.00046438	0.00114934
549	M_h_mA	R_SACCD4m	0.000247	M_h2o_mA + M_nadp_mA + M_saccrp_DASH_L_mA -> M_L2aadp6sa_mA + M_glu_DASH_L_mA + M_h_mA + M_nadph_mA		M_h_mN	R_SACCD4m	8.47e-05	M_h2o_mN + M_nadp_mN + M_saccrp_DASH_L_mN -> M_h_mN + M_nadph_mN + M_glu_DASH_L_mN + M_L2aadp6sa_mN	0.0003317		M_h_m	R_SACCD4m	NA	NA	0.00046438	0.00114934
550	M_h_mA	R_SPODMm	0.00688	2*M_h_mA + 2*M_o2s_mA -> M_h2o2_mA + M_o2_mA		M_h_mN	R_SPODMm	0.00651	2*M_h_mN + 2*M_o2s_mN -> M_o2_mN + M_h2o2_mN	0.01339		M_h_m	R_SPODMm	NA	NA	0.018746	0.0463964
551	M_h_mA	R_SSALxm	0.2515	M_h2o_mA + M_nad_mA + M_sucsal_mA -> 2*M_h_mA + M_nadh_mA + M_succ_mA		M_h_mN	R_SSALxm	0.108485	M_h2o_mN + M_nad_mN + M_sucsal_mN -> 2*M_h_mN + M_nadh_mN + M_succ_mN	0.359985		M_h_m	R_SSALxm	0.0909	0.319845	0.50398	1.24735
552	M_h_mA	R_THD1m	0.4571	M_h_cA + M_nadh_mA + M_nadp_mA <-> M_h_mA + M_nad_mA + M_nadph_mA		M_h_mN	R_THD1m	0.5403	M_h_cN + M_nadp_mN + M_nadh_mN <-> M_h_mN + M_nadph_mN + M_nad_mN	0.9974		M_h_m	R_THD1m	NA	NA	1.39636	3.45599
553	M_h_mA	R_TMDK1m	0.130794	M_atp_mA + M_thymd_mA -> M_adp_mA + M_dtmp_mA + M_h_mA		M_h_mN	R_TMDK1m	0.15639	M_atp_mN + M_thymd_mN -> M_h_mN + M_adp_mN + M_dtmp_mN	0.287184		M_h_m	R_TMDK1m	NA	NA	0.402057	0.995093
554	M_h_mA	R_VITD2Hm	0.028	M_h_mA + M_nadph_mA + M_o2_mA + M_vitd2_mA -> M_25hvitd2_mA + M_h2o_mA + M_nadp_mA		M_h_mN	R_VITD2Hm	0.0316	M_h_mN + M_nadph_mN + M_o2_mN + M_vitd2_mN -> M_h2o_mN + M_nadp_mN + M_25hvitd2_mN	0.0596		M_h_m	R_VITD2Hm	NA	NA	0.08344	0.206514
555	M_h_mA	R_VITD3Hm	0.029	M_h_mA + M_nadph_mA + M_o2_mA + M_vitd3_mA -> M_25hvitd3_mA + M_h2o_mA + M_nadp_mA		M_h_mN	R_VITD3Hm	0.0327	M_h_mN + M_nadph_mN + M_o2_mN + M_vitd3_mN -> M_h2o_mN + M_nadp_mN + M_25hvitd3_mN	0.0617		M_h_m	R_VITD3Hm	NA	NA	0.08638	0.213791
556	M_h_mA	R_MTDNAdpolym	1.92e-06	33136*M_h2o_mA + M_mtDNAn_mA -> 7350*M_dgmp_mA + 9218*M_dtmp_mA + 33136*M_h_mA + M_mtDNAn_DASH_1_mA + 9218*M_damp_mA + 7350*M_dcmp_mA		M_h_mN	R_MTDNAdpolym	2.37e-06	33136*M_h2o_mN + M_mtDNAn_mN -> 33136*M_h_mN + 7350*M_dgmp_mN + 9218*M_dtmp_mN + M_mtDNAn_DASH_1_mN + 9218*M_damp_mN + 7350*M_dcmp_mN	4.29e-06		M_h_m	R_MTDNAdpolym	NA	NA	6.006e-06	1.48649e-05
557	M_h_mA	R_NH3tm	-0.091173	M_nh4_cA + M_h_mA <-> M_h_cA + M_nh4_mA		M_h_mN	R_NH3tm	-0.2637	M_h_mN + M_nh4_cN <-> M_h_cN + M_nh4_mN	-0.354873		M_h_m	R_NH3tm	NA	NA	-0.496822	-1.22964
558	M_h_mA	R_DM_atp_LPAREN_m_RPAREN_	0.390707	M_atp_mA + M_h2o_mA -> M_adp_mA + M_h_mA + M_pi_mA		M_h_mN	R_DM_atp_LPAREN_m_RPAREN_	1.21439	M_h2o_mN + M_atp_mN -> M_h_mN + M_adp_mN + M_pi_mN	1.6051		M_h_m	R_DM_atp_LPAREN_m_RPAREN_	NA	NA	2.24714	5.56167
559	M_h_mA	R_PSDm_hs	3.98e-05	M_h_mA + M_ps_hs_mA -> M_co2_mA + M_pe_hs_mA		M_h_mN	R_PSDm_hs	1.7e-05	M_h_mN + M_ps_hs_mN -> M_co2_mN + M_pe_hs_mN	5.68e-05		M_h_m	R_PSDm_hs	NA	NA	7.952e-05	0.000196812
560	M_h2o_cA	R_DM_atp_LPAREN_c_RPAREN_	0.488282	M_atp_cA + M_h2o_cA -> M_adp_cA + M_h_cA + M_pi_cA		M_h2o_cN	R_DM_atp_LPAREN_c_RPAREN_	2.07472	M_atp_cN + M_h2o_cN -> M_adp_cN + M_h_cN + M_pi_cN	2.563		M_h2o_c	R_DM_atp_LPAREN_c_RPAREN_	NA	NA	3.58821	8.88082
561	M_h2o_cA	R_AACTOOR	0.0011	M_aact_cA + M_h2o_cA + M_o2_cA -> M_h2o2_cA + M_mthgxl_cA + M_nh4_cA		M_h2o_cN	R_AACTOOR	0.0471005	M_h2o_cN + M_aact_cN + M_o2_cN -> M_h2o2_cN + M_mthgxl_cN + M_nh4_cN	0.0482005		M_h2o_c	R_AACTOOR	NA	NA	0.0674807	0.167015
562	M_h2o_cA	R_ACYP	0.138552	M_13dpg_cA + M_h2o_cA -> M_3pg_cA + M_h_cA + M_pi_cA		M_h2o_cN	R_ACYP	0.173357	M_h2o_cN + M_13dpg_cN -> M_h_cN + M_pi_cN + M_3pg_cN	0.31191		M_h2o_c	R_ACYP	NA	NA	0.436674	1.08077
563	M_h2o_cA	R_ALDD2x	0.000306	M_acald_cA + M_h2o_cA + M_nad_cA -> M_ac_cA + 2*M_h_cA + M_nadh_cA		M_h2o_cN	R_ALDD2x	0.000107	M_h2o_cN + M_acald_cN + M_nad_cN -> 2*M_h_cN + M_ac_cN + M_nadh_cN	0.000413		M_h2o_c	R_ALDD2x	NA	NA	0.0005782	0.00143105
564	M_h2o_cA	R_ALDD2y	0.00032	M_acald_cA + M_h2o_cA + M_nadp_cA -> M_ac_cA + 2*M_h_cA + M_nadph_cA		M_h2o_cN	R_ALDD2y	7.4e-05	M_h2o_cN + M_acald_cN + M_nadp_cN -> 2*M_h_cN + M_ac_cN + M_nadph_cN	0.000394		M_h2o_c	R_ALDD2y	NA	NA	0.0005516	0.00136521
565	M_h2o_cA	R_ALR	0.0011	M_h2o_cA + M_mthgxl_cA + M_nadp_cA -> 2*M_h_cA + M_nadph_cA + M_pyr_cA		M_h2o_cN	R_ALR	0.0471005	M_h2o_cN + M_mthgxl_cN + M_nadp_cN -> 2*M_h_cN + M_nadph_cN + M_pyr_cN	0.0482005		M_h2o_c	R_ALR	NA	NA	0.0674807	0.167015
566	M_h2o_cA	R_CPPPGO	0.000839	M_cpppg3_cA + 2*M_h_cA + M_o2_cA -> 2*M_co2_cA + 2*M_h2o_cA + M_pppg9_cA		M_h2o_cN	R_CPPPGO	0.000124	2*M_h_cN + M_o2_cN + M_cpppg3_cN -> 2*M_h2o_cN + 2*M_co2_cN + M_pppg9_cN	0.000963		M_h2o_c	R_CPPPGO	NA	NA	0.0013482	0.0033368
567	M_h2o_cA	R_DPGase	0.148186	M_23dpg_cA + M_h2o_cA -> M_3pg_cA + M_pi_cA		M_h2o_cN	R_DPGase	0.179462	M_h2o_cN + M_23dpg_cN -> M_pi_cN + M_3pg_cN	0.327648		M_h2o_c	R_DPGase	NA	NA	0.458707	1.1353
568	M_h2o_cA	R_ENO	0.0229	M_2pg_cA <-> M_h2o_cA + M_pep_cA		M_h2o_cN	R_ENO	0.4898	M_2pg_cN <-> M_h2o_cN + M_pep_cN	0.5127		M_h2o_c	R_ENO	0.5619	1.97713	0.71778	1.77651
569						M_h2o_cN	R_GABAVESSEC	0.173808	M_atp_cN + M_h2o_cN + 3*M_4abut_cN -> 3*M_4abut_I + M_adp_cN + M_h_cN + M_pi_cN	0.173808		M_h2o_c	R_GABAVESSEC	NA	NA	0.243332	0.602246
570	M_h2o_cA	R_GLUVESSEC	0.144088	M_atp_cA + M_glu_DASH_L_cA + M_h2o_cA -> M_adp_cA + M_h_cA + M_pi_cA + M_glu_DASH_L_e						0.144088		M_h2o_c	R_GLUVESSEC	NA	NA	0.201723	0.499266
571	M_h2o_cA	R_H2Ot	-1.836	M_h2o_e <-> M_h2o_cA						-1.836		M_h2o_c	R_H2Ot	-10.0487	-35.3578	-2.5704	-6.36175
572						M_h2o_cN	R_H2Ot	-0.7999	M_h2o_I <-> M_h2o_cN	-0.7999		M_h2o_c	R_H2Ot	-10.0487	-35.3578	-1.11986	-2.77166
573	M_h2o_cA	R_H2Otm	-2.2869	M_h2o_cA <-> M_h2o_mA		M_h2o_cN	R_H2Otm	-3.1835	M_h2o_cN <-> M_h2o_mN	-5.4704		M_h2o_c	R_H2Otm	-9.5065	-33.45	-7.65856	-18.955
574	M_h2o_cA	R_HMBS	0.000839	M_h2o_cA + 4*M_ppbng_cA -> M_hmbil_cA + 4*M_nh4_cA		M_h2o_cN	R_HMBS	0.000124	M_h2o_cN + 4*M_ppbng_cN -> 4*M_nh4_cN + M_hmbil_cN	0.000963		M_h2o_c	R_HMBS	NA	NA	0.0013482	0.0033368
575	M_h2o_cA	R_NaKt	0.145137	M_atp_cA + M_h2o_cA + 3*M_na1_cA + 2*M_k_e -> M_adp_cA + M_h_cA + 2*M_k_cA + M_pi_cA + 3*M_na1_e						0.145137		M_h2o_c	R_NaKt	NA	NA	0.203191	0.502898
576						M_h2o_cN	R_NaKt	0.173484	2*M_k_I + M_atp_cN + M_h2o_cN + 3*M_na1_cN -> 3*M_na1_I + M_adp_cN + M_h_cN + M_pi_cN + 2*M_k_cN	0.173484		M_h2o_c	R_NaKt	NA	NA	0.242878	0.601124
577	M_h2o_cA	R_PCFLOPm	8e-05	M_atp_cA + M_h2o_cA + M_pchol_hs_mA -> M_adp_cA + M_h_cA + M_pchol_hs_cA + M_pi_cA		M_h2o_cN	R_PCFLOPm	3.38e-05	M_atp_cN + M_h2o_cN + M_pchol_hs_mN -> M_adp_cN + M_h_cN + M_pi_cN + M_pchol_hs_cN	0.0001138		M_h2o_c	R_PCFLOPm	NA	NA	0.00015932	0.000394317
578	M_h2o_cA	R_PEFLIP	2.41e-05	M_atp_cA + M_h2o_cA + M_pe_hs_e -> M_adp_cA + M_h_cA + M_pe_hs_cA + M_pi_cA						2.41e-05		M_h2o_c	R_PEFLIP	NA	NA	3.374e-05	8.35066e-05
579						M_h2o_cN	R_PEFLIP	1.69e-05	M_pe_hs_I + M_atp_cN + M_h2o_cN -> M_adp_cN + M_h_cN + M_pi_cN + M_pe_hs_cN	1.69e-05		M_h2o_c	R_PEFLIP	NA	NA	2.366e-05	5.85586e-05
580	M_h2o_cA	R_PEFLIPm	4.02e-05	M_atp_cA + M_h2o_cA + M_pe_hs_cA -> M_adp_cA + M_h_cA + M_pi_cA + M_pe_hs_mA		M_h2o_cN	R_PEFLIPm	1.69e-05	M_atp_cN + M_h2o_cN + M_pe_hs_cN -> M_adp_cN + M_h_cN + M_pi_cN + M_pe_hs_mN	5.71e-05		M_h2o_c	R_PEFLIPm	NA	NA	7.994e-05	0.000197852
581	M_h2o_cA	R_PGL	0.00353	M_6pgl_cA + M_h2o_cA -> M_6pgc_cA + M_h_cA		M_h2o_cN	R_PGL	0.0053	M_h2o_cN + M_6pgl_cN -> M_h_cN + M_6pgc_cN	0.00883		M_h2o_c	R_PGL	0.0196	0.0689655	0.012362	0.030596
582	M_h2o_cA	R_PPBNGS	0.00336	2*M_5aop_cA -> M_h_cA + 2*M_h2o_cA + M_ppbng_cA		M_h2o_cN	R_PPBNGS	0.000494	2*M_5aop_cN -> 2*M_h2o_cN + M_h_cN + M_ppbng_cN	0.003854		M_h2o_c	R_PPBNGS	NA	NA	0.0053956	0.0133541
583	M_h2o_cA	R_PSFLIP	2.39e-05	M_atp_cA + M_h2o_cA + M_ps_hs_e -> M_adp_cA + M_h_cA + M_pi_cA + M_ps_hs_cA						2.39e-05		M_h2o_c	R_PSFLIP	NA	NA	3.346e-05	8.28136e-05
584						M_h2o_cN	R_PSFLIP	1.7e-05	M_ps_hs_I + M_atp_cN + M_h2o_cN -> M_adp_cN + M_h_cN + M_pi_cN + M_ps_hs_cN	1.7e-05		M_h2o_c	R_PSFLIP	NA	NA	2.38e-05	5.89051e-05
585	M_h2o_cA	R_PSFLIPm	3.98e-05	M_atp_cA + M_h2o_cA + M_ps_hs_cA -> M_adp_cA + M_h_cA + M_pi_cA + M_ps_hs_mA		M_h2o_cN	R_PSFLIPm	1.7e-05	M_atp_cN + M_h2o_cN + M_ps_hs_cN -> M_adp_cN + M_h_cN + M_pi_cN + M_ps_hs_mN	5.68e-05		M_h2o_c	R_PSFLIPm	NA	NA	7.952e-05	0.000196812
586	M_h2o_cA	R_PSP_L	0.0615846	M_h2o_cA + M_pser_DASH_L_cA -> M_pi_cA + M_ser_DASH_L_cA						0.0615846		M_h2o_c	R_PSP_L	NA	NA	0.0862184	0.213391
587	M_h2o_cA	R_UPP3S	0.000839	M_hmbil_cA -> M_h2o_cA + M_uppg3_cA		M_h2o_cN	R_UPP3S	0.000124	M_hmbil_cN -> M_h2o_cN + M_uppg3_cN	0.000963		M_h2o_c	R_UPP3S	NA	NA	0.0013482	0.0033368
588	M_h2o_cA	R_H2Ot_Int	0.7999	M_h2o_I <-> M_h2o_cA						0.7999		M_h2o_c	R_H2Ot_Int	NA	NA	1.11986	2.77166
589	M_h2o_cA	R_NaKt_Int	0.149284	M_atp_cA + M_h2o_cA + 3*M_na1_cA + 2*M_k_I -> M_adp_cA + M_h_cA + 2*M_k_cA + M_pi_cA + 3*M_na1_I						0.149284		M_h2o_c	R_NaKt_Int	NA	NA	0.208997	0.517268
590	M_h2o_cA	R_PEFLIP_Int	1.62e-05	M_atp_cA + M_h2o_cA + M_pe_hs_I -> M_adp_cA + M_h_cA + M_pe_hs_cA + M_pi_cA						1.62e-05		M_h2o_c	R_PEFLIP_Int	NA	NA	2.268e-05	5.61331e-05
591	M_h2o_cA	R_PSFLIP_Int	1.59e-05	M_atp_cA + M_h2o_cA + M_ps_hs_I -> M_adp_cA + M_h_cA + M_pi_cA + M_ps_hs_cA						1.59e-05		M_h2o_c	R_PSFLIP_Int	NA	NA	2.226e-05	5.50936e-05
592	M_h2o_e	R_EX_h2o_LPAREN_e_RPAREN_	1.836	M_h2o_e <-> M_h2o_eX						1.836		M_h2o_e	R_EX_h2o_LPAREN_e_RPAREN_	NA	NA	2.5704	6.36175
593	M_h2o_e	R_H2Ot	-1.836	M_h2o_e <-> M_h2o_cA						-1.836		M_h2o_e	R_H2Ot	-10.0487	-35.3578	-2.5704	-6.36175
594	M_h2o_I	R_H2Ot_Int	0.7999	M_h2o_I <-> M_h2o_cA						0.7999		M_h2o_I	R_H2Ot_Int	NA	NA	1.11986	2.77166
595						M_h2o_I	R_H2Ot	-0.7999	M_h2o_I <-> M_h2o_cN	-0.7999		M_h2o_I	R_H2Ot	-10.0487	-35.3578	-1.11986	-2.77166
596	M_h2o_mA	R_1a_COMMA_24_COMMA_25VITD2Hm	0.00908	M_2425dhvitd2_mA + M_h_mA + M_nadph_mA + M_o2_mA -> M_1a2425thvitd2_mA + M_h2o_mA + M_nadp_mA		M_h2o_mN	R_1a_COMMA_24_COMMA_25VITD2Hm	0.0187	M_2425dhvitd2_mN + M_h_mN + M_nadph_mN + M_o2_mN -> M_1a2425thvitd2_mN + M_h2o_mN + M_nadp_mN	0.02778		M_h2o_m	R_1a_COMMA_24_COMMA_25VITD2Hm	NA	NA	0.038892	0.0962578
597	M_h2o_mA	R_1a_COMMA_24_COMMA_25VITD3Hm	0.0161	M_2425dhvitd3_mA + M_h_mA + M_nadph_mA + M_o2_mA -> M_1a2425thvitd3_mA + M_h2o_mA + M_nadp_mA		M_h2o_mN	R_1a_COMMA_24_COMMA_25VITD3Hm	0.0186	M_h_mN + M_nadph_mN + M_o2_mN + M_2425dhvitd3_mN -> M_h2o_mN + M_nadp_mN + M_1a2425thvitd3_mN	0.0347		M_h2o_m	R_1a_COMMA_24_COMMA_25VITD3Hm	NA	NA	0.04858	0.120236
598	M_h2o_mA	R_1a_COMMA_25VITD2Hm	0.0161	M_1a25dhvitd2_mA + M_h_mA + M_nadph_mA + M_o2_mA -> M_1a2425thvitd2_mA + M_h2o_mA + M_nadp_mA		M_h2o_mN	R_1a_COMMA_25VITD2Hm	0.0158	M_h_mN + M_nadph_mN + M_o2_mN + M_1a25dhvitd2_mN -> M_1a2425thvitd2_mN + M_h2o_mN + M_nadp_mN	0.0319		M_h2o_m	R_1a_COMMA_25VITD2Hm	NA	NA	0.04466	0.110534
599	M_h2o_mA	R_1a_COMMA_25VITD3Hm	0.0115	M_1a25dhvitd3_mA + M_h_mA + M_nadph_mA + M_o2_mA -> M_1a2425thvitd3_mA + M_h2o_mA + M_nadp_mA		M_h2o_mN	R_1a_COMMA_25VITD3Hm	0.0155	M_h_mN + M_nadph_mN + M_o2_mN + M_1a25dhvitd3_mN -> M_h2o_mN + M_nadp_mN + M_1a2425thvitd3_mN	0.027		M_h2o_m	R_1a_COMMA_25VITD3Hm	NA	NA	0.0378	0.0935551
600	M_h2o_mA	R_24_COMMA_25VITD2Hm	0.00908	M_25hvitd2_mA + M_h_mA + M_nadph_mA + M_o2_mA -> M_2425dhvitd2_mA + M_h2o_mA + M_nadp_mA		M_h2o_mN	R_24_COMMA_25VITD2Hm	0.0187	M_h_mN + M_nadph_mN + M_o2_mN + M_25hvitd2_mN -> M_2425dhvitd2_mN + M_h2o_mN + M_nadp_mN	0.02778		M_h2o_m	R_24_COMMA_25VITD2Hm	NA	NA	0.038892	0.0962578
601	M_h2o_mA	R_24_COMMA_25VITD3Hm	0.0161	M_25hvitd3_mA + M_h_mA + M_nadph_mA + M_o2_mA -> M_2425dhvitd3_mA + M_h2o_mA + M_nadp_mA		M_h2o_mN	R_24_COMMA_25VITD3Hm	0.0186	M_h_mN + M_nadph_mN + M_o2_mN + M_25hvitd3_mN -> M_h2o_mN + M_nadp_mN + M_2425dhvitd3_mN	0.0347		M_h2o_m	R_24_COMMA_25VITD3Hm	NA	NA	0.04858	0.120236
602	M_h2o_mA	R_25VITD2Hm	0.0161	M_25hvitd2_mA + M_h_mA + M_nadph_mA + M_o2_mA -> M_1a25dhvitd2_mA + M_h2o_mA + M_nadp_mA		M_h2o_mN	R_25VITD2Hm	0.0158	M_h_mN + M_nadph_mN + M_o2_mN + M_25hvitd2_mN -> M_h2o_mN + M_nadp_mN + M_1a25dhvitd2_mN	0.0319		M_h2o_m	R_25VITD2Hm	NA	NA	0.04466	0.110534
603	M_h2o_mA	R_25VITD3Hm	0.0115	M_25hvitd3_mA + M_h_mA + M_nadph_mA + M_o2_mA -> M_1a25dhvitd3_mA + M_h2o_mA + M_nadp_mA		M_h2o_mN	R_25VITD3Hm	0.0155	M_h_mN + M_nadph_mN + M_o2_mN + M_25hvitd3_mN -> M_h2o_mN + M_nadp_mN + M_1a25dhvitd3_mN	0.027		M_h2o_m	R_25VITD3Hm	NA	NA	0.0378	0.0935551
604	M_h2o_mA	R_3DPHBH1	0.000475	M_3dphb_mA + M_h_mA + M_nadh_mA + M_o2_mA -> M_3dpdhb_mA + M_h2o_mA + M_nad_mA		M_h2o_mN	R_3DPHBH1	0.000193	M_h_mN + M_o2_mN + M_nadh_mN + M_3dphb_mN -> M_h2o_mN + M_nad_mN + M_3dpdhb_mN	0.000668		M_h2o_m	R_3DPHBH1	NA	NA	0.0009352	0.00231462
605	M_h2o_mA	R_3DPHBH2	0.000497	M_3dphb_mA + M_h_mA + M_nadph_mA + M_o2_mA -> M_3dpdhb_mA + M_h2o_mA + M_nadp_mA		M_h2o_mN	R_3DPHBH2	0.000311	M_h_mN + M_nadph_mN + M_o2_mN + M_3dphb_mN -> M_h2o_mN + M_nadp_mN + M_3dpdhb_mN	0.000808		M_h2o_m	R_3DPHBH2	NA	NA	0.0011312	0.00279972
606	M_h2o_mA	R_3HBCOAHLm	0.00312	M_3hibutcoa_mA + M_h2o_mA -> M_3hmp_mA + M_coa_mA + M_h_mA		M_h2o_mN	R_3HBCOAHLm	0.0062276	M_h2o_mN + M_3hibutcoa_mN -> M_h_mN + M_coa_mN + M_3hmp_mN	0.0093476		M_h2o_m	R_3HBCOAHLm	NA	NA	0.0130866	0.0323895
607	M_h2o_mA	R_4HBZCOAFm	0.000971	M_coa_mA + M_coucoa_mA + M_h2o_mA + M_nad_mA -> M_4hbzcoa_mA + M_accoa_mA + M_h_mA + M_nadh_mA		M_h2o_mN	R_4HBZCOAFm	0.000504	M_h2o_mN + M_coa_mN + M_nad_mN + M_coucoa_mN -> M_h_mN + M_nadh_mN + M_4hbzcoa_mN + M_accoa_mN	0.001475		M_h2o_m	R_4HBZCOAFm	NA	NA	0.002065	0.00511088
608	M_h2o_mA	R_4HBZFm	0.000971	M_4hbzcoa_mA + M_h2o_mA -> M_4hbz_mA + M_coa_mA + M_h_mA		M_h2o_mN	R_4HBZFm	0.000504	M_h2o_mN + M_4hbzcoa_mN -> M_h_mN + M_coa_mN + M_4hbz_mN	0.001475		M_h2o_m	R_4HBZFm	NA	NA	0.002065	0.00511088
609	M_h2o_mA	R_4HGLSDm	-481.822	M_4hglusa_mA + M_h2o_mA + M_nad_mA <-> M_e4hglu_mA + 2*M_h_mA + M_nadh_mA		M_h2o_mN	R_4HGLSDm	-505.569	M_h2o_mN + M_nad_mN + M_4hglusa_mN <-> 2*M_h_mN + M_nadh_mN + M_e4hglu_mN	-987.391		M_h2o_m	R_4HGLSDm	NA	NA	-1382.35	-3421.31
610	M_h2o_mA	R_AASAD3m	0.000247	M_L2aadp6sa_mA + M_h2o_mA + M_nad_mA -> M_L2aadp_mA + 2*M_h_mA + M_nadh_mA		M_h2o_mN	R_AASAD3m	8.47e-05	M_h2o_mN + M_nad_mN + M_L2aadp6sa_mN -> 2*M_h_mN + M_L2aadp_mN + M_nadh_mN	0.0003317		M_h2o_m	R_AASAD3m	NA	NA	0.00046438	0.00114934
611	M_h2o_mA	R_ALDD2xm	0.000303	M_acald_mA + M_h2o_mA + M_nad_mA -> M_ac_mA + 2*M_h_mA + M_nadh_mA		M_h2o_mN	R_ALDD2xm	0.000121	M_h2o_mN + M_nad_mN + M_acald_mN -> 2*M_h_mN + M_nadh_mN + M_ac_mN	0.000424		M_h2o_m	R_ALDD2xm	NA	NA	0.0005936	0.00146916
612	M_h2o_mA	R_APOC_LYS_BTNPm	0.0604261	M_apoC_DASH_Lys_btn_mA + M_h2o_mA -> M_apoC_mA + M_biocyt_mA		M_h2o_mN	R_APOC_LYS_BTNPm	0.0758787	M_h2o_mN + M_apoC_DASH_Lys_btn_mN -> M_apoC_mN + M_biocyt_mN	0.136305		M_h2o_m	R_APOC_LYS_BTNPm	NA	NA	0.190827	0.472297
613	M_h2o_mA	R_APOCFm	0.0604261	M_apoC_mA + M_lys_DASH_L_mA -> M_apoC_DASH_Lys_mA + M_h_mA + M_h2o_mA		M_h2o_mN	R_APOCFm	0.0758787	M_apoC_mN + M_lys_DASH_L_mN -> M_h_mN + M_h2o_mN + M_apoC_DASH_Lys_mN	0.136305		M_h2o_m	R_APOCFm	NA	NA	0.190827	0.472297
614	M_h2o_mA	R_ASNNm	7.19e-05	M_asn_DASH_L_mA + M_h2o_mA -> M_asp_DASH_L_mA + M_nh4_mA						7.19e-05		M_h2o_m	R_ASNNm	NA	NA	0.00010066	0.000249134
615	M_h2o_mA	R_ATPS4m	2.763	4*M_h_cA + M_adp_mA + M_pi_mA -> M_atp_mA + 3*M_h_mA + M_h2o_mA		M_h2o_mN	R_ATPS4m	4.173	4*M_h_cN + M_adp_mN + M_pi_mN -> 3*M_h_mN + M_h2o_mN + M_atp_mN	6.936		M_h2o_m	R_ATPS4m	7.4771	26.3093	9.7104	24.0333
616	M_h2o_mA	R_BTNDm	0.0604261	M_biocyt_mA + M_h2o_mA -> M_btn_mA + M_lys_DASH_L_mA		M_h2o_mN	R_BTNDm	0.0758787	M_h2o_mN + M_biocyt_mN -> M_lys_DASH_L_mN + M_btn_mN	0.136305		M_h2o_m	R_BTNDm	NA	NA	0.190827	0.472297
617	M_h2o_mA	R_CATm	0.00654	2*M_h2o2_mA -> 2*M_h2o_mA + M_o2_mA		M_h2o_mN	R_CATm	0.00613	2*M_h2o2_mN -> M_o2_mN + 2*M_h2o_mN	0.01267		M_h2o_m	R_CATm	NA	NA	0.017738	0.0439016
618	M_h2o_mA	R_COQ6m	0.000971	M_2dp6mep_mA + M_o2_mA -> M_2dp6mobq_mA + M_h2o_mA		M_h2o_mN	R_COQ6m	0.000504	M_o2_mN + M_2dp6mep_mN -> M_h2o_mN + M_2dp6mobq_mN	0.001475		M_h2o_m	R_COQ6m	NA	NA	0.002065	0.00511088
619	M_h2o_mA	R_COQ7m	0.000971	M_2dp6mobq_me_mA + M_h_mA + M_nadph_mA + M_o2_mA -> M_2dpmhobq_mA + M_h2o_mA + M_nadp_mA		M_h2o_mN	R_COQ7m	0.000504	M_h_mN + M_nadph_mN + M_o2_mN + M_2dp6mobq_me_mN -> M_h2o_mN + M_nadp_mN + M_2dpmhobq_mN	0.001475		M_h2o_m	R_COQ7m	NA	NA	0.002065	0.00511088
620	M_h2o_mA	R_CSm	0.2618	M_accoa_mA + M_h2o_mA + M_oaa_mA -> M_cit_mA + M_coa_mA + M_h_mA		M_h2o_mN	R_CSm	0.3374	M_h2o_mN + M_accoa_mN + M_oaa_mN -> M_h_mN + M_coa_mN + M_cit_mN	0.5992		M_h2o_m	R_CSm	0.5456	1.91977	0.83888	2.07623
621	M_h2o_mA	R_CYOOm2	0.6726	4*M_focytC_mA + 8*M_h_mA + M_o2_mA -> 4*M_h_cA + 4*M_ficytC_mA + 2*M_h2o_mA		M_h2o_mN	R_CYOOm2	0.9739	8*M_h_mN + M_o2_mN + 4*M_focytC_mN -> 4*M_h_cN + 2*M_h2o_mN + 4*M_ficytC_mN	1.6465		M_h2o_m	R_CYOOm2	NA	NA	2.3051	5.70513
622	M_h2o_mA	R_DMGDHm	0.00262	M_dmgly_mA + M_fad_mA + M_h2o_mA -> M_fadh2_mA + M_fald_mA + M_sarcs_mA		M_h2o_mN	R_DMGDHm	0.00261	M_h2o_mN + M_fad_mN + M_dmgly_mN -> M_fadh2_mN + M_fald_mN + M_sarcs_mN	0.00523		M_h2o_m	R_DMGDHm	NA	NA	0.007322	0.018122
623	M_h2o_mA	R_ECOAH12m	0.00312	M_2mp2coa_mA + M_h2o_mA <-> M_3hibutcoa_mA		M_h2o_mN	R_ECOAH12m	0.0062276	M_h2o_mN + M_2mp2coa_mN <-> M_3hibutcoa_mN	0.0093476		M_h2o_m	R_ECOAH12m	NA	NA	0.0130866	0.0323895
624	M_h2o_mA	R_ECOAH1m	-0.000247	M_3hbcoa_mA <-> M_b2coa_mA + M_h2o_mA		M_h2o_mN	R_ECOAH1m	-8.47e-05	M_3hbcoa_mN <-> M_h2o_mN + M_b2coa_mN	-0.0003317		M_h2o_m	R_ECOAH1m	NA	NA	-0.00046438	-0.00114934
625	M_h2o_mA	R_ECOAH9m	0.0017	M_2mb2coa_mA + M_h2o_mA <-> M_3hmbcoa_mA		M_h2o_mN	R_ECOAH9m	0.00166	M_h2o_mN + M_2mb2coa_mN <-> M_3hmbcoa_mN	0.00336		M_h2o_m	R_ECOAH9m	NA	NA	0.004704	0.0116424
626	M_h2o_mA	R_FUMm	0.2592	M_fum_mA + M_h2o_mA <-> M_mal_DASH_L_mA		M_h2o_mN	R_FUMm	0.3438	M_h2o_mN + M_fum_mN <-> M_mal_DASH_L_mN	0.603		M_h2o_m	R_FUMm	0.5456	1.91977	0.8442	2.0894
627	M_h2o_mA	R_GHMT2rm	0.04123	M_ser_DASH_L_mA + M_thf_mA <-> M_gly_mA + M_h2o_mA + M_mlthf_mA		M_h2o_mN	R_GHMT2rm	0.02449	M_thf_mN + M_ser_DASH_L_mN <-> M_h2o_mN + M_gly_mN + M_mlthf_mN	0.06572		M_h2o_m	R_GHMT2rm	NA	NA	0.092008	0.22772
628	M_h2o_mA	R_GLUDxm	-0.06094	M_glu_DASH_L_mA + M_h2o_mA + M_nad_mA <-> M_akg_mA + M_h_mA + M_nadh_mA + M_nh4_mA		M_h2o_mN	R_GLUDxm	0.0064713	M_h2o_mN + M_nad_mN + M_glu_DASH_L_mN <-> M_h_mN + M_akg_mN + M_nadh_mN + M_nh4_mN	-0.0544687		M_h2o_m	R_GLUDxm	NA	NA	-0.0762562	-0.188734
629	M_h2o_mA	R_GLUNm	0.144877	M_gln_DASH_L_mA + M_h2o_mA -> M_glu_DASH_L_mA + M_nh4_mA		M_h2o_mN	R_GLUNm	0.2507	M_h2o_mN + M_gln_DASH_L_mN -> M_glu_DASH_L_mN + M_nh4_mN	0.395577		M_h2o_m	R_GLUNm	0	0	0.553807	1.37067
630	M_h2o_mA	R_GTHPm	0.0109	2*M_gthrd_mA + M_h2o2_mA <-> M_gthox_mA + 2*M_h2o_mA		M_h2o_mN	R_GTHPm	0.0127	M_h2o2_mN + 2*M_gthrd_mN <-> 2*M_h2o_mN + M_gthox_mN	0.0236		M_h2o_m	R_GTHPm	NA	NA	0.03304	0.0817741
631	M_h2o_mA	R_H2Otm	-2.2869	M_h2o_cA <-> M_h2o_mA		M_h2o_mN	R_H2Otm	-3.1835	M_h2o_cN <-> M_h2o_mN	-5.4704		M_h2o_m	R_H2Otm	-9.5065	-33.45	-7.65856	-18.955
632	M_h2o_mA	R_HCO3Em	0.14347	M_co2_mA + M_h2o_mA <-> M_h_mA + M_hco3_mA		M_h2o_mN	R_HCO3Em	0.154589	M_h2o_mN + M_co2_mN <-> M_h_mN + M_hco3_mN	0.298059		M_h2o_m	R_HCO3Em	NA	NA	0.417283	1.03278
633	M_h2o_mA	R_HMGCOASim	0.133555	M_aacoa_mA + M_accoa_mA + M_h2o_mA -> M_coa_mA + M_h_mA + M_hmgcoa_mA		M_h2o_mN	R_HMGCOASim	0.155233	M_h2o_mN + M_accoa_mN + M_aacoa_mN -> M_h_mN + M_coa_mN + M_hmgcoa_mN	0.288788		M_h2o_m	R_HMGCOASim	NA	NA	0.404303	1.00065
634	M_h2o_mA	R_MGCHrm	0.005538	M_3mgcoa_mA + M_h2o_mA <-> M_hmgcoa_mA		M_h2o_mN	R_MGCHrm	0.000312	M_h2o_mN + M_3mgcoa_mN <-> M_hmgcoa_mN	0.00585		M_h2o_m	R_MGCHrm	NA	NA	0.00819	0.0202703
635	M_h2o_mA	R_MTHFCm	0.053541	M_h2o_mA + M_methf_mA <-> M_10fthf_mA + M_h_mA		M_h2o_mN	R_MTHFCm	0.0337	M_h2o_mN + M_methf_mN <-> M_10fthf_mN + M_h_mN	0.087241		M_h2o_m	R_MTHFCm	NA	NA	0.122137	0.30229
636	M_h2o_mA	R_NTD1m	0.115824	M_dump_mA + M_h2o_mA -> M_duri_mA + M_pi_mA		M_h2o_mN	R_NTD1m	0.16066	M_h2o_mN + M_dump_mN -> M_pi_mN + M_duri_mN	0.276484		M_h2o_m	R_NTD1m	NA	NA	0.387078	0.958018
637	M_h2o_mA	R_NTD5m	0.130794	M_dtmp_mA + M_h2o_mA -> M_pi_mA + M_thymd_mA		M_h2o_mN	R_NTD5m	0.15639	M_h2o_mN + M_dtmp_mN -> M_pi_mN + M_thymd_mN	0.287184		M_h2o_m	R_NTD5m	NA	NA	0.402057	0.995093
638	M_h2o_mA	R_P45011A1m	0.0233	M_chsterol_mA + M_h_mA + M_nadph_mA + 2*M_o2_mA -> M_4mptnl_mA + 2*M_h2o_mA + M_nadp_mA + M_prgnlone_mA		M_h2o_mN	R_P45011A1m	0.0272	M_h_mN + M_nadph_mN + 2*M_o2_mN + M_chsterol_mN -> 2*M_h2o_mN + M_nadp_mN + M_4mptnl_mN + M_prgnlone_mN	0.0505		M_h2o_m	R_P45011A1m	NA	NA	0.0707	0.174983
639	M_h2o_mA	R_P5CDm	0.0035963	M_1pyr5c_mA + 2*M_h2o_mA + M_nad_mA -> M_glu_DASH_L_mA + M_h_mA + M_nadh_mA		M_h2o_mN	R_P5CDm	0.00378	2*M_h2o_mN + M_nad_mN + M_1pyr5c_mN -> M_h_mN + M_nadh_mN + M_glu_DASH_L_mN	0.0073763		M_h2o_m	R_P5CDm	NA	NA	0.0103268	0.0255589
640	M_h2o_mA	R_PHCDm	481.822	M_1p3h5c_mA + 2*M_h2o_mA + M_nad_mA -> M_e4hglu_mA + M_h_mA + M_nadh_mA		M_h2o_mN	R_PHCDm	505.57	2*M_h2o_mN + M_nad_mN + M_1p3h5c_mN -> M_h_mN + M_nadh_mN + M_e4hglu_mN	987.391		M_h2o_m	R_PHCDm	NA	NA	1382.35	3421.31
641	M_h2o_mA	R_PHCHGSm	-481.822	M_1p3h5c_mA + M_h_mA + M_h2o_mA <-> M_4hglusa_mA		M_h2o_mN	R_PHCHGSm	-505.569	M_h_mN + M_h2o_mN + M_1p3h5c_mN <-> M_4hglusa_mN	-987.391		M_h2o_m	R_PHCHGSm	NA	NA	-1382.35	-3421.31
642	M_h2o_mA	R_PPAm	0.138497	M_h2o_mA + M_ppi_mA -> M_h_mA + 2*M_pi_mA		M_h2o_mN	R_PPAm	0.155784	M_h2o_mN + M_ppi_mN -> M_h_mN + 2*M_pi_mN	0.294281		M_h2o_m	R_PPAm	NA	NA	0.411993	1.01968
643	M_h2o_mA	R_PPPGOm	0.000419	3*M_o2_mA + 2*M_pppg9_mA -> 6*M_h2o_mA + 2*M_ppp9_mA		M_h2o_mN	R_PPPGOm	6.17e-05	3*M_o2_mN + 2*M_pppg9_mN -> 6*M_h2o_mN + 2*M_ppp9_mN	0.0004807		M_h2o_m	R_PPPGOm	NA	NA	0.00067298	0.00166563
644	M_h2o_mA	R_SACCD3m	0.000247	M_akg_mA + M_h_mA + M_lys_DASH_L_mA + M_nadph_mA -> M_h2o_mA + M_nadp_mA + M_saccrp_DASH_L_mA		M_h2o_mN	R_SACCD3m	8.47e-05	M_h_mN + M_nadph_mN + M_akg_mN + M_lys_DASH_L_mN -> M_h2o_mN + M_nadp_mN + M_saccrp_DASH_L_mN	0.0003317		M_h2o_m	R_SACCD3m	NA	NA	0.00046438	0.00114934
645	M_h2o_mA	R_SACCD4m	0.000247	M_h2o_mA + M_nadp_mA + M_saccrp_DASH_L_mA -> M_L2aadp6sa_mA + M_glu_DASH_L_mA + M_h_mA + M_nadph_mA		M_h2o_mN	R_SACCD4m	8.47e-05	M_h2o_mN + M_nadp_mN + M_saccrp_DASH_L_mN -> M_h_mN + M_nadph_mN + M_glu_DASH_L_mN + M_L2aadp6sa_mN	0.0003317		M_h2o_m	R_SACCD4m	NA	NA	0.00046438	0.00114934
646	M_h2o_mA	R_SSALxm	0.2515	M_h2o_mA + M_nad_mA + M_sucsal_mA -> 2*M_h_mA + M_nadh_mA + M_succ_mA		M_h2o_mN	R_SSALxm	0.108485	M_h2o_mN + M_nad_mN + M_sucsal_mN -> 2*M_h_mN + M_nadh_mN + M_succ_mN	0.359985		M_h2o_m	R_SSALxm	0.0909	0.319845	0.50398	1.24735
647	M_h2o_mA	R_T4HCINNMFM	0.000971	M_34hpl_mA -> M_T4hcinnm_mA + M_h2o_mA		M_h2o_mN	R_T4HCINNMFM	0.000504	M_34hpl_mN -> M_h2o_mN + M_T4hcinnm_mN	0.001475		M_h2o_m	R_T4HCINNMFM	NA	NA	0.002065	0.00511088
648	M_h2o_mA	R_VITD2Hm	0.028	M_h_mA + M_nadph_mA + M_o2_mA + M_vitd2_mA -> M_25hvitd2_mA + M_h2o_mA + M_nadp_mA		M_h2o_mN	R_VITD2Hm	0.0316	M_h_mN + M_nadph_mN + M_o2_mN + M_vitd2_mN -> M_h2o_mN + M_nadp_mN + M_25hvitd2_mN	0.0596		M_h2o_m	R_VITD2Hm	NA	NA	0.08344	0.206514
649	M_h2o_mA	R_VITD3Hm	0.029	M_h_mA + M_nadph_mA + M_o2_mA + M_vitd3_mA -> M_25hvitd3_mA + M_h2o_mA + M_nadp_mA		M_h2o_mN	R_VITD3Hm	0.0327	M_h_mN + M_nadph_mN + M_o2_mN + M_vitd3_mN -> M_h2o_mN + M_nadp_mN + M_25hvitd3_mN	0.0617		M_h2o_m	R_VITD3Hm	NA	NA	0.08638	0.213791
650	M_h2o_mA	R_MTDNAdpolym	1.92e-06	33136*M_h2o_mA + M_mtDNAn_mA -> 7350*M_dgmp_mA + 9218*M_dtmp_mA + 33136*M_h_mA + M_mtDNAn_DASH_1_mA + 9218*M_damp_mA + 7350*M_dcmp_mA		M_h2o_mN	R_MTDNAdpolym	2.37e-06	33136*M_h2o_mN + M_mtDNAn_mN -> 33136*M_h_mN + 7350*M_dgmp_mN + 9218*M_dtmp_mN + M_mtDNAn_DASH_1_mN + 9218*M_damp_mN + 7350*M_dcmp_mN	4.29e-06		M_h2o_m	R_MTDNAdpolym	NA	NA	6.006e-06	1.48649e-05
651	M_h2o_mA	R_DM_atp_LPAREN_m_RPAREN_	0.390707	M_atp_mA + M_h2o_mA -> M_adp_mA + M_h_mA + M_pi_mA		M_h2o_mN	R_DM_atp_LPAREN_m_RPAREN_	1.21439	M_h2o_mN + M_atp_mN -> M_h_mN + M_adp_mN + M_pi_mN	1.6051		M_h2o_m	R_DM_atp_LPAREN_m_RPAREN_	NA	NA	2.24714	5.56167
652	M_icit_mA	R_ACONTm	0.2618	M_cit_mA <-> M_icit_mA		M_icit_mN	R_ACONTm	0.3374	M_cit_mN <-> M_icit_mN	0.5992		M_icit_m	R_ACONTm	0.5456	1.91977	0.83888	2.07623
653	M_icit_mA	R_ICDHxm	0.574111	M_icit_mA + M_nad_mA -> M_akg_mA + M_co2_mA + M_nadh_mA		M_icit_mN	R_ICDHxm	0.671475	M_nad_mN + M_icit_mN -> M_akg_mN + M_co2_mN + M_nadh_mN	1.24559		M_icit_m	R_ICDHxm	0.5456	1.91977	1.74382	4.31596
654	M_icit_mA	R_ICDHyrm	-0.31236	M_icit_mA + M_nadp_mA <-> M_akg_mA + M_co2_mA + M_nadph_mA		M_icit_mN	R_ICDHyrm	-0.3341	M_nadp_mN + M_icit_mN <-> M_nadph_mN + M_akg_mN + M_co2_mN	-0.64646		M_icit_m	R_ICDHyrm	0	0	-0.905044	-2.23999
655	M_lac_DASH_L_cA	R_L_DASH_LACt2r	0.002833	M_h_e + M_lac_DASH_L_e <-> M_h_cA + M_lac_DASH_L_cA						0.002833		M_lac_DASH_L_c	R_L_DASH_LACt2r	NA	NA	0.0039662	0.00981635
656						M_lac_DASH_L_cN	R_L_DASH_LACt2r	-0.12267	M_h_I + M_lac_DASH_L_I <-> M_h_cN + M_lac_DASH_L_cN	-0.12267		M_lac_DASH_L_c	R_L_DASH_LACt2r	NA	NA	-0.171738	-0.425052
657	M_lac_DASH_L_cA	R_L_DASH_LACtm	0.548982	M_h_cA + M_lac_DASH_L_cA <-> M_h_mA + M_lac_DASH_L_mA		M_lac_DASH_L_cN	R_L_DASH_LACtm	0.141699	M_h_cN + M_lac_DASH_L_cN <-> M_h_mN + M_lac_DASH_L_mN	0.690681		M_lac_DASH_L_c	R_L_DASH_LACtm	NA	NA	0.966953	2.39321
658	M_lac_DASH_L_cA	R_LDH_L	-0.11987	M_lac_DASH_L_cA + M_nad_cA <-> M_h_cA + M_nadh_cA + M_pyr_cA		M_lac_DASH_L_cN	R_LDH_L	-0.2644	M_nad_cN + M_lac_DASH_L_cN <-> M_h_cN + M_nadh_cN + M_pyr_cN	-0.38427		M_lac_DASH_L_c	R_LDH_L	-0.0129	-0.0453906	-0.537978	-1.3315
659	M_lac_DASH_L_cA	R_LacLtm	-0.30361	M_lac_DASH_L_cA <-> M_lac_DASH_L_mA						-0.30361		M_lac_DASH_L_c	R_LacLtm	NA	NA	-0.425054	-1.05201
660	M_lac_DASH_L_cA	R_L_DASH_LACt2r_Int	0.12267	M_h_I + M_lac_DASH_L_I <-> M_h_cA + M_lac_DASH_L_cA						0.12267		M_lac_DASH_L_c	R_L_DASH_LACt2r_Int	NA	NA	0.171738	0.425052
661	M_lac_DASH_L_e	R_EX_lac_DASH_L_LPAREN_e_RPAREN_	-0.002833	M_lac_DASH_L_e <-> M_lac_DASH_L_eX						-0.002833		M_lac_DASH_L_e	R_EX_lac_DASH_L_LPAREN_e_RPAREN_	NA	NA	-0.0039662	-0.00981635
662	M_lac_DASH_L_e	R_L_DASH_LACt2r	0.002833	M_h_e + M_lac_DASH_L_e <-> M_h_cA + M_lac_DASH_L_cA						0.002833		M_lac_DASH_L_e	R_L_DASH_LACt2r	NA	NA	0.0039662	0.00981635
663	M_lac_DASH_L_I	R_L_DASH_LACt2r_Int	0.12267	M_h_I + M_lac_DASH_L_I <-> M_h_cA + M_lac_DASH_L_cA						0.12267		M_lac_DASH_L_I	R_L_DASH_LACt2r_Int	NA	NA	0.171738	0.425052
664						M_lac_DASH_L_I	R_L_DASH_LACt2r	-0.12267	M_h_I + M_lac_DASH_L_I <-> M_h_cN + M_lac_DASH_L_cN	-0.12267		M_lac_DASH_L_I	R_L_DASH_LACt2r	NA	NA	-0.171738	-0.425052
665	M_mal_DASH_L_cA	R_AKGMALtm	-0.03486	M_mal_DASH_L_cA + M_akg_mA <-> M_akg_cA + M_mal_DASH_L_mA		M_mal_DASH_L_cN	R_AKGMALtm	0.227878	M_akg_mN + M_mal_DASH_L_cN <-> M_akg_cN + M_mal_DASH_L_mN	0.193018		M_mal_DASH_L_c	R_AKGMALtm	0.549	1.93174	0.270225	0.668808
666	M_mal_DASH_L_cA	R_MALSO3tm	-25.45	M_mal_DASH_L_cA + M_so3_mA <-> M_so3_cA + M_mal_DASH_L_mA		M_mal_DASH_L_cN	R_MALSO3tm	-9.448	M_so3_mN + M_mal_DASH_L_cN <-> M_mal_DASH_L_mN + M_so3_cN	-34.898		M_mal_DASH_L_c	R_MALSO3tm	NA	NA	-48.8572	-120.922
667	M_mal_DASH_L_cA	R_MALSO4tm	0.4282	M_mal_DASH_L_cA + M_so4_mA <-> M_so4_cA + M_mal_DASH_L_mA		M_mal_DASH_L_cN	R_MALSO4tm	15.16	M_mal_DASH_L_cN + M_so4_mN <-> M_mal_DASH_L_mN + M_so4_cN	15.5882		M_mal_DASH_L_c	R_MALSO4tm	NA	NA	21.8235	54.0132
668	M_mal_DASH_L_cA	R_MALTSULtm	14.52	M_mal_DASH_L_cA + M_tsul_mA <-> M_tsul_cA + M_mal_DASH_L_mA		M_mal_DASH_L_cN	R_MALTSULtm	-5.588	M_mal_DASH_L_cN + M_tsul_mN <-> M_mal_DASH_L_mN + M_tsul_cN	8.932		M_mal_DASH_L_c	R_MALTSULtm	NA	NA	12.5048	30.9494
669	M_mal_DASH_L_cA	R_MALtm	10.56	M_mal_DASH_L_cA + M_pi_mA <-> M_pi_cA + M_mal_DASH_L_mA		M_mal_DASH_L_cN	R_MALtm	-0.1224	M_pi_mN + M_mal_DASH_L_cN <-> M_pi_cN + M_mal_DASH_L_mN	10.4376		M_mal_DASH_L_c	R_MALtm	NA	NA	14.6126	36.1663
670	M_mal_DASH_L_cA	R_MDH	-0.0265	M_mal_DASH_L_cA + M_nad_cA <-> M_h_cA + M_nadh_cA + M_oaa_cA		M_mal_DASH_L_cN	R_MDH	-0.225555	M_mal_DASH_L_cN + M_nad_cN <-> M_h_cN + M_nadh_cN + M_oaa_cN	-0.252055		M_mal_DASH_L_c	R_MDH	-0.549	-1.93174	-0.352877	-0.873371
671	M_mal_DASH_L_mA	R_AKGMALtm	-0.03486	M_mal_DASH_L_cA + M_akg_mA <-> M_akg_cA + M_mal_DASH_L_mA		M_mal_DASH_L_mN	R_AKGMALtm	0.227878	M_akg_mN + M_mal_DASH_L_cN <-> M_akg_cN + M_mal_DASH_L_mN	0.193018		M_mal_DASH_L_m	R_AKGMALtm	0.549	1.93174	0.270225	0.668808
672	M_mal_DASH_L_mA	R_FUMm	0.2592	M_fum_mA + M_h2o_mA <-> M_mal_DASH_L_mA		M_mal_DASH_L_mN	R_FUMm	0.3438	M_h2o_mN + M_fum_mN <-> M_mal_DASH_L_mN	0.603		M_mal_DASH_L_m	R_FUMm	0.5456	1.91977	0.8442	2.0894
673	M_mal_DASH_L_mA	R_MALSO3tm	-25.45	M_mal_DASH_L_cA + M_so3_mA <-> M_so3_cA + M_mal_DASH_L_mA		M_mal_DASH_L_mN	R_MALSO3tm	-9.448	M_so3_mN + M_mal_DASH_L_cN <-> M_mal_DASH_L_mN + M_so3_cN	-34.898		M_mal_DASH_L_m	R_MALSO3tm	NA	NA	-48.8572	-120.922
674	M_mal_DASH_L_mA	R_MALSO4tm	0.4282	M_mal_DASH_L_cA + M_so4_mA <-> M_so4_cA + M_mal_DASH_L_mA		M_mal_DASH_L_mN	R_MALSO4tm	15.16	M_mal_DASH_L_cN + M_so4_mN <-> M_mal_DASH_L_mN + M_so4_cN	15.5882		M_mal_DASH_L_m	R_MALSO4tm	NA	NA	21.8235	54.0132
675	M_mal_DASH_L_mA	R_MALTSULtm	14.52	M_mal_DASH_L_cA + M_tsul_mA <-> M_tsul_cA + M_mal_DASH_L_mA		M_mal_DASH_L_mN	R_MALTSULtm	-5.588	M_mal_DASH_L_cN + M_tsul_mN <-> M_mal_DASH_L_mN + M_tsul_cN	8.932		M_mal_DASH_L_m	R_MALTSULtm	NA	NA	12.5048	30.9494
676	M_mal_DASH_L_mA	R_MALtm	10.56	M_mal_DASH_L_cA + M_pi_mA <-> M_pi_cA + M_mal_DASH_L_mA		M_mal_DASH_L_mN	R_MALtm	-0.1224	M_pi_mN + M_mal_DASH_L_cN <-> M_pi_cN + M_mal_DASH_L_mN	10.4376		M_mal_DASH_L_m	R_MALtm	NA	NA	14.6126	36.1663
677	M_mal_DASH_L_mA	R_MDHm	0.2857	M_mal_DASH_L_mA + M_nad_mA <-> M_h_mA + M_nadh_mA + M_oaa_mA		M_mal_DASH_L_mN	R_MDHm	0.5671	M_nad_mN + M_mal_DASH_L_mN <-> M_h_mN + M_nadh_mN + M_oaa_mN	0.8528		M_mal_DASH_L_m	R_MDHm	1.0946	3.85151	1.19392	2.95495
678						M_mal_DASH_L_mN	R_ME2m	0.00226	M_nadp_mN + M_mal_DASH_L_mN -> M_nadph_mN + M_co2_mN + M_pyr_mN	0.00226		M_mal_DASH_L_m	R_ME2m	0	0	0.003164	0.00783091
679	M_nad_cA	R_ALDD2x	0.000306	M_acald_cA + M_h2o_cA + M_nad_cA -> M_ac_cA + 2*M_h_cA + M_nadh_cA		M_nad_cN	R_ALDD2x	0.000107	M_h2o_cN + M_acald_cN + M_nad_cN -> 2*M_h_cN + M_ac_cN + M_nadh_cN	0.000413		M_nad_c	R_ALDD2x	NA	NA	0.0005782	0.00143105
680	M_nad_cA	R_GAPD	0.08445	M_g3p_cA + M_nad_cA + M_pi_cA <-> M_13dpg_cA + M_h_cA + M_nadh_cA		M_nad_cN	R_GAPD	0.4898	M_pi_cN + M_nad_cN + M_g3p_cN <-> M_h_cN + M_13dpg_cN + M_nadh_cN	0.57425		M_nad_c	R_GAPD	0.5619	1.97713	0.80395	1.98978
681	M_nad_cA	R_LDH_L	-0.11987	M_lac_DASH_L_cA + M_nad_cA <-> M_h_cA + M_nadh_cA + M_pyr_cA		M_nad_cN	R_LDH_L	-0.2644	M_nad_cN + M_lac_DASH_L_cN <-> M_h_cN + M_nadh_cN + M_pyr_cN	-0.38427		M_nad_c	R_LDH_L	-0.0129	-0.0453906	-0.537978	-1.3315
682	M_nad_cA	R_MDH	-0.0265	M_mal_DASH_L_cA + M_nad_cA <-> M_h_cA + M_nadh_cA + M_oaa_cA		M_nad_cN	R_MDH	-0.225555	M_mal_DASH_L_cN + M_nad_cN <-> M_h_cN + M_nadh_cN + M_oaa_cN	-0.252055		M_nad_c	R_MDH	-0.549	-1.93174	-0.352877	-0.873371
683	M_nad_cA	R_PGCD	0.0615846	M_3pg_cA + M_nad_cA -> M_3php_cA + M_h_cA + M_nadh_cA						0.0615846		M_nad_c	R_PGCD	NA	NA	0.0862184	0.213391
684	M_nad_mA	R_2OXOADOXm	0.000247	M_2oxoadp_mA + M_coa_mA + M_nad_mA -> M_co2_mA + M_glutcoa_mA + M_nadh_mA		M_nad_mN	R_2OXOADOXm	8.47e-05	M_2oxoadp_mN + M_coa_mN + M_nad_mN -> M_co2_mN + M_glutcoa_mN + M_nadh_mN	0.0003317		M_nad_m	R_2OXOADOXm	NA	NA	0.00046438	0.00114934
685	M_nad_mA	R_34HPLFM	0.000971	M_34hpp_mA + M_h_mA + M_nadh_mA -> M_34hpl_mA + M_nad_mA		M_nad_mN	R_34HPLFM	0.000504	M_h_mN + M_nadh_mN + M_34hpp_mN -> M_nad_mN + M_34hpl_mN	0.001475		M_nad_m	R_34HPLFM	NA	NA	0.002065	0.00511088
686	M_nad_mA	R_3DPHBH1	0.000475	M_3dphb_mA + M_h_mA + M_nadh_mA + M_o2_mA -> M_3dpdhb_mA + M_h2o_mA + M_nad_mA		M_nad_mN	R_3DPHBH1	0.000193	M_h_mN + M_o2_mN + M_nadh_mN + M_3dphb_mN -> M_h2o_mN + M_nad_mN + M_3dpdhb_mN	0.000668		M_nad_m	R_3DPHBH1	NA	NA	0.0009352	0.00231462
687	M_nad_mA	R_4HBZCOAFm	0.000971	M_coa_mA + M_coucoa_mA + M_h2o_mA + M_nad_mA -> M_4hbzcoa_mA + M_accoa_mA + M_h_mA + M_nadh_mA		M_nad_mN	R_4HBZCOAFm	0.000504	M_h2o_mN + M_coa_mN + M_nad_mN + M_coucoa_mN -> M_h_mN + M_nadh_mN + M_4hbzcoa_mN + M_accoa_mN	0.001475		M_nad_m	R_4HBZCOAFm	NA	NA	0.002065	0.00511088
688	M_nad_mA	R_4HGLSDm	-481.822	M_4hglusa_mA + M_h2o_mA + M_nad_mA <-> M_e4hglu_mA + 2*M_h_mA + M_nadh_mA		M_nad_mN	R_4HGLSDm	-505.569	M_h2o_mN + M_nad_mN + M_4hglusa_mN <-> 2*M_h_mN + M_nadh_mN + M_e4hglu_mN	-987.391		M_nad_m	R_4HGLSDm	NA	NA	-1382.35	-3421.31
689	M_nad_mA	R_AASAD3m	0.000247	M_L2aadp6sa_mA + M_h2o_mA + M_nad_mA -> M_L2aadp_mA + 2*M_h_mA + M_nadh_mA		M_nad_mN	R_AASAD3m	8.47e-05	M_h2o_mN + M_nad_mN + M_L2aadp6sa_mN -> 2*M_h_mN + M_L2aadp_mN + M_nadh_mN	0.0003317		M_nad_m	R_AASAD3m	NA	NA	0.00046438	0.00114934
690	M_nad_mA	R_AKGDm	0.00109	M_akg_mA + M_coa_mA + M_nad_mA -> M_co2_mA + M_nadh_mA + M_succoa_mA		M_nad_mN	R_AKGDm	0.228431	M_akg_mN + M_coa_mN + M_nad_mN -> M_co2_mN + M_nadh_mN + M_succoa_mN	0.229521		M_nad_m	R_AKGDm	0.4547	1.59993	0.321329	0.795291
691	M_nad_mA	R_ALDD2xm	0.000303	M_acald_mA + M_h2o_mA + M_nad_mA -> M_ac_mA + 2*M_h_mA + M_nadh_mA		M_nad_mN	R_ALDD2xm	0.000121	M_h2o_mN + M_nad_mN + M_acald_mN -> 2*M_h_mN + M_nadh_mN + M_ac_mN	0.000424		M_nad_m	R_ALDD2xm	NA	NA	0.0005936	0.00146916
692	M_nad_mA	R_BDHm	0.01499	M_bhb_mA + M_nad_mA <-> M_acac_mA + M_h_mA + M_nadh_mA		M_nad_mN	R_BDHm	0.0005	M_nad_mN + M_bhb_mN <-> M_h_mN + M_nadh_mN + M_acac_mN	0.01549		M_nad_m	R_BDHm	NA	NA	0.021686	0.0536729
693	M_nad_mA	R_GCC2cm	0.0036	M_dhlam_mA + M_nad_mA <-> M_h_mA + M_lpam_mA + M_nadh_mA		M_nad_mN	R_GCC2cm	0.00324	M_nad_mN + M_dhlam_mN <-> M_h_mN + M_nadh_mN + M_lpam_mN	0.00684		M_nad_m	R_GCC2cm	NA	NA	0.009576	0.0237006
694	M_nad_mA	R_GCCcm	0.00357	M_dhlpro_mA + M_nad_mA <-> M_h_mA + M_lpro_mA + M_nadh_mA		M_nad_mN	R_GCCcm	0.00336	M_nad_mN + M_dhlpro_mN <-> M_h_mN + M_nadh_mN + M_lpro_mN	0.00693		M_nad_m	R_GCCcm	NA	NA	0.009702	0.0240125
695	M_nad_mA	R_GLUDxm	-0.06094	M_glu_DASH_L_mA + M_h2o_mA + M_nad_mA <-> M_akg_mA + M_h_mA + M_nadh_mA + M_nh4_mA		M_nad_mN	R_GLUDxm	0.0064713	M_h2o_mN + M_nad_mN + M_glu_DASH_L_mN <-> M_h_mN + M_akg_mN + M_nadh_mN + M_nh4_mN	-0.0544687		M_nad_m	R_GLUDxm	NA	NA	-0.0762562	-0.188734
696	M_nad_mA	R_HACD1m	-0.000247	M_aacoa_mA + M_h_mA + M_nadh_mA <-> M_3hbcoa_mA + M_nad_mA		M_nad_mN	R_HACD1m	-8.47e-05	M_h_mN + M_nadh_mN + M_aacoa_mN <-> M_nad_mN + M_3hbcoa_mN	-0.0003317		M_nad_m	R_HACD1m	NA	NA	-0.00046438	-0.00114934
697	M_nad_mA	R_HACD9m	0.0017	M_3hmbcoa_mA + M_nad_mA <-> M_2maacoa_mA + M_h_mA + M_nadh_mA		M_nad_mN	R_HACD9m	0.00166	M_nad_mN + M_3hmbcoa_mN <-> M_h_mN + M_nadh_mN + M_2maacoa_mN	0.00336		M_nad_m	R_HACD9m	NA	NA	0.004704	0.0116424
698	M_nad_mA	R_HIBDm	0.00312	M_3hmp_mA + M_nad_mA <-> M_2mop_mA + M_h_mA + M_nadh_mA		M_nad_mN	R_HIBDm	0.0062276	M_nad_mN + M_3hmp_mN <-> M_h_mN + M_nadh_mN + M_2mop_mN	0.0093476		M_nad_m	R_HIBDm	NA	NA	0.0130866	0.0323895
699	M_nad_mA	R_HPROxm	3.53e-05	M_4hpro_DASH_LT_mA + M_nad_mA -> M_1p3h5c_mA + 2*M_h_mA + M_nadh_mA		M_nad_mN	R_HPROxm	3.8e-05	M_4hpro_DASH_LT_mN + M_nad_mN -> 2*M_h_mN + M_nadh_mN + M_1p3h5c_mN	7.33e-05		M_nad_m	R_HPROxm	NA	NA	0.00010262	0.000253985
700	M_nad_mA	R_ICDHxm	0.574111	M_icit_mA + M_nad_mA -> M_akg_mA + M_co2_mA + M_nadh_mA		M_nad_mN	R_ICDHxm	0.671475	M_nad_mN + M_icit_mN -> M_akg_mN + M_co2_mN + M_nadh_mN	1.24559		M_nad_m	R_ICDHxm	0.5456	1.91977	1.74382	4.31596
701	M_nad_mA	R_LDH_Lm	0.2454	M_lac_DASH_L_mA + M_nad_mA <-> M_h_mA + M_nadh_mA + M_pyr_mA		M_nad_mN	R_LDH_Lm	0.141699	M_nad_mN + M_lac_DASH_L_mN <-> M_h_mN + M_nadh_mN + M_pyr_mN	0.387099		M_nad_m	R_LDH_Lm	NA	NA	0.541938	1.3413
702	M_nad_mA	R_MDHm	0.2857	M_mal_DASH_L_mA + M_nad_mA <-> M_h_mA + M_nadh_mA + M_oaa_mA		M_nad_mN	R_MDHm	0.5671	M_nad_mN + M_mal_DASH_L_mN <-> M_h_mN + M_nadh_mN + M_oaa_mN	0.8528		M_nad_m	R_MDHm	1.0946	3.85151	1.19392	2.95495
703	M_nad_mA	R_MMSAD1m	0.00104	M_2mop_mA + M_coa_mA + M_nad_mA -> M_co2_mA + M_nadh_mA + M_ppcoa_mA		M_nad_mN	R_MMSAD1m	0.0062276	M_coa_mN + M_nad_mN + M_2mop_mN -> M_co2_mN + M_nadh_mN + M_ppcoa_mN	0.0072676		M_nad_m	R_MMSAD1m	NA	NA	0.0101746	0.0251823
704	M_nad_mA	R_NADH2_DASH_u10m	1.0732	5*M_h_mA + M_nadh_mA + M_q10_mA -> 4*M_h_cA + M_nad_mA + M_q10h2_mA		M_nad_mN	R_NADH2_DASH_u10m	1.5995	M_q10_mN + 5*M_h_mN + M_nadh_mN -> 4*M_h_cN + M_nad_mN + M_q10h2_mN	2.6727		M_nad_m	R_NADH2_DASH_u10m	2.7315	9.61119	3.74178	9.26091
705	M_nad_mA	R_OIVD1m	0.005538	M_4mop_mA + M_coa_mA + M_nad_mA -> M_co2_mA + M_ivcoa_mA + M_nadh_mA		M_nad_mN	R_OIVD1m	0.000312	M_coa_mN + M_nad_mN + M_4mop_mN -> M_co2_mN + M_nadh_mN + M_ivcoa_mN	0.00585		M_nad_m	R_OIVD1m	NA	NA	0.00819	0.0202703
706	M_nad_mA	R_OIVD2m	0.00312	M_3mob_mA + M_coa_mA + M_nad_mA -> M_co2_mA + M_ibcoa_mA + M_nadh_mA		M_nad_mN	R_OIVD2m	0.0062276	M_coa_mN + M_nad_mN + M_3mob_mN -> M_co2_mN + M_nadh_mN + M_ibcoa_mN	0.0093476		M_nad_m	R_OIVD2m	NA	NA	0.0130866	0.0323895
707	M_nad_mA	R_OIVD3m	0.0017	M_3mop_mA + M_coa_mA + M_nad_mA -> M_2mbcoa_mA + M_co2_mA + M_nadh_mA		M_nad_mN	R_OIVD3m	0.00166	M_coa_mN + M_nad_mN + M_3mop_mN -> M_co2_mN + M_nadh_mN + M_2mbcoa_mN	0.00336		M_nad_m	R_OIVD3m	NA	NA	0.004704	0.0116424
708	M_nad_mA	R_P5CDm	0.0035963	M_1pyr5c_mA + 2*M_h2o_mA + M_nad_mA -> M_glu_DASH_L_mA + M_h_mA + M_nadh_mA		M_nad_mN	R_P5CDm	0.00378	2*M_h2o_mN + M_nad_mN + M_1pyr5c_mN -> M_h_mN + M_nadh_mN + M_glu_DASH_L_mN	0.0073763		M_nad_m	R_P5CDm	NA	NA	0.0103268	0.0255589
709	M_nad_mA	R_PDHm	0.1889	M_coa_mA + M_nad_mA + M_pyr_mA -> M_accoa_mA + M_co2_mA + M_nadh_mA		M_nad_mN	R_PDHm	0.3808	M_coa_mN + M_nad_mN + M_pyr_mN -> M_co2_mN + M_nadh_mN + M_accoa_mN	0.5697		M_nad_m	R_PDHm	0.5456	1.91977	0.79758	1.97401
710	M_nad_mA	R_PHCDm	481.822	M_1p3h5c_mA + 2*M_h2o_mA + M_nad_mA -> M_e4hglu_mA + M_h_mA + M_nadh_mA		M_nad_mN	R_PHCDm	505.57	2*M_h2o_mN + M_nad_mN + M_1p3h5c_mN -> M_h_mN + M_nadh_mN + M_e4hglu_mN	987.391		M_nad_m	R_PHCDm	NA	NA	1382.35	3421.31
711	M_nad_mA	R_PRO1xm	0.00194	M_nad_mA + M_pro_DASH_L_mA -> M_1pyr5c_mA + 2*M_h_mA + M_nadh_mA		M_nad_mN	R_PRO1xm	0.00185	M_nad_mN + M_pro_DASH_L_mN -> 2*M_h_mN + M_nadh_mN + M_1pyr5c_mN	0.00379		M_nad_m	R_PRO1xm	NA	NA	0.005306	0.0131324
712	M_nad_mA	R_SSALxm	0.2515	M_h2o_mA + M_nad_mA + M_sucsal_mA -> 2*M_h_mA + M_nadh_mA + M_succ_mA		M_nad_mN	R_SSALxm	0.108485	M_h2o_mN + M_nad_mN + M_sucsal_mN -> 2*M_h_mN + M_nadh_mN + M_succ_mN	0.359985		M_nad_m	R_SSALxm	0.0909	0.319845	0.50398	1.24735
713	M_nad_mA	R_THD1m	0.4571	M_h_cA + M_nadh_mA + M_nadp_mA <-> M_h_mA + M_nad_mA + M_nadph_mA		M_nad_mN	R_THD1m	0.5403	M_h_cN + M_nadp_mN + M_nadh_mN <-> M_h_mN + M_nadph_mN + M_nad_mN	0.9974		M_nad_m	R_THD1m	NA	NA	1.39636	3.45599
714	M_nadh_cA	R_ALDD2x	0.000306	M_acald_cA + M_h2o_cA + M_nad_cA -> M_ac_cA + 2*M_h_cA + M_nadh_cA		M_nadh_cN	R_ALDD2x	0.000107	M_h2o_cN + M_acald_cN + M_nad_cN -> 2*M_h_cN + M_ac_cN + M_nadh_cN	0.000413		M_nadh_c	R_ALDD2x	NA	NA	0.0005782	0.00143105
715	M_nadh_cA	R_GAPD	0.08445	M_g3p_cA + M_nad_cA + M_pi_cA <-> M_13dpg_cA + M_h_cA + M_nadh_cA		M_nadh_cN	R_GAPD	0.4898	M_pi_cN + M_nad_cN + M_g3p_cN <-> M_h_cN + M_13dpg_cN + M_nadh_cN	0.57425		M_nadh_c	R_GAPD	0.5619	1.97713	0.80395	1.98978
716	M_nadh_cA	R_LDH_L	-0.11987	M_lac_DASH_L_cA + M_nad_cA <-> M_h_cA + M_nadh_cA + M_pyr_cA		M_nadh_cN	R_LDH_L	-0.2644	M_nad_cN + M_lac_DASH_L_cN <-> M_h_cN + M_nadh_cN + M_pyr_cN	-0.38427		M_nadh_c	R_LDH_L	-0.0129	-0.0453906	-0.537978	-1.3315
717	M_nadh_cA	R_MDH	-0.0265	M_mal_DASH_L_cA + M_nad_cA <-> M_h_cA + M_nadh_cA + M_oaa_cA		M_nadh_cN	R_MDH	-0.225555	M_mal_DASH_L_cN + M_nad_cN <-> M_h_cN + M_nadh_cN + M_oaa_cN	-0.252055		M_nadh_c	R_MDH	-0.549	-1.93174	-0.352877	-0.873371
718	M_nadh_cA	R_PGCD	0.0615846	M_3pg_cA + M_nad_cA -> M_3php_cA + M_h_cA + M_nadh_cA						0.0615846		M_nadh_c	R_PGCD	NA	NA	0.0862184	0.213391
719	M_nadh_mA	R_2OXOADOXm	0.000247	M_2oxoadp_mA + M_coa_mA + M_nad_mA -> M_co2_mA + M_glutcoa_mA + M_nadh_mA		M_nadh_mN	R_2OXOADOXm	8.47e-05	M_2oxoadp_mN + M_coa_mN + M_nad_mN -> M_co2_mN + M_glutcoa_mN + M_nadh_mN	0.0003317		M_nadh_m	R_2OXOADOXm	NA	NA	0.00046438	0.00114934
720	M_nadh_mA	R_34HPLFM	0.000971	M_34hpp_mA + M_h_mA + M_nadh_mA -> M_34hpl_mA + M_nad_mA		M_nadh_mN	R_34HPLFM	0.000504	M_h_mN + M_nadh_mN + M_34hpp_mN -> M_nad_mN + M_34hpl_mN	0.001475		M_nadh_m	R_34HPLFM	NA	NA	0.002065	0.00511088
721	M_nadh_mA	R_3DPHBH1	0.000475	M_3dphb_mA + M_h_mA + M_nadh_mA + M_o2_mA -> M_3dpdhb_mA + M_h2o_mA + M_nad_mA		M_nadh_mN	R_3DPHBH1	0.000193	M_h_mN + M_o2_mN + M_nadh_mN + M_3dphb_mN -> M_h2o_mN + M_nad_mN + M_3dpdhb_mN	0.000668		M_nadh_m	R_3DPHBH1	NA	NA	0.0009352	0.00231462
722	M_nadh_mA	R_4HBZCOAFm	0.000971	M_coa_mA + M_coucoa_mA + M_h2o_mA + M_nad_mA -> M_4hbzcoa_mA + M_accoa_mA + M_h_mA + M_nadh_mA		M_nadh_mN	R_4HBZCOAFm	0.000504	M_h2o_mN + M_coa_mN + M_nad_mN + M_coucoa_mN -> M_h_mN + M_nadh_mN + M_4hbzcoa_mN + M_accoa_mN	0.001475		M_nadh_m	R_4HBZCOAFm	NA	NA	0.002065	0.00511088
723	M_nadh_mA	R_4HGLSDm	-481.822	M_4hglusa_mA + M_h2o_mA + M_nad_mA <-> M_e4hglu_mA + 2*M_h_mA + M_nadh_mA		M_nadh_mN	R_4HGLSDm	-505.569	M_h2o_mN + M_nad_mN + M_4hglusa_mN <-> 2*M_h_mN + M_nadh_mN + M_e4hglu_mN	-987.391		M_nadh_m	R_4HGLSDm	NA	NA	-1382.35	-3421.31
724	M_nadh_mA	R_AASAD3m	0.000247	M_L2aadp6sa_mA + M_h2o_mA + M_nad_mA -> M_L2aadp_mA + 2*M_h_mA + M_nadh_mA		M_nadh_mN	R_AASAD3m	8.47e-05	M_h2o_mN + M_nad_mN + M_L2aadp6sa_mN -> 2*M_h_mN + M_L2aadp_mN + M_nadh_mN	0.0003317		M_nadh_m	R_AASAD3m	NA	NA	0.00046438	0.00114934
725	M_nadh_mA	R_AKGDm	0.00109	M_akg_mA + M_coa_mA + M_nad_mA -> M_co2_mA + M_nadh_mA + M_succoa_mA		M_nadh_mN	R_AKGDm	0.228431	M_akg_mN + M_coa_mN + M_nad_mN -> M_co2_mN + M_nadh_mN + M_succoa_mN	0.229521		M_nadh_m	R_AKGDm	0.4547	1.59993	0.321329	0.795291
726	M_nadh_mA	R_ALDD2xm	0.000303	M_acald_mA + M_h2o_mA + M_nad_mA -> M_ac_mA + 2*M_h_mA + M_nadh_mA		M_nadh_mN	R_ALDD2xm	0.000121	M_h2o_mN + M_nad_mN + M_acald_mN -> 2*M_h_mN + M_nadh_mN + M_ac_mN	0.000424		M_nadh_m	R_ALDD2xm	NA	NA	0.0005936	0.00146916
727	M_nadh_mA	R_BDHm	0.01499	M_bhb_mA + M_nad_mA <-> M_acac_mA + M_h_mA + M_nadh_mA		M_nadh_mN	R_BDHm	0.0005	M_nad_mN + M_bhb_mN <-> M_h_mN + M_nadh_mN + M_acac_mN	0.01549		M_nadh_m	R_BDHm	NA	NA	0.021686	0.0536729
728	M_nadh_mA	R_GCC2cm	0.0036	M_dhlam_mA + M_nad_mA <-> M_h_mA + M_lpam_mA + M_nadh_mA		M_nadh_mN	R_GCC2cm	0.00324	M_nad_mN + M_dhlam_mN <-> M_h_mN + M_nadh_mN + M_lpam_mN	0.00684		M_nadh_m	R_GCC2cm	NA	NA	0.009576	0.0237006
729	M_nadh_mA	R_GCCcm	0.00357	M_dhlpro_mA + M_nad_mA <-> M_h_mA + M_lpro_mA + M_nadh_mA		M_nadh_mN	R_GCCcm	0.00336	M_nad_mN + M_dhlpro_mN <-> M_h_mN + M_nadh_mN + M_lpro_mN	0.00693		M_nadh_m	R_GCCcm	NA	NA	0.009702	0.0240125
730	M_nadh_mA	R_GLUDxm	-0.06094	M_glu_DASH_L_mA + M_h2o_mA + M_nad_mA <-> M_akg_mA + M_h_mA + M_nadh_mA + M_nh4_mA		M_nadh_mN	R_GLUDxm	0.0064713	M_h2o_mN + M_nad_mN + M_glu_DASH_L_mN <-> M_h_mN + M_akg_mN + M_nadh_mN + M_nh4_mN	-0.0544687		M_nadh_m	R_GLUDxm	NA	NA	-0.0762562	-0.188734
731	M_nadh_mA	R_HACD1m	-0.000247	M_aacoa_mA + M_h_mA + M_nadh_mA <-> M_3hbcoa_mA + M_nad_mA		M_nadh_mN	R_HACD1m	-8.47e-05	M_h_mN + M_nadh_mN + M_aacoa_mN <-> M_nad_mN + M_3hbcoa_mN	-0.0003317		M_nadh_m	R_HACD1m	NA	NA	-0.00046438	-0.00114934
732	M_nadh_mA	R_HACD9m	0.0017	M_3hmbcoa_mA + M_nad_mA <-> M_2maacoa_mA + M_h_mA + M_nadh_mA		M_nadh_mN	R_HACD9m	0.00166	M_nad_mN + M_3hmbcoa_mN <-> M_h_mN + M_nadh_mN + M_2maacoa_mN	0.00336		M_nadh_m	R_HACD9m	NA	NA	0.004704	0.0116424
733	M_nadh_mA	R_HIBDm	0.00312	M_3hmp_mA + M_nad_mA <-> M_2mop_mA + M_h_mA + M_nadh_mA		M_nadh_mN	R_HIBDm	0.0062276	M_nad_mN + M_3hmp_mN <-> M_h_mN + M_nadh_mN + M_2mop_mN	0.0093476		M_nadh_m	R_HIBDm	NA	NA	0.0130866	0.0323895
734	M_nadh_mA	R_HPROxm	3.53e-05	M_4hpro_DASH_LT_mA + M_nad_mA -> M_1p3h5c_mA + 2*M_h_mA + M_nadh_mA		M_nadh_mN	R_HPROxm	3.8e-05	M_4hpro_DASH_LT_mN + M_nad_mN -> 2*M_h_mN + M_nadh_mN + M_1p3h5c_mN	7.33e-05		M_nadh_m	R_HPROxm	NA	NA	0.00010262	0.000253985
735	M_nadh_mA	R_ICDHxm	0.574111	M_icit_mA + M_nad_mA -> M_akg_mA + M_co2_mA + M_nadh_mA		M_nadh_mN	R_ICDHxm	0.671475	M_nad_mN + M_icit_mN -> M_akg_mN + M_co2_mN + M_nadh_mN	1.24559		M_nadh_m	R_ICDHxm	0.5456	1.91977	1.74382	4.31596
736	M_nadh_mA	R_LDH_Lm	0.2454	M_lac_DASH_L_mA + M_nad_mA <-> M_h_mA + M_nadh_mA + M_pyr_mA		M_nadh_mN	R_LDH_Lm	0.141699	M_nad_mN + M_lac_DASH_L_mN <-> M_h_mN + M_nadh_mN + M_pyr_mN	0.387099		M_nadh_m	R_LDH_Lm	NA	NA	0.541938	1.3413
737	M_nadh_mA	R_MDHm	0.2857	M_mal_DASH_L_mA + M_nad_mA <-> M_h_mA + M_nadh_mA + M_oaa_mA		M_nadh_mN	R_MDHm	0.5671	M_nad_mN + M_mal_DASH_L_mN <-> M_h_mN + M_nadh_mN + M_oaa_mN	0.8528		M_nadh_m	R_MDHm	1.0946	3.85151	1.19392	2.95495
738	M_nadh_mA	R_MMSAD1m	0.00104	M_2mop_mA + M_coa_mA + M_nad_mA -> M_co2_mA + M_nadh_mA + M_ppcoa_mA		M_nadh_mN	R_MMSAD1m	0.0062276	M_coa_mN + M_nad_mN + M_2mop_mN -> M_co2_mN + M_nadh_mN + M_ppcoa_mN	0.0072676		M_nadh_m	R_MMSAD1m	NA	NA	0.0101746	0.0251823
739	M_nadh_mA	R_NADH2_DASH_u10m	1.0732	5*M_h_mA + M_nadh_mA + M_q10_mA -> 4*M_h_cA + M_nad_mA + M_q10h2_mA		M_nadh_mN	R_NADH2_DASH_u10m	1.5995	M_q10_mN + 5*M_h_mN + M_nadh_mN -> 4*M_h_cN + M_nad_mN + M_q10h2_mN	2.6727		M_nadh_m	R_NADH2_DASH_u10m	2.7315	9.61119	3.74178	9.26091
740	M_nadh_mA	R_OIVD1m	0.005538	M_4mop_mA + M_coa_mA + M_nad_mA -> M_co2_mA + M_ivcoa_mA + M_nadh_mA		M_nadh_mN	R_OIVD1m	0.000312	M_coa_mN + M_nad_mN + M_4mop_mN -> M_co2_mN + M_nadh_mN + M_ivcoa_mN	0.00585		M_nadh_m	R_OIVD1m	NA	NA	0.00819	0.0202703
741	M_nadh_mA	R_OIVD2m	0.00312	M_3mob_mA + M_coa_mA + M_nad_mA -> M_co2_mA + M_ibcoa_mA + M_nadh_mA		M_nadh_mN	R_OIVD2m	0.0062276	M_coa_mN + M_nad_mN + M_3mob_mN -> M_co2_mN + M_nadh_mN + M_ibcoa_mN	0.0093476		M_nadh_m	R_OIVD2m	NA	NA	0.0130866	0.0323895
742	M_nadh_mA	R_OIVD3m	0.0017	M_3mop_mA + M_coa_mA + M_nad_mA -> M_2mbcoa_mA + M_co2_mA + M_nadh_mA		M_nadh_mN	R_OIVD3m	0.00166	M_coa_mN + M_nad_mN + M_3mop_mN -> M_co2_mN + M_nadh_mN + M_2mbcoa_mN	0.00336		M_nadh_m	R_OIVD3m	NA	NA	0.004704	0.0116424
743	M_nadh_mA	R_P5CDm	0.0035963	M_1pyr5c_mA + 2*M_h2o_mA + M_nad_mA -> M_glu_DASH_L_mA + M_h_mA + M_nadh_mA		M_nadh_mN	R_P5CDm	0.00378	2*M_h2o_mN + M_nad_mN + M_1pyr5c_mN -> M_h_mN + M_nadh_mN + M_glu_DASH_L_mN	0.0073763		M_nadh_m	R_P5CDm	NA	NA	0.0103268	0.0255589
744	M_nadh_mA	R_PDHm	0.1889	M_coa_mA + M_nad_mA + M_pyr_mA -> M_accoa_mA + M_co2_mA + M_nadh_mA		M_nadh_mN	R_PDHm	0.3808	M_coa_mN + M_nad_mN + M_pyr_mN -> M_co2_mN + M_nadh_mN + M_accoa_mN	0.5697		M_nadh_m	R_PDHm	0.5456	1.91977	0.79758	1.97401
745	M_nadh_mA	R_PHCDm	481.822	M_1p3h5c_mA + 2*M_h2o_mA + M_nad_mA -> M_e4hglu_mA + M_h_mA + M_nadh_mA		M_nadh_mN	R_PHCDm	505.57	2*M_h2o_mN + M_nad_mN + M_1p3h5c_mN -> M_h_mN + M_nadh_mN + M_e4hglu_mN	987.391		M_nadh_m	R_PHCDm	NA	NA	1382.35	3421.31
746	M_nadh_mA	R_PRO1xm	0.00194	M_nad_mA + M_pro_DASH_L_mA -> M_1pyr5c_mA + 2*M_h_mA + M_nadh_mA		M_nadh_mN	R_PRO1xm	0.00185	M_nad_mN + M_pro_DASH_L_mN -> 2*M_h_mN + M_nadh_mN + M_1pyr5c_mN	0.00379		M_nadh_m	R_PRO1xm	NA	NA	0.005306	0.0131324
747	M_nadh_mA	R_SSALxm	0.2515	M_h2o_mA + M_nad_mA + M_sucsal_mA -> 2*M_h_mA + M_nadh_mA + M_succ_mA		M_nadh_mN	R_SSALxm	0.108485	M_h2o_mN + M_nad_mN + M_sucsal_mN -> 2*M_h_mN + M_nadh_mN + M_succ_mN	0.359985		M_nadh_m	R_SSALxm	0.0909	0.319845	0.50398	1.24735
748	M_nadh_mA	R_THD1m	0.4571	M_h_cA + M_nadh_mA + M_nadp_mA <-> M_h_mA + M_nad_mA + M_nadph_mA		M_nadh_mN	R_THD1m	0.5403	M_h_cN + M_nadp_mN + M_nadh_mN <-> M_h_mN + M_nadph_mN + M_nad_mN	0.9974		M_nadh_m	R_THD1m	NA	NA	1.39636	3.45599
749	M_nadp_cA	R_ALDD2y	0.00032	M_acald_cA + M_h2o_cA + M_nadp_cA -> M_ac_cA + 2*M_h_cA + M_nadph_cA		M_nadp_cN	R_ALDD2y	7.4e-05	M_h2o_cN + M_acald_cN + M_nadp_cN -> 2*M_h_cN + M_ac_cN + M_nadph_cN	0.000394		M_nadp_c	R_ALDD2y	NA	NA	0.0005516	0.00136521
750	M_nadp_cA	R_ALR	0.0011	M_h2o_cA + M_mthgxl_cA + M_nadp_cA -> 2*M_h_cA + M_nadph_cA + M_pyr_cA		M_nadp_cN	R_ALR	0.0471005	M_h2o_cN + M_mthgxl_cN + M_nadp_cN -> 2*M_h_cN + M_nadph_cN + M_pyr_cN	0.0482005		M_nadp_c	R_ALR	NA	NA	0.0674807	0.167015
751	M_nadp_cA	R_G6PDH2r	0.00353	M_g6p_cA + M_nadp_cA <-> M_6pgl_cA + M_h_cA + M_nadph_cA		M_nadp_cN	R_G6PDH2r	0.0053	M_nadp_cN + M_g6p_cN <-> M_h_cN + M_nadph_cN + M_6pgl_cN	0.00883		M_nadp_c	R_G6PDH2r	0.0196	0.0689655	0.012362	0.030596
752	M_nadp_cA	R_GND	0.00353	M_6pgc_cA + M_nadp_cA -> M_co2_cA + M_nadph_cA + M_ru5p_DASH_D_cA		M_nadp_cN	R_GND	0.0053	M_nadp_cN + M_6pgc_cN -> M_nadph_cN + M_co2_cN + M_ru5p_DASH_D_cN	0.00883		M_nadp_c	R_GND	0.0196	0.0689655	0.012362	0.030596
753	M_nadp_cA	R_DM_nadph_LPAREN_c_RPAREN_	0.0084839	M_nadph_cA -> M_h_cA + M_nadp_cA		M_nadp_cN	R_DM_nadph_LPAREN_c_RPAREN_	0.057765	M_nadph_cN -> M_h_cN + M_nadp_cN	0.0662489		M_nadp_c	R_DM_nadph_LPAREN_c_RPAREN_	NA	NA	0.0927485	0.229553
754	M_nadp_mA	R_1a_COMMA_24_COMMA_25VITD2Hm	0.00908	M_2425dhvitd2_mA + M_h_mA + M_nadph_mA + M_o2_mA -> M_1a2425thvitd2_mA + M_h2o_mA + M_nadp_mA		M_nadp_mN	R_1a_COMMA_24_COMMA_25VITD2Hm	0.0187	M_2425dhvitd2_mN + M_h_mN + M_nadph_mN + M_o2_mN -> M_1a2425thvitd2_mN + M_h2o_mN + M_nadp_mN	0.02778		M_nadp_m	R_1a_COMMA_24_COMMA_25VITD2Hm	NA	NA	0.038892	0.0962578
755	M_nadp_mA	R_1a_COMMA_24_COMMA_25VITD3Hm	0.0161	M_2425dhvitd3_mA + M_h_mA + M_nadph_mA + M_o2_mA -> M_1a2425thvitd3_mA + M_h2o_mA + M_nadp_mA		M_nadp_mN	R_1a_COMMA_24_COMMA_25VITD3Hm	0.0186	M_h_mN + M_nadph_mN + M_o2_mN + M_2425dhvitd3_mN -> M_h2o_mN + M_nadp_mN + M_1a2425thvitd3_mN	0.0347		M_nadp_m	R_1a_COMMA_24_COMMA_25VITD3Hm	NA	NA	0.04858	0.120236
756	M_nadp_mA	R_1a_COMMA_25VITD2Hm	0.0161	M_1a25dhvitd2_mA + M_h_mA + M_nadph_mA + M_o2_mA -> M_1a2425thvitd2_mA + M_h2o_mA + M_nadp_mA		M_nadp_mN	R_1a_COMMA_25VITD2Hm	0.0158	M_h_mN + M_nadph_mN + M_o2_mN + M_1a25dhvitd2_mN -> M_1a2425thvitd2_mN + M_h2o_mN + M_nadp_mN	0.0319		M_nadp_m	R_1a_COMMA_25VITD2Hm	NA	NA	0.04466	0.110534
757	M_nadp_mA	R_1a_COMMA_25VITD3Hm	0.0115	M_1a25dhvitd3_mA + M_h_mA + M_nadph_mA + M_o2_mA -> M_1a2425thvitd3_mA + M_h2o_mA + M_nadp_mA		M_nadp_mN	R_1a_COMMA_25VITD3Hm	0.0155	M_h_mN + M_nadph_mN + M_o2_mN + M_1a25dhvitd3_mN -> M_h2o_mN + M_nadp_mN + M_1a2425thvitd3_mN	0.027		M_nadp_m	R_1a_COMMA_25VITD3Hm	NA	NA	0.0378	0.0935551
758	M_nadp_mA	R_24_COMMA_25VITD2Hm	0.00908	M_25hvitd2_mA + M_h_mA + M_nadph_mA + M_o2_mA -> M_2425dhvitd2_mA + M_h2o_mA + M_nadp_mA		M_nadp_mN	R_24_COMMA_25VITD2Hm	0.0187	M_h_mN + M_nadph_mN + M_o2_mN + M_25hvitd2_mN -> M_2425dhvitd2_mN + M_h2o_mN + M_nadp_mN	0.02778		M_nadp_m	R_24_COMMA_25VITD2Hm	NA	NA	0.038892	0.0962578
759	M_nadp_mA	R_24_COMMA_25VITD3Hm	0.0161	M_25hvitd3_mA + M_h_mA + M_nadph_mA + M_o2_mA -> M_2425dhvitd3_mA + M_h2o_mA + M_nadp_mA		M_nadp_mN	R_24_COMMA_25VITD3Hm	0.0186	M_h_mN + M_nadph_mN + M_o2_mN + M_25hvitd3_mN -> M_h2o_mN + M_nadp_mN + M_2425dhvitd3_mN	0.0347		M_nadp_m	R_24_COMMA_25VITD3Hm	NA	NA	0.04858	0.120236
760	M_nadp_mA	R_25VITD2Hm	0.0161	M_25hvitd2_mA + M_h_mA + M_nadph_mA + M_o2_mA -> M_1a25dhvitd2_mA + M_h2o_mA + M_nadp_mA		M_nadp_mN	R_25VITD2Hm	0.0158	M_h_mN + M_nadph_mN + M_o2_mN + M_25hvitd2_mN -> M_h2o_mN + M_nadp_mN + M_1a25dhvitd2_mN	0.0319		M_nadp_m	R_25VITD2Hm	NA	NA	0.04466	0.110534
761	M_nadp_mA	R_25VITD3Hm	0.0115	M_25hvitd3_mA + M_h_mA + M_nadph_mA + M_o2_mA -> M_1a25dhvitd3_mA + M_h2o_mA + M_nadp_mA		M_nadp_mN	R_25VITD3Hm	0.0155	M_h_mN + M_nadph_mN + M_o2_mN + M_25hvitd3_mN -> M_h2o_mN + M_nadp_mN + M_1a25dhvitd3_mN	0.027		M_nadp_m	R_25VITD3Hm	NA	NA	0.0378	0.0935551
762	M_nadp_mA	R_3DPHBH2	0.000497	M_3dphb_mA + M_h_mA + M_nadph_mA + M_o2_mA -> M_3dpdhb_mA + M_h2o_mA + M_nadp_mA		M_nadp_mN	R_3DPHBH2	0.000311	M_h_mN + M_nadph_mN + M_o2_mN + M_3dphb_mN -> M_h2o_mN + M_nadp_mN + M_3dpdhb_mN	0.000808		M_nadp_m	R_3DPHBH2	NA	NA	0.0011312	0.00279972
763	M_nadp_mA	R_COQ7m	0.000971	M_2dp6mobq_me_mA + M_h_mA + M_nadph_mA + M_o2_mA -> M_2dpmhobq_mA + M_h2o_mA + M_nadp_mA		M_nadp_mN	R_COQ7m	0.000504	M_h_mN + M_nadph_mN + M_o2_mN + M_2dp6mobq_me_mN -> M_h2o_mN + M_nadp_mN + M_2dpmhobq_mN	0.001475		M_nadp_m	R_COQ7m	NA	NA	0.002065	0.00511088
764	M_nadp_mA	R_GTHOm	0.0109	M_gthox_mA + M_h_mA + M_nadph_mA -> 2*M_gthrd_mA + M_nadp_mA		M_nadp_mN	R_GTHOm	0.0127	M_h_mN + M_nadph_mN + M_gthox_mN -> M_nadp_mN + 2*M_gthrd_mN	0.0236		M_nadp_m	R_GTHOm	NA	NA	0.03304	0.0817741
765	M_nadp_mA	R_ICDHyrm	-0.31236	M_icit_mA + M_nadp_mA <-> M_akg_mA + M_co2_mA + M_nadph_mA		M_nadp_mN	R_ICDHyrm	-0.3341	M_nadp_mN + M_icit_mN <-> M_nadph_mN + M_akg_mN + M_co2_mN	-0.64646		M_nadp_m	R_ICDHyrm	0	0	-0.905044	-2.23999
766						M_nadp_mN	R_ME2m	0.00226	M_nadp_mN + M_mal_DASH_L_mN -> M_nadph_mN + M_co2_mN + M_pyr_mN	0.00226		M_nadp_m	R_ME2m	0	0	0.003164	0.00783091
767	M_nadp_mA	R_MTHFDm	0.053541	M_mlthf_mA + M_nadp_mA <-> M_methf_mA + M_nadph_mA		M_nadp_mN	R_MTHFDm	0.0337	M_nadp_mN + M_mlthf_mN <-> M_nadph_mN + M_methf_mN	0.087241		M_nadp_m	R_MTHFDm	NA	NA	0.122137	0.30229
768	M_nadp_mA	R_P45011A1m	0.0233	M_chsterol_mA + M_h_mA + M_nadph_mA + 2*M_o2_mA -> M_4mptnl_mA + 2*M_h2o_mA + M_nadp_mA + M_prgnlone_mA		M_nadp_mN	R_P45011A1m	0.0272	M_h_mN + M_nadph_mN + 2*M_o2_mN + M_chsterol_mN -> 2*M_h2o_mN + M_nadp_mN + M_4mptnl_mN + M_prgnlone_mN	0.0505		M_nadp_m	R_P45011A1m	NA	NA	0.0707	0.174983
769	M_nadp_mA	R_SACCD3m	0.000247	M_akg_mA + M_h_mA + M_lys_DASH_L_mA + M_nadph_mA -> M_h2o_mA + M_nadp_mA + M_saccrp_DASH_L_mA		M_nadp_mN	R_SACCD3m	8.47e-05	M_h_mN + M_nadph_mN + M_akg_mN + M_lys_DASH_L_mN -> M_h2o_mN + M_nadp_mN + M_saccrp_DASH_L_mN	0.0003317		M_nadp_m	R_SACCD3m	NA	NA	0.00046438	0.00114934
770	M_nadp_mA	R_SACCD4m	0.000247	M_h2o_mA + M_nadp_mA + M_saccrp_DASH_L_mA -> M_L2aadp6sa_mA + M_glu_DASH_L_mA + M_h_mA + M_nadph_mA		M_nadp_mN	R_SACCD4m	8.47e-05	M_h2o_mN + M_nadp_mN + M_saccrp_DASH_L_mN -> M_h_mN + M_nadph_mN + M_glu_DASH_L_mN + M_L2aadp6sa_mN	0.0003317		M_nadp_m	R_SACCD4m	NA	NA	0.00046438	0.00114934
771	M_nadp_mA	R_THD1m	0.4571	M_h_cA + M_nadh_mA + M_nadp_mA <-> M_h_mA + M_nad_mA + M_nadph_mA		M_nadp_mN	R_THD1m	0.5403	M_h_cN + M_nadp_mN + M_nadh_mN <-> M_h_mN + M_nadph_mN + M_nad_mN	0.9974		M_nadp_m	R_THD1m	NA	NA	1.39636	3.45599
772	M_nadp_mA	R_VITD2Hm	0.028	M_h_mA + M_nadph_mA + M_o2_mA + M_vitd2_mA -> M_25hvitd2_mA + M_h2o_mA + M_nadp_mA		M_nadp_mN	R_VITD2Hm	0.0316	M_h_mN + M_nadph_mN + M_o2_mN + M_vitd2_mN -> M_h2o_mN + M_nadp_mN + M_25hvitd2_mN	0.0596		M_nadp_m	R_VITD2Hm	NA	NA	0.08344	0.206514
773	M_nadp_mA	R_VITD3Hm	0.029	M_h_mA + M_nadph_mA + M_o2_mA + M_vitd3_mA -> M_25hvitd3_mA + M_h2o_mA + M_nadp_mA		M_nadp_mN	R_VITD3Hm	0.0327	M_h_mN + M_nadph_mN + M_o2_mN + M_vitd3_mN -> M_h2o_mN + M_nadp_mN + M_25hvitd3_mN	0.0617		M_nadp_m	R_VITD3Hm	NA	NA	0.08638	0.213791
774	M_nadph_cA	R_ALDD2y	0.00032	M_acald_cA + M_h2o_cA + M_nadp_cA -> M_ac_cA + 2*M_h_cA + M_nadph_cA		M_nadph_cN	R_ALDD2y	7.4e-05	M_h2o_cN + M_acald_cN + M_nadp_cN -> 2*M_h_cN + M_ac_cN + M_nadph_cN	0.000394		M_nadph_c	R_ALDD2y	NA	NA	0.0005516	0.00136521
775	M_nadph_cA	R_ALR	0.0011	M_h2o_cA + M_mthgxl_cA + M_nadp_cA -> 2*M_h_cA + M_nadph_cA + M_pyr_cA		M_nadph_cN	R_ALR	0.0471005	M_h2o_cN + M_mthgxl_cN + M_nadp_cN -> 2*M_h_cN + M_nadph_cN + M_pyr_cN	0.0482005		M_nadph_c	R_ALR	NA	NA	0.0674807	0.167015
776	M_nadph_cA	R_G6PDH2r	0.00353	M_g6p_cA + M_nadp_cA <-> M_6pgl_cA + M_h_cA + M_nadph_cA		M_nadph_cN	R_G6PDH2r	0.0053	M_nadp_cN + M_g6p_cN <-> M_h_cN + M_nadph_cN + M_6pgl_cN	0.00883		M_nadph_c	R_G6PDH2r	0.0196	0.0689655	0.012362	0.030596
777	M_nadph_cA	R_GND	0.00353	M_6pgc_cA + M_nadp_cA -> M_co2_cA + M_nadph_cA + M_ru5p_DASH_D_cA		M_nadph_cN	R_GND	0.0053	M_nadp_cN + M_6pgc_cN -> M_nadph_cN + M_co2_cN + M_ru5p_DASH_D_cN	0.00883		M_nadph_c	R_GND	0.0196	0.0689655	0.012362	0.030596
778	M_nadph_cA	R_DM_nadph_LPAREN_c_RPAREN_	0.0084839	M_nadph_cA -> M_h_cA + M_nadp_cA		M_nadph_cN	R_DM_nadph_LPAREN_c_RPAREN_	0.057765	M_nadph_cN -> M_h_cN + M_nadp_cN	0.0662489		M_nadph_c	R_DM_nadph_LPAREN_c_RPAREN_	NA	NA	0.0927485	0.229553
779	M_nadph_mA	R_1a_COMMA_24_COMMA_25VITD2Hm	0.00908	M_2425dhvitd2_mA + M_h_mA + M_nadph_mA + M_o2_mA -> M_1a2425thvitd2_mA + M_h2o_mA + M_nadp_mA		M_nadph_mN	R_1a_COMMA_24_COMMA_25VITD2Hm	0.0187	M_2425dhvitd2_mN + M_h_mN + M_nadph_mN + M_o2_mN -> M_1a2425thvitd2_mN + M_h2o_mN + M_nadp_mN	0.02778		M_nadph_m	R_1a_COMMA_24_COMMA_25VITD2Hm	NA	NA	0.038892	0.0962578
780	M_nadph_mA	R_1a_COMMA_24_COMMA_25VITD3Hm	0.0161	M_2425dhvitd3_mA + M_h_mA + M_nadph_mA + M_o2_mA -> M_1a2425thvitd3_mA + M_h2o_mA + M_nadp_mA		M_nadph_mN	R_1a_COMMA_24_COMMA_25VITD3Hm	0.0186	M_h_mN + M_nadph_mN + M_o2_mN + M_2425dhvitd3_mN -> M_h2o_mN + M_nadp_mN + M_1a2425thvitd3_mN	0.0347		M_nadph_m	R_1a_COMMA_24_COMMA_25VITD3Hm	NA	NA	0.04858	0.120236
781	M_nadph_mA	R_1a_COMMA_25VITD2Hm	0.0161	M_1a25dhvitd2_mA + M_h_mA + M_nadph_mA + M_o2_mA -> M_1a2425thvitd2_mA + M_h2o_mA + M_nadp_mA		M_nadph_mN	R_1a_COMMA_25VITD2Hm	0.0158	M_h_mN + M_nadph_mN + M_o2_mN + M_1a25dhvitd2_mN -> M_1a2425thvitd2_mN + M_h2o_mN + M_nadp_mN	0.0319		M_nadph_m	R_1a_COMMA_25VITD2Hm	NA	NA	0.04466	0.110534
782	M_nadph_mA	R_1a_COMMA_25VITD3Hm	0.0115	M_1a25dhvitd3_mA + M_h_mA + M_nadph_mA + M_o2_mA -> M_1a2425thvitd3_mA + M_h2o_mA + M_nadp_mA		M_nadph_mN	R_1a_COMMA_25VITD3Hm	0.0155	M_h_mN + M_nadph_mN + M_o2_mN + M_1a25dhvitd3_mN -> M_h2o_mN + M_nadp_mN + M_1a2425thvitd3_mN	0.027		M_nadph_m	R_1a_COMMA_25VITD3Hm	NA	NA	0.0378	0.0935551
783	M_nadph_mA	R_24_COMMA_25VITD2Hm	0.00908	M_25hvitd2_mA + M_h_mA + M_nadph_mA + M_o2_mA -> M_2425dhvitd2_mA + M_h2o_mA + M_nadp_mA		M_nadph_mN	R_24_COMMA_25VITD2Hm	0.0187	M_h_mN + M_nadph_mN + M_o2_mN + M_25hvitd2_mN -> M_2425dhvitd2_mN + M_h2o_mN + M_nadp_mN	0.02778		M_nadph_m	R_24_COMMA_25VITD2Hm	NA	NA	0.038892	0.0962578
784	M_nadph_mA	R_24_COMMA_25VITD3Hm	0.0161	M_25hvitd3_mA + M_h_mA + M_nadph_mA + M_o2_mA -> M_2425dhvitd3_mA + M_h2o_mA + M_nadp_mA		M_nadph_mN	R_24_COMMA_25VITD3Hm	0.0186	M_h_mN + M_nadph_mN + M_o2_mN + M_25hvitd3_mN -> M_h2o_mN + M_nadp_mN + M_2425dhvitd3_mN	0.0347		M_nadph_m	R_24_COMMA_25VITD3Hm	NA	NA	0.04858	0.120236
785	M_nadph_mA	R_25VITD2Hm	0.0161	M_25hvitd2_mA + M_h_mA + M_nadph_mA + M_o2_mA -> M_1a25dhvitd2_mA + M_h2o_mA + M_nadp_mA		M_nadph_mN	R_25VITD2Hm	0.0158	M_h_mN + M_nadph_mN + M_o2_mN + M_25hvitd2_mN -> M_h2o_mN + M_nadp_mN + M_1a25dhvitd2_mN	0.0319		M_nadph_m	R_25VITD2Hm	NA	NA	0.04466	0.110534
786	M_nadph_mA	R_25VITD3Hm	0.0115	M_25hvitd3_mA + M_h_mA + M_nadph_mA + M_o2_mA -> M_1a25dhvitd3_mA + M_h2o_mA + M_nadp_mA		M_nadph_mN	R_25VITD3Hm	0.0155	M_h_mN + M_nadph_mN + M_o2_mN + M_25hvitd3_mN -> M_h2o_mN + M_nadp_mN + M_1a25dhvitd3_mN	0.027		M_nadph_m	R_25VITD3Hm	NA	NA	0.0378	0.0935551
787	M_nadph_mA	R_3DPHBH2	0.000497	M_3dphb_mA + M_h_mA + M_nadph_mA + M_o2_mA -> M_3dpdhb_mA + M_h2o_mA + M_nadp_mA		M_nadph_mN	R_3DPHBH2	0.000311	M_h_mN + M_nadph_mN + M_o2_mN + M_3dphb_mN -> M_h2o_mN + M_nadp_mN + M_3dpdhb_mN	0.000808		M_nadph_m	R_3DPHBH2	NA	NA	0.0011312	0.00279972
788	M_nadph_mA	R_COQ7m	0.000971	M_2dp6mobq_me_mA + M_h_mA + M_nadph_mA + M_o2_mA -> M_2dpmhobq_mA + M_h2o_mA + M_nadp_mA		M_nadph_mN	R_COQ7m	0.000504	M_h_mN + M_nadph_mN + M_o2_mN + M_2dp6mobq_me_mN -> M_h2o_mN + M_nadp_mN + M_2dpmhobq_mN	0.001475		M_nadph_m	R_COQ7m	NA	NA	0.002065	0.00511088
789	M_nadph_mA	R_GTHOm	0.0109	M_gthox_mA + M_h_mA + M_nadph_mA -> 2*M_gthrd_mA + M_nadp_mA		M_nadph_mN	R_GTHOm	0.0127	M_h_mN + M_nadph_mN + M_gthox_mN -> M_nadp_mN + 2*M_gthrd_mN	0.0236		M_nadph_m	R_GTHOm	NA	NA	0.03304	0.0817741
790	M_nadph_mA	R_ICDHyrm	-0.31236	M_icit_mA + M_nadp_mA <-> M_akg_mA + M_co2_mA + M_nadph_mA		M_nadph_mN	R_ICDHyrm	-0.3341	M_nadp_mN + M_icit_mN <-> M_nadph_mN + M_akg_mN + M_co2_mN	-0.64646		M_nadph_m	R_ICDHyrm	0	0	-0.905044	-2.23999
791						M_nadph_mN	R_ME2m	0.00226	M_nadp_mN + M_mal_DASH_L_mN -> M_nadph_mN + M_co2_mN + M_pyr_mN	0.00226		M_nadph_m	R_ME2m	0	0	0.003164	0.00783091
792	M_nadph_mA	R_MTHFDm	0.053541	M_mlthf_mA + M_nadp_mA <-> M_methf_mA + M_nadph_mA		M_nadph_mN	R_MTHFDm	0.0337	M_nadp_mN + M_mlthf_mN <-> M_nadph_mN + M_methf_mN	0.087241		M_nadph_m	R_MTHFDm	NA	NA	0.122137	0.30229
793	M_nadph_mA	R_P45011A1m	0.0233	M_chsterol_mA + M_h_mA + M_nadph_mA + 2*M_o2_mA -> M_4mptnl_mA + 2*M_h2o_mA + M_nadp_mA + M_prgnlone_mA		M_nadph_mN	R_P45011A1m	0.0272	M_h_mN + M_nadph_mN + 2*M_o2_mN + M_chsterol_mN -> 2*M_h2o_mN + M_nadp_mN + M_4mptnl_mN + M_prgnlone_mN	0.0505		M_nadph_m	R_P45011A1m	NA	NA	0.0707	0.174983
794	M_nadph_mA	R_SACCD3m	0.000247	M_akg_mA + M_h_mA + M_lys_DASH_L_mA + M_nadph_mA -> M_h2o_mA + M_nadp_mA + M_saccrp_DASH_L_mA		M_nadph_mN	R_SACCD3m	8.47e-05	M_h_mN + M_nadph_mN + M_akg_mN + M_lys_DASH_L_mN -> M_h2o_mN + M_nadp_mN + M_saccrp_DASH_L_mN	0.0003317		M_nadph_m	R_SACCD3m	NA	NA	0.00046438	0.00114934
795	M_nadph_mA	R_SACCD4m	0.000247	M_h2o_mA + M_nadp_mA + M_saccrp_DASH_L_mA -> M_L2aadp6sa_mA + M_glu_DASH_L_mA + M_h_mA + M_nadph_mA		M_nadph_mN	R_SACCD4m	8.47e-05	M_h2o_mN + M_nadp_mN + M_saccrp_DASH_L_mN -> M_h_mN + M_nadph_mN + M_glu_DASH_L_mN + M_L2aadp6sa_mN	0.0003317		M_nadph_m	R_SACCD4m	NA	NA	0.00046438	0.00114934
796	M_nadph_mA	R_THD1m	0.4571	M_h_cA + M_nadh_mA + M_nadp_mA <-> M_h_mA + M_nad_mA + M_nadph_mA		M_nadph_mN	R_THD1m	0.5403	M_h_cN + M_nadp_mN + M_nadh_mN <-> M_h_mN + M_nadph_mN + M_nad_mN	0.9974		M_nadph_m	R_THD1m	NA	NA	1.39636	3.45599
797	M_nadph_mA	R_VITD2Hm	0.028	M_h_mA + M_nadph_mA + M_o2_mA + M_vitd2_mA -> M_25hvitd2_mA + M_h2o_mA + M_nadp_mA		M_nadph_mN	R_VITD2Hm	0.0316	M_h_mN + M_nadph_mN + M_o2_mN + M_vitd2_mN -> M_h2o_mN + M_nadp_mN + M_25hvitd2_mN	0.0596		M_nadph_m	R_VITD2Hm	NA	NA	0.08344	0.206514
798	M_nadph_mA	R_VITD3Hm	0.029	M_h_mA + M_nadph_mA + M_o2_mA + M_vitd3_mA -> M_25hvitd3_mA + M_h2o_mA + M_nadp_mA		M_nadph_mN	R_VITD3Hm	0.0327	M_h_mN + M_nadph_mN + M_o2_mN + M_vitd3_mN -> M_h2o_mN + M_nadp_mN + M_25hvitd3_mN	0.0617		M_nadph_m	R_VITD3Hm	NA	NA	0.08638	0.213791
799	M_nh4_mA	R_ASNNm	7.19e-05	M_asn_DASH_L_mA + M_h2o_mA -> M_asp_DASH_L_mA + M_nh4_mA						7.19e-05		M_nh4_m	R_ASNNm	NA	NA	0.00010066	0.000249134
800	M_nh4_mA	R_GCC2bim	0.0036	M_alpam_mA + M_thf_mA -> M_dhlam_mA + M_mlthf_mA + M_nh4_mA		M_nh4_mN	R_GCC2bim	0.00324	M_thf_mN + M_alpam_mN -> M_nh4_mN + M_dhlam_mN + M_mlthf_mN	0.00684		M_nh4_m	R_GCC2bim	NA	NA	0.009576	0.0237006
801	M_nh4_mA	R_GCCbim	0.00357	M_alpro_mA + M_thf_mA -> M_dhlpro_mA + M_mlthf_mA + M_nh4_mA		M_nh4_mN	R_GCCbim	0.00336	M_thf_mN + M_alpro_mN -> M_nh4_mN + M_mlthf_mN + M_dhlpro_mN	0.00693		M_nh4_m	R_GCCbim	NA	NA	0.009702	0.0240125
802	M_nh4_mA	R_GLUDxm	-0.06094	M_glu_DASH_L_mA + M_h2o_mA + M_nad_mA <-> M_akg_mA + M_h_mA + M_nadh_mA + M_nh4_mA		M_nh4_mN	R_GLUDxm	0.0064713	M_h2o_mN + M_nad_mN + M_glu_DASH_L_mN <-> M_h_mN + M_akg_mN + M_nadh_mN + M_nh4_mN	-0.0544687		M_nh4_m	R_GLUDxm	NA	NA	-0.0762562	-0.188734
803	M_nh4_mA	R_GLUNm	0.144877	M_gln_DASH_L_mA + M_h2o_mA -> M_glu_DASH_L_mA + M_nh4_mA		M_nh4_mN	R_GLUNm	0.2507	M_h2o_mN + M_gln_DASH_L_mN -> M_glu_DASH_L_mN + M_nh4_mN	0.395577		M_nh4_m	R_GLUNm	0	0	0.553807	1.37067
804	M_nh4_mA	R_NH3tm	-0.091173	M_nh4_cA + M_h_mA <-> M_h_cA + M_nh4_mA		M_nh4_mN	R_NH3tm	-0.2637	M_h_mN + M_nh4_cN <-> M_h_cN + M_nh4_mN	-0.354873		M_nh4_m	R_NH3tm	NA	NA	-0.496822	-1.22964
805	M_o2_cA	R_AACTOOR	0.0011	M_aact_cA + M_h2o_cA + M_o2_cA -> M_h2o2_cA + M_mthgxl_cA + M_nh4_cA		M_o2_cN	R_AACTOOR	0.0471005	M_h2o_cN + M_aact_cN + M_o2_cN -> M_h2o2_cN + M_mthgxl_cN + M_nh4_cN	0.0482005		M_o2_c	R_AACTOOR	NA	NA	0.0674807	0.167015
806	M_o2_cA	R_CPPPGO	0.000839	M_cpppg3_cA + 2*M_h_cA + M_o2_cA -> 2*M_co2_cA + 2*M_h2o_cA + M_pppg9_cA		M_o2_cN	R_CPPPGO	0.000124	2*M_h_cN + M_o2_cN + M_cpppg3_cN -> 2*M_h2o_cN + 2*M_co2_cN + M_pppg9_cN	0.000963		M_o2_c	R_CPPPGO	NA	NA	0.0013482	0.0033368
807	M_o2_cA	R_O2t	2.176	M_o2_e <-> M_o2_cA						2.176		M_o2_c	R_O2t	1.6386	5.76566	3.0464	7.53985
808						M_o2_cN	R_O2t	1.288	M_o2_I <-> M_o2_cN	1.288		M_o2_c	R_O2t	1.6386	5.76566	1.8032	4.46292
809	M_o2_cA	R_O2tm	0.8869	M_o2_cA <-> M_o2_mA		M_o2_cN	R_O2tm	1.2404	M_o2_cN <-> M_o2_mN	2.1273		M_o2_c	R_O2tm	1.6386	5.76566	2.97822	7.3711
810	M_o2_cA	R_O2t_Int	-1.288	M_o2_I <-> M_o2_cA						-1.288		M_o2_c	R_O2t_Int	NA	NA	-1.8032	-4.46292
811	M_o2_e	R_EX_o2_LPAREN_e_RPAREN_	-2.176	M_o2_e <-> M_o2_eX						-2.176		M_o2_e	R_EX_o2_LPAREN_e_RPAREN_	NA	NA	-3.0464	-7.53985
812	M_o2_e	R_O2t	2.176	M_o2_e <-> M_o2_cA						2.176		M_o2_e	R_O2t	1.6386	5.76566	3.0464	7.53985
813	M_o2_I	R_O2t_Int	-1.288	M_o2_I <-> M_o2_cA						-1.288		M_o2_I	R_O2t_Int	NA	NA	-1.8032	-4.46292
814						M_o2_I	R_O2t	1.288	M_o2_I <-> M_o2_cN	1.288		M_o2_I	R_O2t	1.6386	5.76566	1.8032	4.46292
815	M_o2_mA	R_1a_COMMA_24_COMMA_25VITD2Hm	0.00908	M_2425dhvitd2_mA + M_h_mA + M_nadph_mA + M_o2_mA -> M_1a2425thvitd2_mA + M_h2o_mA + M_nadp_mA		M_o2_mN	R_1a_COMMA_24_COMMA_25VITD2Hm	0.0187	M_2425dhvitd2_mN + M_h_mN + M_nadph_mN + M_o2_mN -> M_1a2425thvitd2_mN + M_h2o_mN + M_nadp_mN	0.02778		M_o2_m	R_1a_COMMA_24_COMMA_25VITD2Hm	NA	NA	0.038892	0.0962578
816	M_o2_mA	R_1a_COMMA_24_COMMA_25VITD3Hm	0.0161	M_2425dhvitd3_mA + M_h_mA + M_nadph_mA + M_o2_mA -> M_1a2425thvitd3_mA + M_h2o_mA + M_nadp_mA		M_o2_mN	R_1a_COMMA_24_COMMA_25VITD3Hm	0.0186	M_h_mN + M_nadph_mN + M_o2_mN + M_2425dhvitd3_mN -> M_h2o_mN + M_nadp_mN + M_1a2425thvitd3_mN	0.0347		M_o2_m	R_1a_COMMA_24_COMMA_25VITD3Hm	NA	NA	0.04858	0.120236
817	M_o2_mA	R_1a_COMMA_25VITD2Hm	0.0161	M_1a25dhvitd2_mA + M_h_mA + M_nadph_mA + M_o2_mA -> M_1a2425thvitd2_mA + M_h2o_mA + M_nadp_mA		M_o2_mN	R_1a_COMMA_25VITD2Hm	0.0158	M_h_mN + M_nadph_mN + M_o2_mN + M_1a25dhvitd2_mN -> M_1a2425thvitd2_mN + M_h2o_mN + M_nadp_mN	0.0319		M_o2_m	R_1a_COMMA_25VITD2Hm	NA	NA	0.04466	0.110534
818	M_o2_mA	R_1a_COMMA_25VITD3Hm	0.0115	M_1a25dhvitd3_mA + M_h_mA + M_nadph_mA + M_o2_mA -> M_1a2425thvitd3_mA + M_h2o_mA + M_nadp_mA		M_o2_mN	R_1a_COMMA_25VITD3Hm	0.0155	M_h_mN + M_nadph_mN + M_o2_mN + M_1a25dhvitd3_mN -> M_h2o_mN + M_nadp_mN + M_1a2425thvitd3_mN	0.027		M_o2_m	R_1a_COMMA_25VITD3Hm	NA	NA	0.0378	0.0935551
819	M_o2_mA	R_24_COMMA_25VITD2Hm	0.00908	M_25hvitd2_mA + M_h_mA + M_nadph_mA + M_o2_mA -> M_2425dhvitd2_mA + M_h2o_mA + M_nadp_mA		M_o2_mN	R_24_COMMA_25VITD2Hm	0.0187	M_h_mN + M_nadph_mN + M_o2_mN + M_25hvitd2_mN -> M_2425dhvitd2_mN + M_h2o_mN + M_nadp_mN	0.02778		M_o2_m	R_24_COMMA_25VITD2Hm	NA	NA	0.038892	0.0962578
820	M_o2_mA	R_24_COMMA_25VITD3Hm	0.0161	M_25hvitd3_mA + M_h_mA + M_nadph_mA + M_o2_mA -> M_2425dhvitd3_mA + M_h2o_mA + M_nadp_mA		M_o2_mN	R_24_COMMA_25VITD3Hm	0.0186	M_h_mN + M_nadph_mN + M_o2_mN + M_25hvitd3_mN -> M_h2o_mN + M_nadp_mN + M_2425dhvitd3_mN	0.0347		M_o2_m	R_24_COMMA_25VITD3Hm	NA	NA	0.04858	0.120236
821	M_o2_mA	R_25VITD2Hm	0.0161	M_25hvitd2_mA + M_h_mA + M_nadph_mA + M_o2_mA -> M_1a25dhvitd2_mA + M_h2o_mA + M_nadp_mA		M_o2_mN	R_25VITD2Hm	0.0158	M_h_mN + M_nadph_mN + M_o2_mN + M_25hvitd2_mN -> M_h2o_mN + M_nadp_mN + M_1a25dhvitd2_mN	0.0319		M_o2_m	R_25VITD2Hm	NA	NA	0.04466	0.110534
822	M_o2_mA	R_25VITD3Hm	0.0115	M_25hvitd3_mA + M_h_mA + M_nadph_mA + M_o2_mA -> M_1a25dhvitd3_mA + M_h2o_mA + M_nadp_mA		M_o2_mN	R_25VITD3Hm	0.0155	M_h_mN + M_nadph_mN + M_o2_mN + M_25hvitd3_mN -> M_h2o_mN + M_nadp_mN + M_1a25dhvitd3_mN	0.027		M_o2_m	R_25VITD3Hm	NA	NA	0.0378	0.0935551
823	M_o2_mA	R_3DPHBH1	0.000475	M_3dphb_mA + M_h_mA + M_nadh_mA + M_o2_mA -> M_3dpdhb_mA + M_h2o_mA + M_nad_mA		M_o2_mN	R_3DPHBH1	0.000193	M_h_mN + M_o2_mN + M_nadh_mN + M_3dphb_mN -> M_h2o_mN + M_nad_mN + M_3dpdhb_mN	0.000668		M_o2_m	R_3DPHBH1	NA	NA	0.0009352	0.00231462
824	M_o2_mA	R_3DPHBH2	0.000497	M_3dphb_mA + M_h_mA + M_nadph_mA + M_o2_mA -> M_3dpdhb_mA + M_h2o_mA + M_nadp_mA		M_o2_mN	R_3DPHBH2	0.000311	M_h_mN + M_nadph_mN + M_o2_mN + M_3dphb_mN -> M_h2o_mN + M_nadp_mN + M_3dpdhb_mN	0.000808		M_o2_m	R_3DPHBH2	NA	NA	0.0011312	0.00279972
825	M_o2_mA	R_CATm	0.00654	2*M_h2o2_mA -> 2*M_h2o_mA + M_o2_mA		M_o2_mN	R_CATm	0.00613	2*M_h2o2_mN -> M_o2_mN + 2*M_h2o_mN	0.01267		M_o2_m	R_CATm	NA	NA	0.017738	0.0439016
826	M_o2_mA	R_COQ6m	0.000971	M_2dp6mep_mA + M_o2_mA -> M_2dp6mobq_mA + M_h2o_mA		M_o2_mN	R_COQ6m	0.000504	M_o2_mN + M_2dp6mep_mN -> M_h2o_mN + M_2dp6mobq_mN	0.001475		M_o2_m	R_COQ6m	NA	NA	0.002065	0.00511088
827	M_o2_mA	R_COQ7m	0.000971	M_2dp6mobq_me_mA + M_h_mA + M_nadph_mA + M_o2_mA -> M_2dpmhobq_mA + M_h2o_mA + M_nadp_mA		M_o2_mN	R_COQ7m	0.000504	M_h_mN + M_nadph_mN + M_o2_mN + M_2dp6mobq_me_mN -> M_h2o_mN + M_nadp_mN + M_2dpmhobq_mN	0.001475		M_o2_m	R_COQ7m	NA	NA	0.002065	0.00511088
828	M_o2_mA	R_CYOOm2	0.6726	4*M_focytC_mA + 8*M_h_mA + M_o2_mA -> 4*M_h_cA + 4*M_ficytC_mA + 2*M_h2o_mA		M_o2_mN	R_CYOOm2	0.9739	8*M_h_mN + M_o2_mN + 4*M_focytC_mN -> 4*M_h_cN + 2*M_h2o_mN + 4*M_ficytC_mN	1.6465		M_o2_m	R_CYOOm2	NA	NA	2.3051	5.70513
829	M_o2_mA	R_LSOProd	0.014444	M_focytC_mA + M_o2_mA -> M_ficytC_mA + M_o2s_mA		M_o2_mN	R_LSOProd	0.021671	M_o2_mN + M_focytC_mN -> M_ficytC_mN + M_o2s_mN	0.036115		M_o2_m	R_LSOProd	NA	NA	0.050561	0.125139
830	M_o2_mA	R_O2tm	0.8869	M_o2_cA <-> M_o2_mA		M_o2_mN	R_O2tm	1.2404	M_o2_cN <-> M_o2_mN	2.1273		M_o2_m	R_O2tm	1.6386	5.76566	2.97822	7.3711
831	M_o2_mA	R_P45011A1m	0.0233	M_chsterol_mA + M_h_mA + M_nadph_mA + 2*M_o2_mA -> M_4mptnl_mA + 2*M_h2o_mA + M_nadp_mA + M_prgnlone_mA		M_o2_mN	R_P45011A1m	0.0272	M_h_mN + M_nadph_mN + 2*M_o2_mN + M_chsterol_mN -> 2*M_h2o_mN + M_nadp_mN + M_4mptnl_mN + M_prgnlone_mN	0.0505		M_o2_m	R_P45011A1m	NA	NA	0.0707	0.174983
832	M_o2_mA	R_PPPGOm	0.000419	3*M_o2_mA + 2*M_pppg9_mA -> 6*M_h2o_mA + 2*M_ppp9_mA		M_o2_mN	R_PPPGOm	6.17e-05	3*M_o2_mN + 2*M_pppg9_mN -> 6*M_h2o_mN + 2*M_ppp9_mN	0.0004807		M_o2_m	R_PPPGOm	NA	NA	0.00067298	0.00166563
833	M_o2_mA	R_SPODMm	0.00688	2*M_h_mA + 2*M_o2s_mA -> M_h2o2_mA + M_o2_mA		M_o2_mN	R_SPODMm	0.00651	2*M_h_mN + 2*M_o2s_mN -> M_o2_mN + M_h2o2_mN	0.01339		M_o2_m	R_SPODMm	NA	NA	0.018746	0.0463964
834	M_o2_mA	R_VITD2Hm	0.028	M_h_mA + M_nadph_mA + M_o2_mA + M_vitd2_mA -> M_25hvitd2_mA + M_h2o_mA + M_nadp_mA		M_o2_mN	R_VITD2Hm	0.0316	M_h_mN + M_nadph_mN + M_o2_mN + M_vitd2_mN -> M_h2o_mN + M_nadp_mN + M_25hvitd2_mN	0.0596		M_o2_m	R_VITD2Hm	NA	NA	0.08344	0.206514
835	M_o2_mA	R_VITD3Hm	0.029	M_h_mA + M_nadph_mA + M_o2_mA + M_vitd3_mA -> M_25hvitd3_mA + M_h2o_mA + M_nadp_mA		M_o2_mN	R_VITD3Hm	0.0327	M_h_mN + M_nadph_mN + M_o2_mN + M_vitd3_mN -> M_h2o_mN + M_nadp_mN + M_25hvitd3_mN	0.0617		M_o2_m	R_VITD3Hm	NA	NA	0.08638	0.213791
836	M_oaa_cA	R_ASPTA	0.0265	M_akg_cA + M_asp_DASH_L_cA <-> M_glu_DASH_L_cA + M_oaa_cA		M_oaa_cN	R_ASPTA	0.227794	M_akg_cN + M_asp_DASH_L_cN <-> M_glu_DASH_L_cN + M_oaa_cN	0.254294		M_oaa_c	R_ASPTA	0.549	1.93174	0.356012	0.88113
837	M_oaa_cA	R_MDH	-0.0265	M_mal_DASH_L_cA + M_nad_cA <-> M_h_cA + M_nadh_cA + M_oaa_cA		M_oaa_cN	R_MDH	-0.225555	M_mal_DASH_L_cN + M_nad_cN <-> M_h_cN + M_nadh_cN + M_oaa_cN	-0.252055		M_oaa_c	R_MDH	-0.549	-1.93174	-0.352877	-0.873371
838						M_oaa_cN	R_PEPCK	0.00224	M_oaa_cN + M_gtp_cN -> M_pep_cN + M_co2_cN + M_gdp_cN	0.00224		M_oaa_c	R_PEPCK	NA	NA	0.003136	0.00776161
839	M_oaa_mA	R_ASPTAm	-0.0263837	M_akg_mA + M_asp_DASH_L_mA <-> M_glu_DASH_L_mA + M_oaa_mA		M_oaa_mN	R_ASPTAm	-0.229714	M_akg_mN + M_asp_DASH_L_mN <-> M_glu_DASH_L_mN + M_oaa_mN	-0.256098		M_oaa_m	R_ASPTAm	-0.549	-1.93174	-0.358537	-0.887379
840	M_oaa_mA	R_CSm	0.2618	M_accoa_mA + M_h2o_mA + M_oaa_mA -> M_cit_mA + M_coa_mA + M_h_mA		M_oaa_mN	R_CSm	0.3374	M_h2o_mN + M_accoa_mN + M_oaa_mN -> M_h_mN + M_coa_mN + M_cit_mN	0.5992		M_oaa_m	R_CSm	0.5456	1.91977	0.83888	2.07623
841	M_oaa_mA	R_EHGLAT2m	1.79e-05	M_e4hglu_mA + M_oaa_mA -> M_4h2oglt_mA + M_asp_DASH_L_mA		M_oaa_mN	R_EHGLAT2m	1.92e-05	M_e4hglu_mN + M_oaa_mN -> M_asp_DASH_L_mN + M_4h2oglt_mN	3.71e-05		M_oaa_m	R_EHGLAT2m	NA	NA	5.194e-05	0.000128552
842	M_oaa_mA	R_MDHm	0.2857	M_mal_DASH_L_mA + M_nad_mA <-> M_h_mA + M_nadh_mA + M_oaa_mA		M_oaa_mN	R_MDHm	0.5671	M_nad_mN + M_mal_DASH_L_mN <-> M_h_mN + M_nadh_mN + M_oaa_mN	0.8528		M_oaa_m	R_MDHm	1.0946	3.85151	1.19392	2.95495
843	M_oaa_mA	R_PCm	0.00247	M_atp_mA + M_hco3_mA + M_pyr_mA -> M_adp_mA + M_h_mA + M_oaa_mA + M_pi_mA						0.00247		M_oaa_m	R_PCm	NA	NA	0.003458	0.00855856
844	M_pep_cA	R_ENO	0.0229	M_2pg_cA <-> M_h2o_cA + M_pep_cA		M_pep_cN	R_ENO	0.4898	M_2pg_cN <-> M_h2o_cN + M_pep_cN	0.5127		M_pep_c	R_ENO	0.5619	1.97713	0.71778	1.77651
845	M_pep_cA	R_PYK	0.0229	M_adp_cA + M_h_cA + M_pep_cA -> M_atp_cA + M_pyr_cA		M_pep_cN	R_PYK	0.4921	M_adp_cN + M_h_cN + M_pep_cN -> M_atp_cN + M_pyr_cN	0.515		M_pep_c	R_PYK	0.5619	1.97713	0.721	1.78448
846						M_pep_cN	R_PEPCK	0.00224	M_oaa_cN + M_gtp_cN -> M_pep_cN + M_co2_cN + M_gdp_cN	0.00224		M_pep_c	R_PEPCK	NA	NA	0.003136	0.00776161
847	M_pi_cA	R_DM_atp_LPAREN_c_RPAREN_	0.488282	M_atp_cA + M_h2o_cA -> M_adp_cA + M_h_cA + M_pi_cA		M_pi_cN	R_DM_atp_LPAREN_c_RPAREN_	2.07472	M_atp_cN + M_h2o_cN -> M_adp_cN + M_h_cN + M_pi_cN	2.563		M_pi_c	R_DM_atp_LPAREN_c_RPAREN_	NA	NA	3.58821	8.88082
848	M_pi_cA	R_ACYP	0.138552	M_13dpg_cA + M_h2o_cA -> M_3pg_cA + M_h_cA + M_pi_cA		M_pi_cN	R_ACYP	0.173357	M_h2o_cN + M_13dpg_cN -> M_h_cN + M_pi_cN + M_3pg_cN	0.31191		M_pi_c	R_ACYP	NA	NA	0.436674	1.08077
849	M_pi_cA	R_DPGase	0.148186	M_23dpg_cA + M_h2o_cA -> M_3pg_cA + M_pi_cA		M_pi_cN	R_DPGase	0.179462	M_h2o_cN + M_23dpg_cN -> M_pi_cN + M_3pg_cN	0.327648		M_pi_c	R_DPGase	NA	NA	0.458707	1.1353
850	M_pi_cA	R_FUMtm	-10.5	M_fum_cA + M_pi_mA <-> M_pi_cA + M_fum_mA		M_pi_cN	R_FUMtm	0.1201	M_pi_mN + M_fum_cN <-> M_pi_cN + M_fum_mN	-10.3799		M_pi_c	R_FUMtm	NA	NA	-14.5319	-35.9664
851						M_pi_cN	R_GABAVESSEC	0.173808	M_atp_cN + M_h2o_cN + 3*M_4abut_cN -> 3*M_4abut_I + M_adp_cN + M_h_cN + M_pi_cN	0.173808		M_pi_c	R_GABAVESSEC	NA	NA	0.243332	0.602246
852	M_pi_cA	R_GAPD	0.08445	M_g3p_cA + M_nad_cA + M_pi_cA <-> M_13dpg_cA + M_h_cA + M_nadh_cA		M_pi_cN	R_GAPD	0.4898	M_pi_cN + M_nad_cN + M_g3p_cN <-> M_h_cN + M_13dpg_cN + M_nadh_cN	0.57425		M_pi_c	R_GAPD	0.5619	1.97713	0.80395	1.98978
853	M_pi_cA	R_GLNS	0.4088	M_atp_cA + M_glu_DASH_L_cA + M_nh4_cA -> M_adp_cA + M_gln_DASH_L_cA + M_h_cA + M_pi_cA						0.4088		M_pi_c	R_GLNS	0	0	0.57232	1.41649
854	M_pi_cA	R_GLUVESSEC	0.144088	M_atp_cA + M_glu_DASH_L_cA + M_h2o_cA -> M_adp_cA + M_h_cA + M_pi_cA + M_glu_DASH_L_e						0.144088		M_pi_c	R_GLUVESSEC	NA	NA	0.201723	0.499266
855	M_pi_cA	R_MALtm	10.56	M_mal_DASH_L_cA + M_pi_mA <-> M_pi_cA + M_mal_DASH_L_mA		M_pi_cN	R_MALtm	-0.1224	M_pi_mN + M_mal_DASH_L_cN <-> M_pi_cN + M_mal_DASH_L_mN	10.4376		M_pi_c	R_MALtm	NA	NA	14.6126	36.1663
856	M_pi_cA	R_NaKt	0.145137	M_atp_cA + M_h2o_cA + 3*M_na1_cA + 2*M_k_e -> M_adp_cA + M_h_cA + 2*M_k_cA + M_pi_cA + 3*M_na1_e						0.145137		M_pi_c	R_NaKt	NA	NA	0.203191	0.502898
857						M_pi_cN	R_NaKt	0.173484	2*M_k_I + M_atp_cN + M_h2o_cN + 3*M_na1_cN -> 3*M_na1_I + M_adp_cN + M_h_cN + M_pi_cN + 2*M_k_cN	0.173484		M_pi_c	R_NaKt	NA	NA	0.242878	0.601124
858	M_pi_cA	R_PCFLOPm	8e-05	M_atp_cA + M_h2o_cA + M_pchol_hs_mA -> M_adp_cA + M_h_cA + M_pchol_hs_cA + M_pi_cA		M_pi_cN	R_PCFLOPm	3.38e-05	M_atp_cN + M_h2o_cN + M_pchol_hs_mN -> M_adp_cN + M_h_cN + M_pi_cN + M_pchol_hs_cN	0.0001138		M_pi_c	R_PCFLOPm	NA	NA	0.00015932	0.000394317
859	M_pi_cA	R_PEFLIP	2.41e-05	M_atp_cA + M_h2o_cA + M_pe_hs_e -> M_adp_cA + M_h_cA + M_pe_hs_cA + M_pi_cA						2.41e-05		M_pi_c	R_PEFLIP	NA	NA	3.374e-05	8.35066e-05
860						M_pi_cN	R_PEFLIP	1.69e-05	M_pe_hs_I + M_atp_cN + M_h2o_cN -> M_adp_cN + M_h_cN + M_pi_cN + M_pe_hs_cN	1.69e-05		M_pi_c	R_PEFLIP	NA	NA	2.366e-05	5.85586e-05
861	M_pi_cA	R_PEFLIPm	4.02e-05	M_atp_cA + M_h2o_cA + M_pe_hs_cA -> M_adp_cA + M_h_cA + M_pi_cA + M_pe_hs_mA		M_pi_cN	R_PEFLIPm	1.69e-05	M_atp_cN + M_h2o_cN + M_pe_hs_cN -> M_adp_cN + M_h_cN + M_pi_cN + M_pe_hs_mN	5.71e-05		M_pi_c	R_PEFLIPm	NA	NA	7.994e-05	0.000197852
862	M_pi_cA	R_PIt2m	1.6591	M_h_cA + M_pi_cA <-> M_h_mA + M_pi_mA		M_pi_cN	R_PIt2m	2.28179	M_h_cN + M_pi_cN <-> M_h_mN + M_pi_mN	3.94089		M_pi_c	R_PIt2m	7.9318	27.9092	5.51725	13.6552
863	M_pi_cA	R_PIt7	-0.0029506	3*M_na1_e + M_pi_e <-> 3*M_na1_cA + M_pi_cA						-0.0029506		M_pi_c	R_PIt7	NA	NA	-0.00413084	-0.0102238
864	M_pi_cA	R_PSFLIP	2.39e-05	M_atp_cA + M_h2o_cA + M_ps_hs_e -> M_adp_cA + M_h_cA + M_pi_cA + M_ps_hs_cA						2.39e-05		M_pi_c	R_PSFLIP	NA	NA	3.346e-05	8.28136e-05
865						M_pi_cN	R_PIt7	-0.00101	3*M_na1_I + M_pi_I <-> M_pi_cN + 3*M_na1_cN	-0.00101		M_pi_c	R_PIt7	NA	NA	-0.001414	-0.00349965
866						M_pi_cN	R_PSFLIP	1.7e-05	M_ps_hs_I + M_atp_cN + M_h2o_cN -> M_adp_cN + M_h_cN + M_pi_cN + M_ps_hs_cN	1.7e-05		M_pi_c	R_PSFLIP	NA	NA	2.38e-05	5.89051e-05
867	M_pi_cA	R_PSFLIPm	3.98e-05	M_atp_cA + M_h2o_cA + M_ps_hs_cA -> M_adp_cA + M_h_cA + M_pi_cA + M_ps_hs_mA		M_pi_cN	R_PSFLIPm	1.7e-05	M_atp_cN + M_h2o_cN + M_ps_hs_cN -> M_adp_cN + M_h_cN + M_pi_cN + M_ps_hs_mN	5.68e-05		M_pi_c	R_PSFLIPm	NA	NA	7.952e-05	0.000196812
868	M_pi_cA	R_PSP_L	0.0615846	M_h2o_cA + M_pser_DASH_L_cA -> M_pi_cA + M_ser_DASH_L_cA						0.0615846		M_pi_c	R_PSP_L	NA	NA	0.0862184	0.213391
869	M_pi_cA	R_NaKt_Int	0.149284	M_atp_cA + M_h2o_cA + 3*M_na1_cA + 2*M_k_I -> M_adp_cA + M_h_cA + 2*M_k_cA + M_pi_cA + 3*M_na1_I						0.149284		M_pi_c	R_NaKt_Int	NA	NA	0.208997	0.517268
870	M_pi_cA	R_PEFLIP_Int	1.62e-05	M_atp_cA + M_h2o_cA + M_pe_hs_I -> M_adp_cA + M_h_cA + M_pe_hs_cA + M_pi_cA						1.62e-05		M_pi_c	R_PEFLIP_Int	NA	NA	2.268e-05	5.61331e-05
871	M_pi_cA	R_PIt7_Int	0.00101	3*M_na1_I + M_pi_I <-> 3*M_na1_cA + M_pi_cA						0.00101		M_pi_c	R_PIt7_Int	NA	NA	0.001414	0.00349965
872	M_pi_cA	R_PSFLIP_Int	1.59e-05	M_atp_cA + M_h2o_cA + M_ps_hs_I -> M_adp_cA + M_h_cA + M_pi_cA + M_ps_hs_cA						1.59e-05		M_pi_c	R_PSFLIP_Int	NA	NA	2.226e-05	5.50936e-05
873	M_pi_mA	R_ATPS4m	2.763	4*M_h_cA + M_adp_mA + M_pi_mA -> M_atp_mA + 3*M_h_mA + M_h2o_mA		M_pi_mN	R_ATPS4m	4.173	4*M_h_cN + M_adp_mN + M_pi_mN -> 3*M_h_mN + M_h2o_mN + M_atp_mN	6.936		M_pi_m	R_ATPS4m	7.4771	26.3093	9.7104	24.0333
874	M_pi_mA	R_FPGS4m	0.000651	4*M_atp_mA + M_dhf_mA + 4*M_glu_DASH_L_mA -> M_5dhf_mA + 4*M_adp_mA + 4*M_h_mA + 4*M_pi_mA		M_pi_mN	R_FPGS4m	0.000729	4*M_glu_DASH_L_mN + 4*M_atp_mN + M_dhf_mN -> 4*M_h_mN + 4*M_adp_mN + 4*M_pi_mN + M_5dhf_mN	0.00138		M_pi_m	R_FPGS4m	NA	NA	0.001932	0.0047817
875	M_pi_mA	R_FPGS5m	0.000651	M_5dhf_mA + M_atp_mA + M_glu_DASH_L_mA -> M_6dhf_mA + M_adp_mA + M_h_mA + M_pi_mA		M_pi_mN	R_FPGS5m	0.000729	M_glu_DASH_L_mN + M_atp_mN + M_5dhf_mN -> M_h_mN + M_6dhf_mN + M_adp_mN + M_pi_mN	0.00138		M_pi_m	R_FPGS5m	NA	NA	0.001932	0.0047817
876	M_pi_mA	R_FPGS6m	0.000243	M_6dhf_mA + M_atp_mA + M_glu_DASH_L_mA -> M_7dhf_mA + M_adp_mA + M_h_mA + M_pi_mA		M_pi_mN	R_FPGS6m	0.000319	M_glu_DASH_L_mN + M_6dhf_mN + M_atp_mN -> M_h_mN + M_7dhf_mN + M_adp_mN + M_pi_mN	0.000562		M_pi_m	R_FPGS6m	NA	NA	0.0007868	0.00194733
877	M_pi_mA	R_FTHFLm	-0.053541	M_atp_mA + M_for_mA + M_thf_mA <-> M_10fthf_mA + M_adp_mA + M_pi_mA		M_pi_mN	R_FTHFLm	-0.0337	M_atp_mN + M_for_mN + M_thf_mN <-> M_10fthf_mN + M_adp_mN + M_pi_mN	-0.087241		M_pi_m	R_FTHFLm	NA	NA	-0.122137	-0.30229
878	M_pi_mA	R_FUMtm	-10.5	M_fum_cA + M_pi_mA <-> M_pi_cA + M_fum_mA		M_pi_mN	R_FUMtm	0.1201	M_pi_mN + M_fum_cN <-> M_pi_cN + M_fum_mN	-10.3799		M_pi_m	R_FUMtm	NA	NA	-14.5319	-35.9664
879	M_pi_mA	R_ITCOAL1m	-5.203	M_coa_mA + M_gtp_mA + M_itacon_mA <-> M_gdp_mA + M_itaccoa_mA + M_pi_mA		M_pi_mN	R_ITCOAL1m	-8.208	M_coa_mN + M_gtp_mN + M_itacon_mN <-> M_gdp_mN + M_pi_mN + M_itaccoa_mN	-13.411		M_pi_m	R_ITCOAL1m	NA	NA	-18.7754	-46.4692
880	M_pi_mA	R_ITCOALm	5.203	M_atp_mA + M_coa_mA + M_itacon_mA <-> M_adp_mA + M_itaccoa_mA + M_pi_mA		M_pi_mN	R_ITCOALm	8.208	M_coa_mN + M_atp_mN + M_itacon_mN <-> M_adp_mN + M_pi_mN + M_itaccoa_mN	13.411		M_pi_m	R_ITCOALm	NA	NA	18.7754	46.4692
881	M_pi_mA	R_MALtm	10.56	M_mal_DASH_L_cA + M_pi_mA <-> M_pi_cA + M_mal_DASH_L_mA		M_pi_mN	R_MALtm	-0.1224	M_pi_mN + M_mal_DASH_L_cN <-> M_pi_cN + M_mal_DASH_L_mN	10.4376		M_pi_m	R_MALtm	NA	NA	14.6126	36.1663
882	M_pi_mA	R_MCCCrm	0.005538	M_3mb2coa_mA + M_atp_mA + M_hco3_mA <-> M_3mgcoa_mA + M_adp_mA + M_h_mA + M_pi_mA		M_pi_mN	R_MCCCrm	0.000312	M_atp_mN + M_3mb2coa_mN + M_hco3_mN <-> M_h_mN + M_adp_mN + M_pi_mN + M_3mgcoa_mN	0.00585		M_pi_m	R_MCCCrm	NA	NA	0.00819	0.0202703
[truncated: 54 more rows]

## Sheet: CHOL
Supplementary Table 5: Comparison flux results between large (Lewis et al., 2010) and present small model. For all metabolites shared by both models results of all reactions connected to that particular metabolite are compared.
[truncated: 954 more rows]
