# Supplementary material for: Using Bioconductor Package BiGGR for Metabolic Flux Estimation Based on Gene Expression Changes in Brain
Source: PLoS One. 2015 Mar 25;10(3):e0119016. doi: 10.1371/journal.pone.0119016 (PMC4373785; doi:10.1371/journal.pone.0119016)
Supplement: S6 Table — (XLSX) [file pone.0119016.s007.xlsx]

## Sheet: AverageControl
	model.lb	model.ub	pFBA	iMAT	GIMME	GX-FBA	E-FLUX	Lee-12	RELATCH	Current model
GLCt1r	0.2842	0.2842	0.2842	0.2842	0.2842	0.2842	0.2842	0.2842	0.284097	0.2842	glucose transport (uniport)
HEX1	0	1000	0.2842	0.2842	0.2842	0.2842	0.2842	0.2842	0.284097	0.2842	hexokinase (D-glucose:ATP)
PGI	-1000	1000	0.26459	0.26459	0.26459	0.26459	0.124805	0.26459	0.264469	0.26459	glucose-6-phosphate isomerase
PFK	0	1000	0.277663	0.277663	0.277663	0.277663	0.231068	0.277663	0.277554	0.277663	phosphofructokinase
FBA	-1000	1000	0.277663	0.277663	0.277663	0.277663	0.231068	0.277663	0.277554	0.277663	fructose-bisphosphate aldolase
TPI	-1000	1000	0.277663	0.277663	0.277663	0.277663	0.231068	0.277663	0.277554	0.277663	triose-phosphate isomerase
GAPD	-1000	1000	0.561863	0.561863	0.561863	0.561863	0.515268	0.561863	0.561651	0.561863	glyceraldehyde-3-phosphate dehydrogenase
PGK	-1000	1000	-0.561863	-0.561863	-0.561863	-0.561863	-0.515268	-0.561863	-0.561651	-0.561863	phosphoglycerate kinase
PGM	-1000	1000	-0.561863	-0.561863	-0.561863	-0.561863	-0.515268	-0.561863	-0.561651	-0.561863	phosphoglycerate mutase
ENO	-1000	1000	0.561863	0.561863	0.561863	0.561863	0.515268	0.561863	0.561651	0.561863	enolase
PYK	0	1000	0.561863	0.561863	0.561863	0.561863	0.515268	0.561863	0.561651	0.561863	pyruvate kinase
PYRt2r	-0.00336	-0.00336	-0.00336	-0.00336	-0.00336	-0.00336	-0.219269	-0.00336	-0.00340261	-0.00336	pyruvate reversible transport via proton symport
PYRt2m	-1000	1000	0.545623	0.545623	0.545623	0.545623	0	0.545623	0.545318	0.545623	pyruvate mitochondrial transport via proton symport
L-LACt2r	-0.01288	-0.01288	-0.01288	-0.01288	-0.01288	-0.01288	-0.295999	-0.01288	-0.0129304	-0.01288	L-lactate reversible transport via proton symport
LDH_L	-1000	1000	-0.01288	-0.01288	-0.01288	-0.01288	-0.295999	-0.01288	-0.0129304	-0.01288	L-lactate dehydrogenase
G6PDH2r	0.0196098	0.0196098	0.0196098	0.0196098	0.0196098	0.0196098	0.159395	0.0196098	0.0196271	0.0196098	glucose 6-phosphate dehydrogenase
PGL	0	1000	0.0196098	0.0196098	0.0196098	0.0196098	0.159395	0.0196098	0.0196271	0.0196098	6-phosphogluconolactonase
GND	0	1000	0.0196098	0.0196098	0.0196098	0.0196098	0.159395	0.0196098	0.0196271	0.0196098	phosphogluconate dehydrogenase
RPE	-1000	1000	0.0130732	0.0130732	0.0130732	0.0130732	0.106263	0.0130732	0.0130847	0.0130732	ribulose 5-phosphate 3-epimerase
RPI	-1000	1000	-0.0065366	-0.0065366	-0.0065366	-0.0065366	-0.0531317	-0.0065366	-0.00654237	-0.0065366	ribose-5-phosphate isomerase
TKT1	-1000	1000	0.0065366	0.0065366	0.0065366	0.0065366	0.0531317	0.0065366	0.00654237	0.0065366	transketolase
TKT2	-1000	1000	0.0065366	0.0065366	0.0065366	0.0065366	0.0531317	0.0065366	0.00654237	0.0065366	transketolase
TALA	-1000	1000	0.0065366	0.0065366	0.0065366	0.0065366	0.0531317	0.0065366	0.00654237	0.0065366	transaldolase
PDHm	0	1000	0.545623	0.545623	0.545623	0.545623	0	0.545623	0.545318	0.545623	pyruvate dehydrogenase
CSm	0	1000	0.545623	0.545623	0.545623	0.545623	0	0.545623	0.545318	0.545623	citrate synthase
ACONTm	-1000	1000	0.545623	0	0.235636	0.545623	0	0.19993	0.197419	0.545623	Aconitate hydratase
ICDHxm	0	1000	0.545623	0	0.235636	0	0	0	0	0.545623	Isocitrate dehydrogenase (NAD+)
AKGDm	0	1000	0.454679	0.454679	0.454679	0.454679	0	0.454679	0.45437	0.454679	2-oxoglutarate dehydrogenase
SUCOAS1m	-1000	1000	-0.454679	-0.454679	-0.454679	-0.454679	0	-0.454679	-0.45437	-0.454679	Succinate--CoA ligase (GDP-forming)
SUCD1m	-1000	1000	0.545623	0.545623	0.545623	0.545623	0	0.545623	0.545318	0.545623	succinate dehydrogenase
FUMm	-1000	1000	0.545623	0.545623	0.545623	0.545623	0	0.545623	0.545318	0.545623	fumarase, mitochondrial
MDHm	-1000	1000	1.09461	-1.09125	1.09461	-1.09125	0.219269	1.03142	0.2299	1.09461	malate dehydrogenase, mitochondrial
CITtam	-1000	1000	0	-0.545623	-0.309987	0	0	-0.345693	-0.347898	0	citrate transport, mitochondrial
ICDHyrm	0	1000	0	0	0	0.545623	0	0.19993	0.197419	0	Isocitrate dehydrogenase (NADP+)
ICDHy	0	1000	0	0.545623	0.309987	0	0	0.345693	0.347898	0	isocitrate dehydrogenase (NADP)
ACONT	-1000	1000	0	0.545623	0.309987	0	0	0.345693	0.347898	0	aconitase
ME1m	0	1000	0	0	0	0	0	0	0	0	malic enzyme (NAD), mitochondrial
ME2m	0	1000	0	0	0	0	0	0	0	0	malic enzyme (NADP), mitochondrial
CO2t	-1000	1000	-1.65648	-1.65648	-1.65648	-1.65648	-0.159395	-1.65648	-1.65558	-1.65648	CO2 transporter via diffusion
CO2tm	-1000	1000	-1.54593	-1.0003	-1.23594	-1.54593	0	-1.20023	-1.19711	-1.54593	CO2 transport (diffusion), mitochondrial
ASPTAm	-1000	1000	-0.548983	1.63687	-0.548983	1.63687	-0.219269	-0.485794	0.315418	-0.548983	aspartate transaminase
ASPTA	-1000	1000	0.548983	-1.63687	0.548983	-1.63687	0.219269	0.485794	-0.315418	0.548983	aspartate transaminase
MDH	-1000	1000	-0.548983	1.63687	-0.548983	1.63687	-0.219269	-0.485794	0.315418	-0.548983	malate dehydrogenase
ASPGLUm	-1000	1000	0.548983	-1.63687	0.548983	-1.63687	0.219269	0.485794	-0.315418	0.548983	aspartate-glutamate mitochondrial shuttle
AKGMALtm	-1000	1000	0.548983	-2.18249	0.238996	-1.63687	0.219269	0.140101	-0.663316	0.548983	alpha-ketoglutarate/malate transporter
G3PD1	-1000	1000	0	-2.18585	0	-2.18585	0	-0.0631891	-0.864138	0	glycerol-3-phosphate dehydrogenase (NAD)
G3PD2m	0	1000	0	2.18585	0	2.18585	0	0.0631891	0.864138	0	glycerol-3-phosphate dehydrogenase (FAD), mitochondrial
NDPK1m	-1000	1000	-0.454679	-0.454679	-0.454679	-0.454679	0	-0.454679	-0.45437	-0.454679	nucleoside-diphosphate kinase (ATP:GDP), mitochondrial
GLNtN1	-0.0154	-0.0154	-0.0154	-0.0154	-0.0154	-0.0154	-0.396898	-0.0154	-0.0154	-0.0154	Glutamine transport (Na, H coupled)
GLNS	0	1000	0	0	0	0	0	0	0	0	glutamine synthetase
GLNtm	0	1000	0	0	0	0	0	0	0	0	L-glutamine transport via electroneutral transporter
GLUNm	0	1000	0	0	0	0	0	0	0	0	glutaminase (mitochondrial)
GLUDym	-1000	1000	0	0	0	0	0	0	0	0	glutamate dehydrogenase (NADP), mitochondrial
GLUt2m	-1000	1000	-0.090944	-0.090944	-0.090944	-0.090944	0	-0.090944	-0.0909479	-0.090944	L-glutamate reversible transport via proton symport, mitochondrial
GLUDC	0.090944	0.090944	0.090944	0.090944	0.090944	0.090944	0	0.090944	0.0909479	0.090944	Glutamate Decarboxylase
4ABUTtm	-1000	1000	0.090944	0.090944	0.090944	0.090944	0	0.090944	0.0909479	0.090944	4-aminobutanoate mitochondrial transport via diffusion
ABTArm	-1000	1000	0.090944	0.090944	0.090944	0.090944	0	0.090944	0.0909479	0.090944	4-aminobutyrate transaminase, reversible (mitochondrial)
SSALxm	0	1000	0.090944	0.090944	0.090944	0.090944	0	0.090944	0.0909479	0.090944	succinate-semialdehyde dehydrogenase (NAD) reversible (mitochondrial)
ALATA_L	-1000	1000	0	0	-1.13687e-13	0	0	0	0	0	L-alanine transaminase
ALAt2r	-1000	1000	0	0	-1.13687e-13	0	0	0	0	0	L-alanine reversible transport via proton symport
H2Ot	-1000	1000	-1.55508	-1.02037	-1.25129	-1.02037	-0.0554885	-1.02037	-1.01981	-10.0487	H2O transport via diffusion
H2Otm	-1000	1000	-9.50648	-5.83737	-8.35333	-5.97377	-0.706046	-7.47935	-6.87391	-9.50648	H2O transport, mitochondrial
ATPtm	0	1000	7.93179	4.79739	7.08242	4.9338	0.491163	6.43937	5.83447	7.93179	ADP/ATP transporter, mitochondrial
PIt2m	-1000	1000	7.93179	4.79739	7.08242	4.9338	0.491163	6.43937	5.83447	7.93179	phosphate transporter, mitochondrial
O2t	-1000	1000	1.63855	1.36574	1.48356	1.36574	0.109635	1.36574	1.365	1.63855	o2 transport (diffusion)
O2tm	-1000	1000	1.63855	1.36574	1.48356	1.36574	0.109635	1.36574	1.365	1.63855	O2 transport (diffusion)
NADH2-u10m	0	1000	2.73148	0	2.42149	0	0.219269	2.12266	1.32053	2.73148	NADH dehydrogenase, mitochondrial
CYOR-u10m	0	1000	3.2771	2.73148	2.96711	2.73148	0.219269	2.73148	2.72999	3.2771	ubiquinol-6 cytochrome c reductase, Complex III
CYOOm3	0	1000	1.63855	1.36574	1.48356	1.36574	0.109635	1.36574	1.365	1.63855	cytochrome c oxidase, mitochondrial Complex IV
ATPS4m	0	1000	7.47711	4.34271	6.62775	4.47912	0.491163	5.98469	5.3801	7.47711	ATP synthase (four protons for one ATP)
ETF	0	1000	0.545623	2.73148	0.545623	2.73148	0	0.608813	1.40946	0.545623	electron transfer flavoprotein
ETFQO	0	1000	0.545623	2.73148	0.545623	2.73148	0	0.608813	1.40946	0.545623	Electron transfer flavoprotein-ubiquinone oxidoreductase
EX_glc-D(e)	-1000	1000	-0.2842	-0.2842	-0.2842	-0.2842	-0.2842	-0.2842	-0.284097		D-Glucose exchange
EX_o2(e)	-1000	1000	-1.63855	-1.36574	-1.48356	-1.36574	-0.109635	-1.36574	-1.365		O2 exchange
EX_pyr(e)	-1000	1000	0.00336	0.00336	0.00336	0.00336	0.219269	0.00336	0.00340261		Pyruvate exchange
EX_gln-L(e)	-1000	1000	0.0154	0.0154	0.0154	0.0154	0.396898	0.0154	0.0154		L-Glutamine exchange
EX_lac-L(e)	-1000	1000	0.01288	0.01288	0.01288	0.01288	0.295999	0.01288	0.0129304		L-Lactate exchange
EX_ala-L(e)	-1000	1000	0	0	1.13687e-13	0	0	0	0		exchange reaction for L-alanine
EX_na1(e)	-1000	1000	0.0308	0.0308	0.0308	0.0308	0.793796	0.0308	0.0308		Sodium exchange
EX_co2(e)	-1000	1000	1.65648	1.65648	1.65648	1.65648	0.159395	1.65648	1.65558		CO2 exchange
EX_h2o(e)	-1000	1000	1.55508	1.02037	1.25129	1.02037	0.0554885	1.02037	1.01981		H2O exchange
EX_h(e)	-1000	1000	0.00084	0.00084	0.00084	0.00084	0.11837	0.00084	0.000933053		H+ exchange
DM_atp(c)	0	1000	8.49365	5.35926	7.64429	5.49566	1.00643	7.00124	6.39612		atp citosol demand
DM_nadph(c)	0	1000	0.0392196	0.584843	0.349207	0.0392196	0.31879	0.384913	0.387152		nadph citosol demand
DM_nadph(m)	0	1000	0	0	0	0.545623	0	0.19993	0.197419		nadph mitochondria demand
SINK_na1(c)	-1000	1000	-0.0308	-0.0308	-0.0308	-0.0308	-0.793796	-0.0308	-0.0308		Sodium cytosol sink
SINK_h(c)	-1000	1000	0.146484	0.124659	0.134085	0.124659	0.405669	0.124659	0.1246		H+ cytosol sink
SINK_nh4(c)	-1000	1000	0	0	0	0	0	0	0		Ammonia cytosol sink
SINK_nh4(m)	0	0	0	0	0	0	0	0	0		Ammonia mitochondria sink
SINK_gln-L(c)	-1000	1000	-0.0154	-0.0154	-0.0154	-0.0154	-0.396898	-0.0154	-0.0154		L-Glutamine cytosol sink
SINK_o2s(m)	0	1000	0.032771	0.0273148	0.0296711	0.0273148	0.00219269	0.0273148	0.0272999		Superoxide anion mitochondria sink

## Sheet: AverageADHIP
	model.lb	model.ub	pFBA	iMAT	GiMME	GX-FBA	E-FLUX	Lee-12	RELATCH	Current model
GLCt1r	-2	2	2	1.6	2	0.179347	0.2842	0.2842	0.28408	0.200554	glucose transport (uniport)
HEX1	0	1000	2	1.6	2	0.179347	0.2842	0.2842	0.28408	0.200554	hexokinase (D-glucose:ATP)
PGI	-1000	1000	2	1	2	0.179347	0.0671593	0.178401	0.26445	0.1585	glucose-6-phosphate isomerase
PFK	0	1000	2	1.4	2	0.179347	0.211853	0.248934	0.277537	0.186536	phosphofructokinase
FBA	-1000	1000	2	1.4	2	0.179347	0.211853	0.248934	0.277537	0.186536	fructose-bisphosphate aldolase
TPI	-1000	1000	2	1.4	2	0.179347	0.211853	0.248934	0.277537	0.186536	triose-phosphate isomerase
GAPD	-1000	1000	4	3	4	0.358693	0.496053	0.533134	0.561617	0.38709	glyceraldehyde-3-phosphate dehydrogenase
PGK	-1000	1000	-4	-3	-4	-0.358693	-0.496053	-0.533134	-0.561617	-0.38709	phosphoglycerate kinase
PGM	-1000	1000	-4	-3	-4	-0.358693	-0.496053	-0.533134	-0.561617	-0.38709	phosphoglycerate mutase
ENO	-1000	1000	4	3	4	0.358693	0.496053	0.533134	0.561617	0.38709	enolase
PYK	0	1000	4	3	4	0.358693	0.496053	0.533134	0.561617	0.38709	pyruvate kinase
PYRt2r	-2	2	2	1	1.05992	2	-0.216095	0.403835	-0.00340939	-0.0438635	pyruvate reversible transport via proton symport
PYRt2m	-1000	1000	8	2	7.05992	0.653979	0	0.103219	0.545269	0.290672	pyruvate mitochondrial transport via proton symport
L-LACt2r	-2	2	2	-2	2	-1.70471	-0.279959	-0.83375	-0.0129385	-0.052554	L-lactate reversible transport via proton symport
LDH_L	-1000	1000	2	-2	2	-1.70471	-0.279959	-0.83375	-0.0129385	-0.052554	L-lactate dehydrogenase
G6PDH2r	-2	2	-5.75556e-07	0.6	-6e-07	0	0.217041	0.105799	0.0196299	0.0420537	glucose 6-phosphate dehydrogenase
PGL	0	1000	-5.75556e-07	0.6	-6e-07	0	0.217041	0.105799	0.0196299	0.0420537	6-phosphogluconolactonase
GND	0	1000	-5.75556e-07	0.6	-6e-07	0	0.217041	0.105799	0.0196299	0.0420537	phosphogluconate dehydrogenase
RPE	-1000	1000	-3.83704e-07	0.4	-4e-07	0	0.144694	0.0705328	0.0130866	0.0280358	ribulose 5-phosphate 3-epimerase
RPI	-1000	1000	1.91852e-07	-0.2	2e-07	0	-0.0723469	-0.0352664	-0.00654329	-0.0140179	ribose-5-phosphate isomerase
TKT1	-1000	1000	-1.91852e-07	0.2	-2e-07	0	0.0723469	0.0352664	0.00654329	0.0140179	transketolase
TKT2	-1000	1000	-1.91852e-07	0.2	-2e-07	0	0.0723469	0.0352664	0.00654329	0.0140179	transketolase
TALA	-1000	1000	-1.91852e-07	0.2	-2e-07	0	0.0723469	0.0352664	0.00654329	0.0140179	transaldolase
PDHm	0	1000	8	2	7.05992	0.653979	0	0.103219	0.545269	0.290672	pyruvate dehydrogenase
CSm	0	1000	8	2	7.05992	0.653979	0	0.103219	0.545269	0.290672	citrate synthase
ACONTm	-1000	1000	8	1	7.05992	0.653979	0	0.103219	0.179317	0.264389	Aconitate hydratase
ICDHxm	0	1000	8	1	7.05992	0.653979	0	0.00147159	0	0.264389	Isocitrate dehydrogenase (NAD+)
AKGDm	0	1000	8	1	7.05992	0.653979	0	0	0.45432	0.110579	2-oxoglutarate dehydrogenase
SUCOAS1m	-1000	1000	-8	-1	-7.05992	-0.653979	0	0	-0.45432	-0.110579	Succinate--CoA ligase (GDP-forming)
SUCD1m	-1000	1000	8	2	7.05992	0.653979	0	0.103219	0.545269	0.290672	succinate dehydrogenase
FUMm	-1000	1000	8	2	7.05992	0.653979	0	0.103219	0.545269	0.290672	fumarase, mitochondrial
MDHm	-1000	1000	14	3	13.0599	-1.96194	0.216095	-0.197397	0.214729	0.625208	malate dehydrogenase, mitochondrial
CITtam	-1000	1000	-7.77778e-07	-1	-1e-06	0	0	0	-0.365952	-0.0262836	citrate transport, mitochondrial
ICDHyrm	0	1000	3.33333e-07	0	2.07729e-07	0	0	0.101747	0.179317	0	Isocitrate dehydrogenase (NADP+)
ICDHy	0	1000	7.77778e-07	1	1e-06	0	0	0	0.365952	0.0262836	isocitrate dehydrogenase (NADP)
ACONT	-1000	1000	7.77778e-07	1	1e-06	0	0	0	0.365952	0.0262836	aconitase
ME1m	0	1000	4.44444e-07	0	7.48546e-08	0	0	0	0	0	malic enzyme (NAD), mitochondrial
ME2m	0	1000	1.11111e-07	0	3.58708e-07	0	0	0	0	0	malic enzyme (NADP), mitochondrial
CO2t	-1000	1000	-24	-6.6	-21.1798	-1.96194	-0.217041	-0.415455	-1.65544	-0.914071	CO2 transporter via diffusion
CO2tm	-1000	1000	-24	-4	-21.1798	-1.96194	0	-0.206437	-1.17891	-0.66564	CO2 transport (diffusion), mitochondrial
ASPTAm	-1000	1000	-6	-1	-6	2.61592	-0.216095	0.300616	0.33054	-0.334536	aspartate transaminase
ASPTA	-1000	1000	6	1	6	-2.61592	0.216095	-0.300616	-0.33054	0.334536	aspartate transaminase
MDH	-1000	1000	-6	-1	-6	2.61592	-0.216095	0.300616	0.33054	-0.334536	malate dehydrogenase
ASPGLUm	-1000	1000	6	1	6	-2.61592	0.216095	-0.300616	-0.33054	0.334536	aspartate-glutamate mitochondrial shuttle
AKGMALtm	-1000	1000	6	0	6	-2.61592	0.216095	-0.300616	-0.696491	0.308252	alpha-ketoglutarate/malate transporter
G3PD1	-1000	1000	6.66667e-07	0	0	-1.2699	0	0	-0.879218	0	glycerol-3-phosphate dehydrogenase (NAD)
G3PD2m	0	1000	-6.66667e-07	0	0	1.2699	0	0	0.879218	0	glycerol-3-phosphate dehydrogenase (FAD), mitochondrial
NDPK1m	-1000	1000	-8	-1	-7.05992	-0.653979	0	0	-0.45432	-0.110579	nucleoside-diphosphate kinase (ATP:GDP), mitochondrial
GLNtN1	-2	2	-4.44444e-07	-2	-2	-2	-0.483142	-2.8419	-0.0154	-0.0162126	Glutamine transport (Na, H coupled)
GLNS	0	1000	-6.66667e-07	0	-1e-06	0	0	0	0	0	glutamine synthetase
GLNtm	0	1000	-1.11111e-07	0	-5.66437e-07	0	0	0	0	0	L-glutamine transport via electroneutral transporter
GLUNm	0	1000	-1.11111e-07	0	-5.66437e-07	0	0	0	0	0	glutaminase (mitochondrial)
GLUDym	-1000	1000	5.55556e-07	0	4.33563e-07	0	0	0	0	0	glutamate dehydrogenase (NADP), mitochondrial
GLUt2m	-1000	1000	1e-06	-1	1e-06	0	0	-0.103219	-0.0909486	-0.180093	L-glutamate reversible transport via proton symport, mitochondrial
GLUDC	0	2	-3.33333e-07	1	0	0	0	0.103219	0.0909486	0.180093	Glutamate Decarboxylase
4ABUTtm	-1000	1000	-3.33333e-07	1	0	0	0	0.103219	0.0909486	0.180093	4-aminobutanoate mitochondrial transport via diffusion
ABTArm	-1000	1000	-3.33333e-07	1	0	0	0	0.103219	0.0909486	0.180093	4-aminobutyrate transaminase, reversible (mitochondrial)
SSALxm	0	1000	-3.33333e-07	1	0	0	0	0.103219	0.0909486	0.180093	succinate-semialdehyde dehydrogenase (NAD) reversible (mitochondrial)
ALATA_L	-1000	1000	0	0	0	0	0	0	0	0	L-alanine transaminase
ALAt2r	-1000	1000	0	0	0	0	0	0	0	0	L-alanine reversible transport via proton symport
H2Ot	-1000	1000	-21.08	-3.2	-19.2938	0.0765391	0.00526805	0.304	-1.01972	-5.31552	H2O transport via diffusion
H2Otm	-1000	1000	-134.12	-27.2	-120.63	-4.098	-0.695824	-0.0569226	-6.85742	-4.97049	H2O transport, mitochondrial
ATPtm	0	1000	113.04	23.4	101.336	4.17454	0.484052	0.255123	5.81807	4.11612	ADP/ATP transporter, mitochondrial
PIt2m	-1000	1000	113.04	23.4	101.336	4.17454	0.484052	0.255123	5.81807	4.11612	phosphate transporter, mitochondrial
O2t	-1000	1000	23	5	20.6498	0.961938	0.108047	0.056865	1.36488	0.880807	o2 transport (diffusion)
O2tm	-1000	1000	23	5	20.6498	0.961938	0.108047	0.056865	1.36488	0.880807	O2 transport (diffusion)
NADH2-u10m	0	1000	38	8	34.2397	0	0.216095	0.0105114	1.30527	1.47094	NADH dehydrogenase, mitochondrial
CYOR-u10m	0	1000	46	10	41.2996	1.92388	0.216095	0.11373	2.72975	1.76161	ubiquinol-6 cytochrome c reductase, Complex III
CYOOm3	0	1000	23	5	20.6498	0.961938	0.108047	0.056865	1.36488	0.880807	cytochrome c oxidase, mitochondrial Complex IV
ATPS4m	0	1000	105.04	22.4	94.2761	3.52056	0.484052	0.255123	5.36375	4.00554	ATP synthase (four protons for one ATP)
ETF	0	1000	8	2	7.05992	1.92388	0	0.103219	1.42449	0.290672	electron transfer flavoprotein
ETFQO	0	1000	8	2	7.05992	1.92388	0	0.103219	1.42449	0.290672	Electron transfer flavoprotein-ubiquinone oxidoreductase
EX_glc-D(e)	-1000	1000	-2	-1.6	-2	-0.179347	-0.2842	-0.2842	-0.28408		D-Glucose exchange
EX_o2(e)	-1000	1000	-23	-5	-20.6498	-0.961938	-0.108047	-0.056865	-1.36488		O2 exchange
EX_pyr(e)	-1000	1000	-2	-1	-1.05992	-2	0.216095	-0.403835	0.00340939		Pyruvate exchange
EX_gln-L(e)	-1000	1000	4.44444e-07	2	2	2	0.483142	2.8419	0.0154		L-Glutamine exchange
EX_lac-L(e)	-1000	1000	-2	2	-2	1.70471	0.279959	0.83375	0.0129385		L-Lactate exchange
EX_ala-L(e)	-1000	1000	0	0	0	0	0	0	0		exchange reaction for L-alanine
EX_na1(e)	-1000	1000	8.88889e-07	4	4	4	0.966285	5.68381	0.0308		Sodium exchange
EX_co2(e)	-1000	1000	24	6.6	21.1798	1.96194	0.217041	0.415455	1.65544		CO2 exchange
EX_h2o(e)	-1000	1000	21.08	3.2	19.2938	-0.0765391	-0.00526805	-0.304	1.01972		H2O exchange
EX_h(e)	-1000	1000	-4	-1	-5.05992	-2.29529	0.0129108	-2.41199	0.000947884		H+ exchange
DM_atp(c)	0	1000	117.04	26.4	105.336	4.53323	0.980105	0.788257	6.37968		atp citosol demand
DM_nadph(c)	0	1000	-3.73333e-07	2.2	-2e-07	0	0.434081	0.211598	0.405212		nadph citosol demand
DM_nadph(m)	0	1000	1e-06	0	1e-06	0	0	0.101747	0.179317		nadph mitochondria demand
SINK_na1(c)	-1000	1000	-8.88889e-07	-4	-4	-4	-0.966285	-5.68381	-0.0308		Sodium cytosol sink
SINK_h(c)	-1000	1000	1.84	2.4	3.65198	2.07696	0.491786	2.84645	0.12459		H+ cytosol sink
SINK_nh4(c)	-1000	1000	6.66667e-07	0	1e-06	0	0	0	0		Ammonia cytosol sink
SINK_nh4(m)	0	0	4.44444e-07	0	-1.32874e-07	0	0	0	0		Ammonia mitochondria sink
SINK_gln-L(c)	-1000	1000	-1e-06	-2	-2	-2	-0.483142	-2.8419	-0.0154		L-Glutamine cytosol sink
SINK_o2s(m)	0	1000	0.46	0.1	0.412996	0.0192388	0.00216095	0.0011373	0.0272975		Superoxide anion mitochondria sink
